# Supplementary material for: Toxoplasma IWS1 Determines Fitness in Interferon-γ-Activated Host Cells and Mice by Indirectly Regulating ROP18 mRNA Expression
Source: mBio. 2023 Jan 30;14(1):e03256-22. doi: 10.1128/mbio.03256-22 (PMC9973038; doi:10.1128/mbio.03256-22)
Supplement: TABLE S1 [file mbio.03256-22-s0006.xlsx]

## Sheet: Sheet1
			Group Name	IWS1KO			WT			Group Name	IWS1KO		WT		IWS1KO			WT
	WT vs IWS1KO		Sample Name	IWS1KO-1	IWS1KO-2	IWS1KO-3	WT1	WT2	WT3	Sample Name	IWS1KO-1, IWS1KO-2, IWS1KO-3		WT1, WT2, WT3		IWS1KO-1	IWS1KO-2	IWS1KO-3	WT1	WT2	WT3
gene name	Fold Change	Student's t-test p-value	gene name	Processed log2	Processed log2	Processed log2	Processed log2	Processed log2	Processed log2	product	Normalized FPKM	Geometric Mean	Normalized FPKM	Geometric Mean	Normalized FPKM	Normalized FPKM	Normalized FPKM	Normalized FPKM	Normalized FPKM	Normalized FPKM
TGGT1_227560	1162.24	1.16539e-08	TGGT1_227560	-5.09135	-5.09135	-5.09135	4.95903	5.1816	5.13341	putative IWS1 transcription factor	0	0	116.476	116.224	0	0	0	106.039	123.727	119.663
TGGT1_320740	135.788	8.2466e-05	TGGT1_320740	-3.80236	-4.04539	-2.78007	3.84055	3.61242	3.17485	hypothetical protein	0.188194	0.174392	24.1062	23.6803	0.145657	0.123076	0.29585	29.1124	24.8543	18.3519
TGGT1_221310	93.3507	6.38303e-05	TGGT1_221310	-2.52953	-3.64547	-3.64188	3.25466	3.18262	3.37961	aminopeptidase N protein	0.273208	0.254584	23.8037	23.7656	0.426015	0.196559	0.19705	23.4769	22.3333	25.6008
TGGT1_253300	29.2552	1.62195e-05	TGGT1_253300	-2.66262	-2.3252	-2.31811	2.47466	2.69444	2.13683	hypothetical protein	0.391625	0.389268	11.5305	11.3881	0.332524	0.42014	0.422211	11.703	13.6288	9.25977
TGGT1_306334	21.3023	0.0253386	TGGT1_306334	-0.106631	-2.1571	-4.35567	1.69966	2.79817	2.12157	hypothetical protein	0.786832	0	9.93332	9.44934	1.90147	0.459026	0	6.65026	14.2404	8.9093
TGGT1_360210	19.9785	0.0497726	TGGT1_360210	-4.76902	0.569353	-2.2809	2.51923	1.88719	2.07414	toxoplasma gondii family B protein	1.53563	0	12.3994	12.187	0	4.04585	0.561047	15.6308	10.086	11.4814
TGGT1_238165	16.2126	0.00205426	TGGT1_238165	-2.00952	-2.00952	-2.00952	2.13943	2.91546	0.97368	hypothetical protein	0.0614136	0	1.86754	1.62126	0.091393	0	0.0928479	1.77402	3.03785	0.790739
TGGT1_297643	15.9388	0.00368623	TGGT1_297643	-0.695881	-2.50438	-2.79145	1.96049	1.98701	2.0442	hypothetical protein	3.02328	2.42194	38.6141	38.6027	5.96911	1.70411	1.39663	37.632	38.3301	39.8802
TGGT1_216290B	14.2591	0.000173587	TGGT1_216290B	-2.32519	-1.38142	-2.04411	1.96954	1.82268	1.9585	hypothetical protein	0.125436	0.113432	1.89434	1.89233	0.0624442	0.192354	0.12151	1.96264	1.77269	1.94769
TGGT1_285870	14.1586	0.00442081	TGGT1_285870	-3.153	-1.41839	-1.16402	2.33451	1.65102	1.74988	SAG-related sequence SRS20A	7.85035	6.7097	97.1821	95	2.83835	9.44571	11.267	127.342	79.2901	84.9143
TGGT1_278930	13.6374	0.000531892	TGGT1_278930	-2.61833	-1.55009	-1.48583	1.82299	1.83305	1.99821	SAG-related sequence SRS20A	1.35018	1.27335	17.3925	17.3652	0.765802	1.6058	1.67894	16.6375	16.7539	18.786
TGGT1_254350	12.1659	0.000356012	TGGT1_254350	-1.83743	-2.03192	-1.53779	2.18863	1.97577	1.24275	endo-1,3(4)-beta-glucanase	0.333421	0.330098	4.16742	4.01593	0.322175	0.281543	0.396546	5.24878	4.52876	2.72471
TGGT1_317705	10.7602	0.00119476	TGGT1_317705	-2.41277	-1.20255	-1.52613	1.94748	1.29983	1.89414	enoyl-CoA hydratase/isomerase family protein	4.03548	3.80675	41.7739	40.9615	2.34504	5.42576	4.33564	48.163	30.7435	46.4151
TGGT1_286150	10.0419	0.000507257	TGGT1_286150	-2.05885	-1.20395	-1.72914	1.26753	1.9688	1.75561	PAN/Apple domain-containing protein	2.00729	1.94759	19.9523	19.5574	1.48125	2.67904	1.86158	14.8583	24.1586	20.8399
TGGT1_411840	9.73627	0.0117081	TGGT1_411840	-0.56827	-1.8113	-2.54549	2.13858	2.0917	0.694778	hypothetical protein	0.651172	0.553723	5.92307	5.3912	1.16526	0.492305	0.295952	7.6079	7.36467	2.79665
TGGT1_205250	9.31623	0.000821357	TGGT1_205250	-1.86462	-1.22765	-1.73735	2.18933	1.43483	1.20546	rhoptry protein ROP18	20.6257	20.2417	197.098	188.576	16.9652	26.3819	18.5299	281.786	167.03	142.477
TGGT1_217722	9.18142	0.1167	TGGT1_217722	0.98753	-4.48121	-1.30439	1.77922	1.13349	1.88537	hypothetical protein	2.92786	1.19171	11.2191	10.9416	7.15984	0.161677	1.46206	12.3944	7.92213	13.3407
TGGT1_312905	8.78024	0.0550731	TGGT1_312905	-2.71215	0.767288	-2.75653	1.47832	1.57468	1.64839	hypothetical protein	42.5791	21.5258	189.222	189.002	9.7336	108.565	9.43879	177.718	189.994	199.953
TGGT1_286485	8.6084	0.20355	TGGT1_286485	1.38822	-1.17674	-4.8701	-0.226862	2.97118	1.9143	hypothetical protein	2.98286	0	12.1517	8.5804	7.65495	1.29364	0	2.49893	22.933	11.0232
TGGT1_301890	8.43788	0.0190937	TGGT1_301890	-2.88304	-0.846523	-0.885752	1.51788	2.32947	0.767973	Toxoplasma gondii family B protein	0.269835	0	2.35888	2.14289	0	0.410255	0.39925	2.11256	3.70786	1.25622
TGGT1_307030	8.13124	0.00315268	TGGT1_307030	-2.34325	-0.704295	-1.48767	1.56442	1.56447	1.40632	Purine nucleoside phosphorylase	3.3647	3.03229	24.6888	24.6563	1.70397	5.30683	3.08329	25.5733	25.5742	22.9189
TGGT1_203720	7.98809	0.00178325	TGGT1_203720	-1.9336	-1.62067	-0.9425	0.937659	1.78727	1.77185	vitamin k epoxide reductase family protein	9.49578	9.10269	75.3113	72.7131	6.7347	8.36605	13.3866	49.2782	88.7999	87.8559
TGGT1_279000	7.59584	0.0691917	TGGT1_279000	0.412727	-3.65109	-1.14945	1.53461	1.54	1.3132	SAG-related sequence SRS59J	0.746229	0	3.47151	3.46238	1.67236	0	0.566326	3.63957	3.6532	3.12176
TGGT1_254740	7.46868	0.10506	TGGT1_254740	1.01985	-2.68556	-2.68556	0.497631	2.65654	1.19711	endoribonuclease L-PSP protein	0.43483	0	2.14656	1.75816	1.30449	0	0	0.908317	4.05634	1.47503
TGGT1_254360	7.46327	0.0393079	TGGT1_254360	-3.22881	-0.98584	-0.135064	1.84631	1.56897	0.934433	hypothetical protein	0.44236	0	2.64806	2.56114	0	0.47337	0.853709	3.37104	2.78147	1.79168
TGGT1_311460	7.19796	0.000139604	TGGT1_311460	-1.2233	-1.63998	-1.40811	1.63351	1.11234	1.52553	hypothetical protein	32.7976	32.5711	237.208	234.445	37.4272	28.0385	32.9271	271.126	188.923	251.575
TGGT1_202975	6.45042	0.0745178	TGGT1_202975	0.370184	-1.83504	-2.56924	0.437551	2.7015	0.895036	hypothetical protein	0.355224	0.240967	1.98262	1.55434	0.791021	0.171534	0.103118	0.828834	3.98093	1.13811
TGGT1_200130	6.42856	0.0573952	TGGT1_200130	-0.438314	-0.241086	-3.34734	1.64657	1.20623	1.17394	Toxoplasma gondii family C protein	0.53742	0	2.61042	2.58052	0.751113	0.861146	0	3.18653	2.34835	2.29637
TGGT1_297647	6.22092	0.00227735	TGGT1_297647	-1.10035	-1.99589	-0.859453	1.00065	1.4652	1.48985	hypothetical protein	6.26712	5.94357	37.4092	36.9745	6.91413	3.71665	8.17059	29.6619	40.9302	41.6354
TGGT1_285470	6.18388	0.000614319	TGGT1_285470	-1.81736	-0.91416	-1.21125	1.37843	1.32739	1.23695	patched family protein	6.91371	6.69243	41.419	41.3852	4.7221	8.8313	7.18772	43.2676	41.7636	39.2259
TGGT1_229140	6.09543	0.000312878	TGGT1_229140	-1.70154	-1.1268	-1.08325	1.49603	1.14322	1.27234	MaoC family domain-containing protein	1.37835	1.35358	8.29326	8.25066	1.02748	1.53033	1.57723	9.4262	7.38126	8.07232
TGGT1_364920	5.64728	0.148422	TGGT1_364920	1.27303	-2.50968	-2.50968	0.979874	2.40031	0.366153	hypothetical protein	0.458763	0	1.62123	1.35335	1.37629	0	0	1.12321	3.00645	0.734028
TGGT1_216335	5.63485	0.00489597	TGGT1_216335	-2.06222	-0.788056	-0.891294	1.34927	1.47928	0.913006	hypothetical protein	0.314753	0.292985	1.67354	1.65093	0.166532	0.402771	0.374956	1.77198	1.93908	1.30957
TGGT1_306338B	5.58299	0.000600034	TGGT1_306338B	-1.7143	-1.05163	-0.955626	1.12243	1.39911	1.20002	putative dynein gamma chain, flagellar outer arm	3.82328	3.72606	20.8713	20.8025	2.68304	4.24727	4.53953	19.1676	23.2197	20.2267
TGGT1_213430	5.31984	0.0493115	TGGT1_213430	0.285443	-1.27951	-2.62301	1.47772	1.32783	0.811526	hypothetical protein	0.334859	0	1.44776	1.42087	0.750812	0.253766	0	1.7157	1.5464	1.08118
TGGT1_277800	5.01789	5.2521e-06	TGGT1_277800	-1.16354	-1.16354	-1.16354	1.10711	1.30515	1.07835	hypothetical protein	0	0	0.503034	0.501789	0	0	0	0.482542	0.553542	0.473018
TGGT1_307080	4.98417	0.247513	TGGT1_307080	1.00636	-4.49216	0.00977311	1.69957	0.911807	0.864654	hypothetical protein	2.26221	0	5.21388	5.02426	4.52085	0	2.26578	7.30966	4.23406	4.09791
TGGT1_239090	4.82409	0.00773194	TGGT1_239090	-0.292485	-1.61643	-1.49647	0.782751	1.29047	1.33216	SAG-related sequence SRS23	11.4699	10.4649	51.2124	50.4835	18.767	7.4963	8.14628	39.5433	56.2228	57.8712
TGGT1_254855	4.80706	0.00447308	TGGT1_254855	-1.16396	-0.607014	-1.62676	1.55439	1.18221	0.661126	hypothetical protein	0.378931	0.363431	1.80286	1.74704	0.355612	0.523158	0.258023	2.34035	1.80819	1.26003
TGGT1_296020	4.73576	0.0227022	TGGT1_296020	-1.74045	0.1155	-1.74045	1.06537	1.26341	1.03661	hypothetical protein	0.120663	0	0.72895	0.727146	0	0.361989	0	0.699255	0.802141	0.685453
TGGT1_312930	4.7317	0.0167986	TGGT1_312930	-0.790334	-0.760282	-1.81292	0.430477	1.96575	0.967312	putative cystathione gamma lyase	2.67742	2.54099	13.2821	12.0232	3.19593	3.2632	1.57314	7.449	21.5904	10.8069
TGGT1_204050	4.64152	0.000174131	TGGT1_204050	-0.861244	-1.41395	-1.0467	1.13625	1.0619	1.12375	subtilisin SUB1	366.121	361.616	1678.87	1678.45	428.862	292.372	377.129	1712.47	1626.45	1697.7
TGGT1_278120	4.57403	0.0121393	TGGT1_278120	-0.398484	-1.64152	-1.2502	0.407355	1.39948	1.48336	SCP family extracellular subfamily protein	1.11327	1.04137	5.01881	4.76326	1.68966	0.713854	0.936284	2.9538	5.87546	6.22717
TGGT1_313000	4.56551	0.189918	TGGT1_313000	1.33196	-2.72431	-1.89381	0.180956	2.30809	0.797117	Toxoplasma gondii family D protein	2.36709	1.13125	6.30356	5.16475	6.08505	0.365767	0.650446	2.74017	11.9704	4.20011
TGGT1_225950	4.55018	0.0439937	TGGT1_225950	-0.00127049	-1.02655	-2.25106	0.686714	1.85171	0.740465	hypothetical protein	0.259438	0.197223	1.09322	1.01543	0.475614	0.233676	0.0690247	0.766229	1.71813	0.795315
TGGT1_411510	4.44325	0.0109917	TGGT1_411510	-0.918576	-1.89849	-0.410357	0.925778	1.47174	0.829904	hypothetical protein	1.3292	1.22072	5.53301	5.42396	1.36128	0.690182	1.93614	4.88825	7.13682	4.57396
TGGT1_220080	4.41048	0.0179488	TGGT1_220080	-1.13989	-0.182065	-1.88945	0.93327	0.726477	1.55166	Toxoplasma gondii family C protein	14.0933	12.5423	57.0329	55.3174	11.953	23.2173	7.1095	50.2992	43.5823	77.2172
TGGT1_462964	4.40618	0.170027	TGGT1_462964	0.589157	-0.238834	-3.55961	0.711041	1.23101	1.26724	hypothetical protein	0.924335	0	2.512	2.47504	1.7738	0.999205	0	1.93017	2.76771	2.83811
TGGT1_323020	4.34969	0.00177311	TGGT1_323020	-0.549868	-1.32685	-1.30465	1.31029	0.995203	0.875879	KRUF family protein	8.56844	8.2912	36.3617	36.0642	11.8119	6.89327	7.00014	42.8828	34.4693	31.7331
TGGT1_203580	4.31565	0.00541203	TGGT1_203580	-1.2402	-0.349226	-1.57494	0.821242	1.2255	1.11762	NAD-binding domain 4 domain-containing protein	0.151317	0.140466	0.623174	0.618909	0.126115	0.233871	0.0939665	0.526408	0.696654	0.646459
TGGT1_280070B	4.24216	0.0351031	TGGT1_280070B	0.084623	-1.60591	-1.60591	1.04261	1.65569	0.428897	hypothetical protein	0.107592	0	0.665279	0.626932	0.322776	0	0	0.627025	0.959045	0.409768
TGGT1_282000	4.20126	0.00910661	TGGT1_282000	-1.72082	-1.06818	-0.317233	0.981254	1.34462	0.78036	hypothetical protein	2.25493	2.08502	8.87691	8.7597	1.29653	2.03819	3.43007	8.43697	10.8535	7.34026
TGGT1_295105	4.08001	0.247062	TGGT1_295105	-3.5447	0.618009	-0.11617	2.15285	1.35089	-0.460875	putative rhoptry protein	0.955903	0	3.00468	2.35718	0	1.79102	1.07669	5.18959	2.97659	0.84786
TGGT1_259890	4.00423	0.16781	TGGT1_259890	0.898262	-1.44602	-2.45453	0.825811	2.21288	-0.036408	Kazal-type serine protease inhibitor domain-containing protein	0.423725	0.215028	1.34907	1.09684	1.02162	0.201182	0.0483731	0.971582	2.54115	0.534473
TGGT1_462974	4.00008	0.223657	TGGT1_462974	-2.33021	1.66038	-2.33021	0.610255	1.80829	0.581494	hypothetical protein	0.529867	0	1.0938	1.00577	0	1.5896	0	0.767659	1.76122	0.752507
TGGT1_281360	3.98993	0.103902	TGGT1_281360	0.373253	-1.6839	-1.6839	0.0801028	2.27814	0.636302	hypothetical protein	0.138721	0	0.799164	0.641781	0.416164	0	0	0.339639	1.55845	0.499402
TGGT1_289860	3.98535	0.0393016	TGGT1_289860	-2.24165	-0.00716854	-0.743237	0.941136	1.13886	0.912065	hypothetical protein	0.251042	0	0.946482	0.944142	0	0.470594	0.282532	0.90806	1.04144	0.889945
TGGT1_293780	3.92381	0.00272974	TGGT1_293780	-0.93118	-1.35585	-0.671354	0.564504	1.3199	1.07398	hypothetical protein	71.2105	69.8925	280.615	274.245	72.6059	54.092	86.9335	204.747	345.633	291.464
TGGT1_358470	3.88747	0.00280424	TGGT1_358470	-0.465358	-1.44535	-1.02754	1.14195	0.818035	0.978263	hypothetical protein	9.02318	8.6782	33.8782	33.7363	12.393	6.28302	8.39351	37.7594	30.1659	33.7093
TGGT1_280570	3.8861	0.00998186	TGGT1_280570	-0.93545	-0.841441	-1.16059	1.13818	1.60415	0.195151	SAG-related sequence SRS35A	6.80457	6.77577	28.4332	26.3313	6.9842	7.45446	5.97506	29.3996	40.6081	15.2919
TGGT1_220070	3.84628	0.0884473	TGGT1_220070	-1.58461	0.494286	-1.82486	1.39525	0.0572377	1.4627	hypothetical protein	5.3194	4.01965	16.8888	15.4607	2.6284	11.1046	2.2252	20.7358	8.20235	21.7283
TGGT1_283450	3.80221	0.00312474	TGGT1_283450	-0.773877	-1.18376	-0.932624	0.40713	1.25457	1.22856	Toxoplasma gondii family B protein	2.76302	2.74441	10.8015	10.4348	3.12973	2.3557	2.80362	7.09619	12.7682	12.5401
TGGT1_237450	3.79121	0.01	TGGT1_237450	-1.25711	-0.882027	-0.744855	1.61373	0.269578	1.00068	hypothetical protein	0.679553	0.672153	2.7339	2.54827	0.547558	0.710134	0.780968	4.00532	1.57764	2.61874
TGGT1_307630	3.78109	0.368918	TGGT1_307630	2.28017	-2.57919	-2.57919	1.17967	2.54763	-0.849093	hypothetical protein	0.967593	0	1.7265	1.16204	2.90278	0	0	1.35372	3.49403	0.33175
TGGT1_226310	3.7526	0.00187055	TGGT1_226310	-1.33445	-0.856773	-0.670608	1.04863	1.19092	0.62229	zinc finger (CCCH type) motif-containing protein	3.34095	3.28097	12.4803	12.3122	2.52033	3.50957	3.99296	13.1473	14.5101	9.78354
TGGT1_266130	3.73903	0.108476	TGGT1_266130	-0.141379	-2.59403	-0.11859	0.11225	1.45868	1.28307	peroxiredoxin PRX2	0.806907	0.628028	2.53526	2.34821	1.10103	0.201131	1.11856	1.31265	3.33783	2.95529
TGGT1_216290A	3.72231	0.0514004	TGGT1_216290A	-2.26233	-0.0557323	-0.52624	1.19823	0.993879	0.652185	hypothetical protein	0.264905	0	0.936766	0.925623	0	0.461584	0.33313	1.10086	0.955466	0.753972
TGGT1_297680	3.69865	0.208425	TGGT1_297680	0.853195	-2.9748	-0.708896	0.297437	2.12731	0.40575	putative calmodulin	0.700188	0.429085	1.90425	1.58704	1.49074	0.104969	0.504854	1.01415	3.60537	1.09322
TGGT1_272240	3.69474	0.0182634	TGGT1_272240	-0.19274	-1.24312	-1.39235	0.514108	1.54865	0.765454	Toxoplasma gondii family D protein	0.306258	0.284797	1.10461	1.05225	0.478968	0.231265	0.20854	0.781788	1.60146	0.930576
TGGT1_289040	3.6716	0.133553	TGGT1_289040	0.864491	-2.13342	-1.54568	0.340009	1.68691	0.78769	Armadillo/beta-catenin family repeat-containing protein	1.03714	0.679084	2.69429	2.49333	2.36913	0.29657	0.445712	1.64704	4.18951	2.24631
TGGT1_219650	3.64217	0.0554225	TGGT1_219650	-1.03136	0.180626	-1.94646	0.510475	1.57252	0.714206	transporter, small conductance mechanosensitive ion channel (MscS) family protein	3.79145	3.16672	12.1663	11.5337	2.95678	6.84957	1.568	8.6091	17.9748	9.91487
TGGT1_299800	3.62358	0.246886	TGGT1_299800	1.23798	-2.70229	-1.32181	0.122047	2.40523	0.258844	hypothetical protein	1.90253	1.02953	4.95304	3.73059	4.6225	0.301118	0.783977	2.13279	10.3814	2.34492
TGGT1_411240	3.61286	0.0556807	TGGT1_411240	-1.9425	0.287068	-1.12428	1.36334	0.874587	0.541784	toxoplasma gondii family B protein	30.4884	24.8165	92.171	89.6584	12.272	57.5548	21.6383	121.359	86.4853	68.6687
TGGT1_223915	3.58222	0.291447	TGGT1_223915	1.69144	-1.13654	-3.31619	0.228374	1.74833	0.784573	hypothetical protein	1.22334	0	2.07632	1.88516	3.21697	0.453042	0	1.16686	3.34636	1.71574
TGGT1_365980	3.5658	0.0483866	TGGT1_365980	-1.98539	-0.907103	0.141152	1.36113	0.66266	0.727548	putative transmembrane protein	1.70954	1.43809	5.25709	5.12793	0.685808	1.4481	2.99471	6.97598	4.29877	4.49653
TGGT1_211280	3.54906	0.0249052	TGGT1_211280	-0.3391	-0.50078	-1.90127	0.624116	1.18945	0.927584	hypothetical protein	0.429508	0.387525	1.39295	1.37535	0.577134	0.515948	0.195441	1.12521	1.66501	1.38863
TGGT1_313235	3.54018	0.153109	TGGT1_313235	0.294525	-1.04764	-1.98262	-0.320553	2.4056	0.650686	hypothetical protein	0.25813	0.208981	1.01032	0.743601	0.484717	0.191186	0.0984868	0.316469	2.09404	0.620445
TGGT1_305485	3.52225	0.12835	TGGT1_305485	0.776359	-2.38346	-1.11764	1.06833	1.22529	0.431133	hypothetical protein	0.497009	0.335884	1.21522	1.18307	1.07971	0.120811	0.290506	1.3219	1.47383	0.849931
TGGT1_322130	3.50222	0.070307	TGGT1_322130	0.474192	-1.5933	-1.5933	1.18104	0.379082	1.15228	hypothetical protein	0.139719	0	0.582412	0.56468	0.419157	0	0	0.684163	0.392415	0.670659
TGGT1_209510	3.48758	0.0553932	TGGT1_209510	-0.376932	-1.1632	-1.1632	0.0668777	2.11291	0.523545	hypothetical protein	0.0769544	0	0.508418	0.418235	0.172461	0	0.0584021	0.23458	0.968745	0.32193
TGGT1_258570	3.47747	0.269205	TGGT1_258570	0.607422	-2.93469	-0.369789	-0.685727	2.51231	0.870471	hypothetical protein	0.585531	0	2.07848	1.42581	1.16488	0	0.591713	0.47534	4.36224	1.39787
TGGT1_323320	3.4724	0.10703	TGGT1_323320	0.0410917	-0.339438	-2.39555	0.0958625	1.53094	1.0671	hypothetical protein	4.98537	3.99449	15.0201	13.8705	7.65854	5.88295	1.41463	7.95488	21.5097	15.5957
TGGT1_287250	3.43732	0.0598405	TGGT1_287250	-0.703249	0.0537267	-2.0224	0.588562	1.52356	0.559802	hypothetical protein	0.223732	0	0.792589	0.753207	0.24952	0.421675	0	0.610913	1.168	0.598855
TGGT1_251857	3.43338	0.0481682	TGGT1_251857	0.153518	-1.07838	-1.74458	0.300572	1.07075	1.29812	hypothetical protein	3.82548	3.28705	11.7576	11.2857	6.77455	2.88431	1.81759	7.5015	12.7937	14.9775
TGGT1_289023	3.42734	0.372954	TGGT1_289023	2.33989	-2.50276	-2.50276	-0.275191	2.24478	0.696051	hypothetical protein	0.95645	0	1.35761	1.04927	2.86935	0	0	0.468345	2.68628	0.918203
TGGT1_242740	3.42063	0.356685	TGGT1_242740	1.60672	-0.401841	-3.86627	0.226111	2.068	0.367277	hypothetical protein	1.84846	0	3.23399	2.69723	4.44157	1.10382	0	1.70581	6.11499	1.88116
TGGT1_286570	3.38434	0.020626	TGGT1_286570	-0.334345	-0.992408	-1.31156	1.06154	0.155505	1.42127	hypothetical protein	0.229166	0.220002	0.793157	0.744562	0.321008	0.203432	0.163059	0.84473	0.450791	1.08395
TGGT1_275360	3.38156	0.00125728	TGGT1_275360	-1.0008	-0.657726	-0.978009	0.513758	1.12602	0.996758	SAG-related sequence SRS47B	0.269422	0.267801	0.920215	0.905585	0.246094	0.312159	0.250012	0.703117	1.07482	0.982709
TGGT1_284550	3.35321	0.312861	TGGT1_284550	1.63436	-2.97705	-1.27562	-0.366087	2.01967	0.964729	EF hand domain-containing protein	0.923211	0	1.78013	1.44183	2.44441	0	0.325223	0.610913	3.19275	1.53672
TGGT1_214575	3.35206	3.32625e-05	TGGT1_214575	-0.901247	-0.716852	-0.999475	0.862501	0.909425	0.845648	hypothetical protein	61.2749	61.0714	204.751	204.715	59.8676	68.03	55.9271	203.298	210.019	200.937
TGGT1_200480	3.34888	0.147394	TGGT1_200480	0.43658	-2.51145	-0.540647	0.142054	1.6634	0.810064	Toxoplasma gondii family B protein	0.387893	0	1.14502	1.04345	0.771694	0	0.391986	0.629193	1.80615	0.999712
TGGT1_205402	3.34547	0.0377989	TGGT1_205402	0.196278	-1.36864	-1.44095	0.581195	0.779244	1.25288	SNF2 family N-terminal domain-containing protein	0.138736	0	0.506391	0.496591	0.311068	0.10514	0	0.406188	0.465957	0.647028
TGGT1_266860	3.31203	0.0464674	TGGT1_266860	-0.0937482	-1.71518	-0.782645	0.761806	1.57341	0.256359	BTB/POZ domain-containing protein	2.4258	2.19358	7.80609	7.26523	3.74094	1.21585	2.32061	6.76906	11.8808	4.76841
TGGT1_281590	3.30682	0.109649	TGGT1_281590	-0.587857	-2.13214	0.131836	-0.073658	1.68997	0.971857	hypothetical protein	1.33095	1.10386	4.10706	3.65027	1.33554	0.45791	2.19941	1.90742	6.47665	3.93711
TGGT1_321280	3.26634	0.373901	TGGT1_321280	-0.853838	-0.853838	-0.853838	-0.853838	-0.853838	4.26919	hypothetical protein	0	0	1.16162	0	0	0	0	0	0	3.48486
TGGT1_202735	3.2207	0.434681	TGGT1_202735	1.47575	-2.0034	-2.0034	-2.0034	3.38063	1.15383	hypothetical protein	0.371713	0	1.68936	0	1.11514	0	0	0	4.17596	0.892119
TGGT1_254670	3.21396	0.305516	TGGT1_254670	1.30492	-1.91573	-1.91573	-0.988224	2.20981	1.30494	hypothetical protein	0.310736	0	0.955958	0.676411	0.932207	0	0	0.190198	1.74546	0.932217
TGGT1_219828	3.21372	0.337562	TGGT1_219828	-2.84498	-0.76608	1.0847	2.38543	1.30783	-1.16689	HMG (high mobility group) box domain-containing protein	8.01918	4.71182	22.936	15.1425	1.17562	4.96683	17.9151	44.1344	20.9117	3.76203
TGGT1_272510	3.21279	0.102308	TGGT1_272510	0.672642	-1.93962	-1.25876	0.554582	1.08276	0.88839	aspartyl protease	0.836601	0.616141	2.00186	1.97953	1.76038	0.287898	0.461525	1.62206	2.33919	2.04434
TGGT1_320540	3.18728	0.0337617	TGGT1_320540	-0.660336	-1.79556	-0.0525864	0.853867	1.05191	0.602714	hypothetical protein	0.184793	0	0.624776	0.619766	0.219653	0	0.334725	0.627419	0.719736	0.527173
TGGT1_202025	3.1872	0.0105062	TGGT1_202025	-0.296829	-1.40487	-0.806737	0.473466	1.04912	0.985853	hypothetical protein	2.58129	2.45986	7.96065	7.84008	3.57488	1.65847	2.51052	6.09738	9.08723	8.69735
TGGT1_213840	3.17846	0.0028861	TGGT1_213840	-0.355469	-1.1767	-0.970324	0.962708	0.820746	0.71904	hypothetical protein	0.425348	0.412682	1.31486	1.31169	0.575065	0.325463	0.375515	1.43393	1.29955	1.21109
TGGT1_236990	3.14247	0.00718899	TGGT1_236990	-0.586302	-0.920579	-0.970966	0.392387	1.4105	0.67496	beta-ketoacyl synthase, N-terminal domain-containing protein	1.74529	1.73282	5.70061	5.44534	2.04595	1.62281	1.56711	4.0319	8.16568	4.90425
TGGT1_202990	3.12682	0.162004	TGGT1_202990	0.820995	-2.13182	-1.15622	0.112804	1.53323	0.82101	hypothetical protein	0.323635	0	0.838894	0.774986	0.774259	0	0.196646	0.473914	1.2685	0.774267
TGGT1_288465	3.1112	0.18171	TGGT1_288465	-0.880321	-0.538389	-1.0375	-1.17348	2.02456	1.60512	hypothetical protein	2.16333	2.1405	9.50713	6.65952	2.05105	2.59961	1.83934	1.67389	15.3615	11.486
TGGT1_313055	3.08455	0.0805518	TGGT1_313055	-1.38429	0.439649	-1.49294	0.519546	0.489675	1.42837	hypothetical protein	7.45866	6.08243	19.688	18.7615	4.09222	14.4884	3.79535	15.3134	14.9996	28.7511
TGGT1_212075	3.08377	0.0220215	TGGT1_212075	-1.07227	-0.315294	-1.04948	0.219541	1.49559	0.721918	hypothetical protein	0.297814	0.288682	0.951964	0.890231	0.241088	0.407426	0.244927	0.590269	1.42948	0.836143
TGGT1_300980	3.07563	0.0190645	TGGT1_300980	-0.206691	-1.5308	-0.69383	0.955122	0.453617	1.02258	hypothetical protein	5.49935	5.13831	16.0394	15.8035	7.80849	3.11868	5.57088	17.4706	12.3407	18.3069
TGGT1_311710	3.06773	0.244715	TGGT1_311710	1.26652	-2.47906	-1.21322	0.409466	1.69866	0.317637	hypothetical protein	0.982694	0.557996	1.89617	1.71178	2.35126	0.175294	0.421527	1.29808	3.17239	1.21803
TGGT1_227590	3.06147	0.317547	TGGT1_227590	0.877268	-0.0616916	-3.23692	2.15067	0.0862235	0.184442	hypothetical protein	0.878364	0	2.08615	1.64958	1.73178	0.903312	0	4.18626	1.00084	1.07135
TGGT1_200340	3.02346	0.024368	TGGT1_200340	-0.315463	-0.84629	-1.23255	0.075197	1.05164	1.26747	hypothetical protein	14.0344	13.5623	43.4998	41.0052	18.9506	13.1168	10.0358	24.8441	48.8835	56.7717
TGGT1_301415	3.00365	0.177643	TGGT1_301415	0.0637427	-0.0839661	-2.35985	-0.351188	1.32986	1.4014	hypothetical protein	0.706504	0.560104	1.9218	1.68236	1.01457	0.915835	0.189107	0.760984	2.44018	2.56423
TGGT1_315100	3.00276	0.0857614	TGGT1_315100	0.421092	-1.41187	-1.38866	0.361907	1.47787	0.539655	hypothetical protein	0.591796	0.488652	1.5592	1.4673	1.13376	0.318233	0.323394	1.08819	2.35854	1.23087
TGGT1_272440	2.94838	0.0564338	TGGT1_272440	-1.89657	-0.452697	0.00937966	0.781786	0.988361	0.569737	RNA recognition motif-containing protein	15.9575	13.8999	41.2699	40.982	6.4103	17.4392	24.0229	41.0339	47.3509	35.425
TGGT1_411560	2.9399	0.275676	TGGT1_411560	1.51967	-2.58842	-1.2649	0.741088	1.20216	0.390404	hypothetical protein	0.658252	0	1.05915	1.03124	1.72448	0	0.250277	1.00527	1.38382	0.788345
TGGT1_323310	2.92837	0.139319	TGGT1_323310	-0.613958	0.464946	-2.17613	0.0928912	1.22953	1.00273	hypothetical protein	0.986845	0.767226	2.36989	2.24672	0.85786	1.81217	0.290506	1.40023	3.07865	2.6308
TGGT1_311755	2.91496	0.258706	TGGT1_311755	0.994657	-0.62688	-2.68299	-0.19158	1.44703	1.05977	plasma membrane protein 62D16	1.02385	0.64346	2.08246	1.87566	2.18907	0.711424	0.171071	0.961982	2.99528	2.29013
TGGT1_410710	2.90851	0.147588	TGGT1_410710	-0.77014	-0.77014	-0.77014	2.4841	0.0265577	-0.20024	toxoplasma gondii family B protein	0	0	0.42544	0.290851	0	0	0	0.954167	0.173712	0.148442
TGGT1_307620	2.90735	0.0394111	TGGT1_307620	0.0316985	-1.07382	-1.26744	1.33502	0.258515	0.716027	hypothetical protein	1.13116	1.04054	3.17093	3.02521	1.81363	0.842858	0.737003	4.47597	2.1224	2.91442
TGGT1_214580	2.9011	0.000795342	TGGT1_214580	-1.05206	-0.679332	-0.573502	0.628442	0.754937	0.921518	tetratricopeptide repeat-containing protein	7.82738	7.75086	22.5642	22.486	6.36691	8.24388	8.87135	20.4085	22.2787	25.0055
TGGT1_298820	2.90028	0.00383905	TGGT1_298820	-1.17518	-0.49913	-0.629975	0.639049	0.599396	1.06584	hypothetical protein	27.0843	26.5571	77.8779	77.0229	20.0279	31.9998	29.2253	70.4325	68.523	94.6783
TGGT1_233670	2.88656	0.267117	TGGT1_233670	1.08869	-1.32426	-2.05845	-0.374392	2.07158	0.596846	hypothetical protein	0.955207	0.609734	2.24013	1.76004	2.20322	0.413702	0.2487	0.799149	4.35449	1.56675
TGGT1_202030	2.88376	0.00162027	TGGT1_202030	-0.687765	-0.900666	-0.703493	0.43264	0.770509	1.08878	hypothetical protein	6.46634	6.45201	18.9275	18.606	6.802	5.86877	6.72825	14.7881	18.6905	23.3039
TGGT1_257360	2.88263	0.0242401	TGGT1_257360	-0.178128	-0.947199	-1.16575	0.308901	1.36198	0.620199	hypothetical protein	4.25042	4.06355	12.2949	11.7137	6.09787	3.5782	3.0752	8.5465	17.7336	10.6047
TGGT1_309405	2.87223	0.124523	TGGT1_309405	-1.05149	0.533906	-1.76567	0.459797	1.54063	0.282837	hypothetical protein	0.909957	0.724134	2.2504	2.07988	0.592104	1.77685	0.360918	1.68788	3.57029	1.49304
TGGT1_281030	2.86423	0.11105	TGGT1_281030	-1.01899	-0.262022	-0.996208	2.14728	-0.114109	0.24405	hypothetical protein	0.553626	0.536651	1.9794	1.5371	0.448176	0.757391	0.455311	4.0234	0.839163	1.07563
TGGT1_289745	2.8624	0.120648	TGGT1_289745	0.761709	-1.65168	-1.38587	0.620127	0.685836	0.969873	hypothetical protein	0.774678	0.573209	1.65004	1.64075	1.64428	0.308655	0.3711	1.49058	1.56004	1.8995
TGGT1_240580	2.84114	0.0237657	TGGT1_240580	-1.4693	-0.414832	-0.375579	0.883287	1.06523	0.31119	hypothetical protein	4.5215	4.27586	12.4393	12.1483	2.60296	5.40621	5.55532	13.2943	15.0812	8.94226
TGGT1_273510	2.82084	0.119438	TGGT1_273510	0.317937	-1.51029	-1.05183	0.332676	1.78447	0.127041	hypothetical protein	0.529668	0.454867	1.47606	1.28311	0.952318	0.268183	0.368502	0.962097	2.63179	0.834289
TGGT1_231110	2.80857	0.126408	TGGT1_231110	0.459171	-0.783562	-1.91036	0.0809311	1.32143	0.832395	hypothetical protein	0.6542	0.527111	1.57166	1.48043	1.21442	0.513179	0.235	0.934345	2.20767	1.57297
TGGT1_226532	2.79172	0.0271274	TGGT1_226532	-0.0600769	-0.713735	-1.44792	0.485914	0.676541	1.05928	hypothetical protein	6.19501	5.7469	16.2682	16.0438	9.21054	5.85483	3.51967	13.4476	15.3472	20.0099
TGGT1_288265	2.78261	0.0238414	TGGT1_288265	-0.0896925	-1.19539	-0.929576	0.335071	1.19376	0.685828	hypothetical protein	0.674027	0.637526	1.82829	1.77399	0.999365	0.464383	0.558334	1.3415	2.43266	1.71072
TGGT1_230830	2.76257	0.0133256	TGGT1_230830	-0.325794	-1.41458	-0.458647	0.652433	0.817423	0.729164	ATPase family associated with various cellular activities (AAA) domain-containing protein	3.73815	3.54993	9.81767	9.80695	4.70764	2.21333	4.29349	9.27425	10.3979	9.78086
TGGT1_361230	2.76236	0.193241	TGGT1_361230	-2.23224	0.981544	-0.94815	0.748855	0.880037	0.569959	toxoplasma gondii family B protein	28.6971	19.1443	53.0876	52.8834	6.77184	62.828	16.4914	53.4696	58.5594	47.2339
TGGT1_203070	2.73935	0.222004	TGGT1_203070	0.884925	-2.417	-0.64868	0.117843	1.20124	0.861674	hypothetical protein	7.26998	4.93208	14.1538	13.5107	15.0745	1.5285	5.20693	8.85785	18.7699	14.8335
TGGT1_411580	2.73271	0.275776	TGGT1_411580	0.813631	-0.014358	-2.97477	0.742876	0.718513	0.714112	TPRX1	0.720026	0	1.2996	1.29955	1.38173	0.778348	0	1.3156	1.29357	1.28963
TGGT1_289160	2.73197	0.373901	TGGT1_289160	-0.724972	-0.724972	-0.724972	-0.724972	3.62486	-0.724972	hypothetical protein	0	0	0.679687	0	0	0	0	0	2.03906	0
TGGT1_254760	2.73119	0.0538042	TGGT1_254760	0.2869	-1.26902	-1.19217	0.659029	1.05602	0.459251	hypothetical protein	0.389679	0.341301	0.946284	0.932157	0.688143	0.234045	0.24685	0.890637	1.17275	0.775464
TGGT1_226490	2.70857	0.123837	TGGT1_226490	0.354654	-1.88839	-0.622563	0.377508	1.42671	0.352077	hypothetical protein	0.642086	0.532423	1.53747	1.44211	1.12044	0.236682	0.569137	1.13833	2.35565	1.11844
TGGT1_205265	2.70484	0.00198615	TGGT1_205265	-0.880873	-0.77586	-0.496584	0.548731	1.04484	0.559749	transporter, cation channel family protein	1.29163	1.28336	3.51773	3.47128	1.14617	1.23271	1.496	3.08747	4.35457	3.11114
TGGT1_232770	2.69137	0.192722	TGGT1_232770	-2.50946	0.0156323	0.351318	0.961373	0.49645	0.68469	hypothetical protein	4.60469	3.41983	9.28564	9.20404	0.985298	5.67149	7.15729	10.9243	7.91476	9.01786
TGGT1_249280	2.68989	0.120212	TGGT1_249280	0.513875	-1.12147	-1.53373	0.635758	1.384	0.121572	hypothetical protein	2.07744	1.70182	4.88597	4.57773	3.98542	1.28288	0.964015	4.33675	7.28461	3.03654
TGGT1_221930	2.68631	0.286899	TGGT1_221930	0.421219	-2.00367	-0.555996	-0.871931	2.3261	0.684269	hypothetical protein	0.269918	0	0.958137	0.657267	0.536986	0	0.272767	0.219122	2.0109	0.64439
TGGT1_289060	2.67372	0.0215594	TGGT1_289060	-0.615263	-0.922193	-0.590815	0.353055	1.45438	0.320841	hypothetical protein	0.47464	0.47212	1.35528	1.26232	0.503962	0.407383	0.512575	0.986031	2.11554	0.964258
TGGT1_220025	2.66425	0.27378	TGGT1_220025	1.33392	-2.10288	-1.35164	-0.0154985	1.34516	0.790929	hypothetical protein	2.39584	1.39991	4.00644	3.7297	5.7602	0.531935	0.895374	2.26059	5.80525	3.95349
TGGT1_411650	2.664	0.00748721	TGGT1_411650	-0.863877	-0.306311	-0.950203	0.997391	0.794401	0.328599	hypothetical protein	19.6011	19.2071	52.1084	51.1678	17.2257	25.3525	16.2252	62.5856	54.3711	39.3684
TGGT1_409880	2.65576	0.373901	TGGT1_409880	-0.704562	-0.704562	-0.704562	3.52281	-0.704562	-0.704562	toxoplasma gondii family B protein	0	0	0.624373	0	0	0	0	1.87312	0	0
TGGT1_218450	2.65021	0.193004	TGGT1_218450	-0.446862	-0.689887	-0.97241	-0.97241	2.04299	1.03858	hypothetical protein	0.0885267	0	0.403881	0	0.143948	0.121632	0	0	0.808584	0.403059
TGGT1_216940	2.63658	0.0542546	TGGT1_216940	-0.0469321	-1.28996	-0.761111	0.797418	1.29092	0.00966722	hypothetical protein	0.597943	0.561638	1.57816	1.4808	0.882773	0.372959	0.538096	1.58498	2.23142	0.918094
TGGT1_281460	2.63509	0.0425309	TGGT1_281460	-0.149704	-0.81942	-1.12766	0.520748	1.42515	0.150883	hypothetical protein	0.482388	0.462931	1.31016	1.21987	0.677406	0.425838	0.343919	1.07814	2.01803	0.834324
TGGT1_210260	2.62969	0.370865	TGGT1_210260	1.5522	-1.75901	-1.88552	-0.677898	2.11782	0.652421	NAD-dependent glycerol-3-phosphate dehydrogenase	1.09072	0.57673	2.03797	1.51662	2.74273	0.276318	0.25312	0.584598	4.0593	1.47002
TGGT1_210235	2.6246	0.00638223	TGGT1_210235	-1.10497	-0.678863	-0.304317	0.47207	0.687979	0.928098	hypothetical protein	2.78667	2.71681	7.19026	7.13055	2.04627	2.74937	3.56437	6.10518	7.09077	8.37484
TGGT1_239855	2.60609	0.161129	TGGT1_239855	0.567701	-1.40339	-1.23714	0.0574942	1.67656	0.338774	Ras-associated protein Rap1 isoform 1 family protein	1.03514	0.842079	2.49314	2.19453	2.01485	0.513908	0.576675	1.41467	4.34553	1.71921
TGGT1_268310	2.60357	0.157379	TGGT1_268310	0.285359	-0.552341	-1.80375	-0.0923642	1.65607	0.507028	oocyst wall protein OWP3	1.11107	0.944538	2.79954	2.45917	1.8574	1.03928	0.436536	1.42955	4.8032	2.16588
TGGT1_233480	2.59906	0.000485872	TGGT1_233480	-0.505031	-0.668738	-0.893215	0.630977	0.606919	0.829087	SAG-related sequence SRS29C	1419.65	1411.12	3676.45	3667.57	1603.03	1431.07	1224.86	3523.01	3464.75	4041.58
TGGT1_297310	2.5893	0.31594	TGGT1_297310	1.57352	-2.06194	-1.57043	0.227724	1.42575	0.405363	hypothetical protein	0.489238	0.245196	0.721237	0.671887	1.24275	0.0843711	0.140592	0.488942	1.12176	0.553009
TGGT1_276820	2.587	0.0761747	TGGT1_276820	-1.50074	-0.0109316	-0.545249	1.06596	-0.0698871	1.06085	hypothetical protein	5.76805	5.29689	14.5754	13.7031	3.01059	8.4553	5.83826	17.8363	8.11674	17.7733
TGGT1_265538	2.56181	0.220045	TGGT1_265538	0.921283	-1.73118	-1.22585	0.458206	1.56313	0.0144058	hypothetical protein	0.27657	0.174001	0.590826	0.531385	0.628738	0.0590295	0.141944	0.45611	0.981039	0.33533
TGGT1_298090	2.54212	0.142125	TGGT1_298090	-0.861953	-0.443459	-0.713637	-0.707647	1.76093	0.965768	Toxoplasma gondii family B protein	0.297822	0.295657	0.935657	0.751597	0.259366	0.346651	0.287449	0.288645	1.59764	0.920687
TGGT1_226385	2.54067	0.131012	TGGT1_226385	0.539153	-1.11891	-1.43806	0.246004	1.38465	0.387166	hypothetical protein	1.43987	1.18724	3.2201	3.01637	2.74987	0.871336	0.698413	2.24422	4.94118	2.47491
TGGT1_265320	2.53128	0.0513757	TGGT1_265320	0.00516082	-0.985323	-1.02964	-0.0119488	0.865454	1.1563	hypothetical protein	25.1455	23.7247	63.445	60.054	37.8813	19.066	18.4892	37.4347	68.77	84.1302
TGGT1_300990	2.52733	0.092012	TGGT1_300990	0.253929	-1.69032	-0.570029	0.669432	0.280655	1.05633	Toxoplasma gondii family C protein	24.8397	21.5425	55.7641	54.4449	40.8382	10.6118	23.0691	54.4685	41.6018	71.2221
TGGT1_235515	2.52042	0.000505481	TGGT1_235515	-0.508123	-0.616272	-0.876101	0.606005	0.587816	0.806675	MORN repeat-containing protein	9.73322	9.6786	24.4527	24.3941	10.8041	10.0238	8.37175	23.387	23.094	26.8771
TGGT1_207610	2.51244	0.0607298	TGGT1_207610	0.274514	-1.10602	-1.16213	0.329283	1.04189	0.622455	rhoptry kinase family protein ROP36 (incomplete catalytic triad)	0.895643	0.799217	2.05005	2.00798	1.53232	0.58853	0.566078	1.59161	2.60828	1.95025
TGGT1_209590	2.51195	0.294441	TGGT1_209590	0.0759485	-1.94303	-0.126128	-0.217219	2.45641	-0.245977	hypothetical protein	0.252541	0	0.921802	0.609421	0.405298	0	0.352325	0.330767	2.1104	0.324239
TGGT1_278965	2.51114	0.125033	TGGT1_278965	0.52696	-1.636	-0.883475	0.675057	1.11414	0.203322	hypothetical protein	0.236577	0.191735	0.508957	0.492517	0.447833	0.0934234	0.168474	0.496247	0.672782	0.357842
TGGT1_276830	2.49618	0.00541086	TGGT1_276830	-0.956329	-0.484752	-0.538498	0.66105	0.331294	0.987235	hypothetical protein	22.6137	22.382	56.8357	55.8695	18.2244	25.2704	24.3463	55.9156	44.4904	70.101
TGGT1_312980	2.49566	0.0978582	TGGT1_312980	0.276246	-1.49044	-0.764934	0.160137	1.30047	0.51852	hypothetical protein	1.20208	1.05908	2.79573	2.6431	2.02619	0.595462	0.984586	1.86951	4.121	2.39669
TGGT1_358240	2.49432	0.0232711	TGGT1_358240	-0.595434	-1.07292	-0.309614	0.0748937	0.894417	1.00866	hypothetical protein	10.0519	9.82168	25.4609	24.4984	10.2664	7.37361	12.5158	16.3383	28.8342	31.2103
TGGT1_231998	2.49394	0.551015	TGGT1_231998	1.60587	-1.22212	-2.3614	-2.3614	3.31811	1.02092	hypothetical protein	0.594794	0	2.05595	0	1.56411	0.220271	0	0	5.1251	1.04275
TGGT1_250100	2.48137	0.0378173	TGGT1_250100	0.124304	-0.913767	-1.17724	0.334936	0.857355	0.774413	hypothetical protein	894.394	825.677	2073.88	2048.81	1417.67	690.374	575.137	1640.52	2356.38	2224.73
TGGT1_253710	2.47711	0.000823439	TGGT1_253710	-0.887722	-0.600431	-0.474833	0.539874	0.801019	0.622093	hypothetical protein	9.51672	9.44999	23.4762	23.4086	8.03846	9.80971	10.702	21.6233	25.914	22.8914
TGGT1_300070	2.46848	0.0881591	TGGT1_300070	0.19389	-1.07466	-1.07466	0.902851	1.18062	-0.12803	hypothetical protein	0.130119	0.110074	0.354659	0.330919	0.24092	0.0678547	0.0815833	0.393814	0.477427	0.192737
TGGT1_243378	2.44431	0.419749	TGGT1_243378	1.22846	0.18449	-3.34709	-0.0189012	0.660992	1.29205	hypothetical protein	1.18027	0	1.70173	1.59094	2.38439	1.15641	0	1.00435	1.60899	2.49185
TGGT1_277980	2.43669	0.562784	TGGT1_277980	0.561893	0.318871	-2.80815	2.26874	2.46678	-2.80815	dynein light chain	0.635845	0	2.41565	0	1.03391	0.873626	0	3.37517	3.87179	0
TGGT1_281470	2.43627	0.162115	TGGT1_281470	0.595735	-1.76276	-0.759985	0.0615798	1.12212	0.743313	hypothetical protein	0.654707	0.525099	1.33712	1.27928	1.23862	0.241524	0.483978	0.855345	1.784	1.37203
TGGT1_268190	2.43076	0.212359	TGGT1_268190	0.833473	-1.64222	-1.11336	0.155656	1.48756	0.278899	hypothetical protein	3.08731	2.31643	6.17731	5.63069	6.43563	1.157	1.6693	4.02298	10.1272	4.38175
TGGT1_310690	2.43006	0.32104	TGGT1_310690	0.94144	-2.41211	-0.450816	-0.351716	1.65368	0.619524	hypothetical protein	0.470524	0	0.969828	0.829709	1.02216	0	0.389411	0.4171	1.67465	0.817735
TGGT1_294595	2.42642	0.230237	TGGT1_294595	-1.79121	-0.696426	0.569388	1.25345	-0.548095	1.21289	hypothetical protein	0.273865	0.217985	0.62138	0.539127	0.0944295	0.213581	0.513583	0.825152	0.236709	0.802278
TGGT1_250905	2.4239	0.192191	TGGT1_250905	0.9827	-1.58225	-1.31644	0.689547	0.56566	0.660789	hypothetical protein	1.46276	1.03945	2.52122	2.51953	3.19805	0.540452	0.649792	2.60998	2.39521	2.55847
TGGT1_301370	2.4239	0.156339	TGGT1_301370	0.706006	-1.44391	-1.17809	0.0909297	1.02593	0.799134	DHHC zinc finger domain-containing protein	0.757386	0.597932	1.5023	1.44933	1.51858	0.342176	0.411403	0.991474	1.89559	1.61984
TGGT1_235600	2.41852	0.450356	TGGT1_235600	1.04914	-3.03226	0.0719298	-0.82897	2.27596	0.464194	SAG-related sequence SRS45	0.850927	0	1.85043	1.27226	1.69287	0	0.85991	0.460527	3.96216	1.12859
TGGT1_247750	2.40042	0.181778	TGGT1_247750	0.86627	-1.17465	-1.58655	0.263774	0.918746	0.712408	hypothetical protein	1.15011	0.856895	2.09303	2.0569	2.42016	0.58812	0.442051	1.59395	2.50981	2.17534
TGGT1_216285	2.39614	0.00541325	TGGT1_216285	-0.435831	-0.457228	-0.998009	0.386495	0.638598	0.865975	hypothetical protein	0.878914	0.865388	2.09268	2.07359	0.990304	0.975725	0.670712	1.75111	2.08547	2.44147
TGGT1_322210	2.38775	0.256073	TGGT1_322210	-1.02809	-1.02809	0.172703	1.85676	1.0548	-1.02809	putative apocytochrome b	0.076622	0	0.387429	0	0	0	0.229866	0.738631	0.423656	0
TGGT1_264700	2.38748	0.245942	TGGT1_264700	0.538191	-1.5639	-0.857527	1.07634	1.5295	-0.722608	hypothetical protein	1.1804	0.978453	2.8229	2.33604	2.19544	0.511363	0.834389	3.18801	4.36452	0.916185
TGGT1_411660	2.38515	0.163219	TGGT1_411660	-1.56845	0.773493	-1.08617	0.838845	0.762708	0.27957	hypothetical protein	2.88581	2.22662	5.38642	5.31084	1.15946	5.87827	1.6197	6.15067	5.83449	4.17411
TGGT1_278110	2.38415	0.0118286	TGGT1_278110	-0.315793	-0.818091	-0.746328	0.152777	0.810262	0.917173	1,3-beta-glucan synthase component protein	14.5792	14.4028	35.2386	34.3383	17.8669	12.6137	13.257	24.7231	38.9965	41.9961
TGGT1_365740	2.38007	0.0859725	TGGT1_365740	0.0822804	-0.979392	-0.979392	-0.210873	1.15709	0.930289	hypothetical protein	0.0695783	0	0.328589	0.304173	0.208735	0	0	0.170352	0.439688	0.375726
TGGT1_233920	2.37883	0.125203	TGGT1_233920	0.551815	-1.1618	-1.26539	0.321794	1.15471	0.398869	zinc finger, C3HC4 type (RING finger) domain-containing protein	25.9087	21.6392	53.3417	51.4758	48.9254	14.9171	13.8836	41.7149	74.3061	44.0041
TGGT1_205398	2.37594	0.012957	TGGT1_205398	-0.745819	-0.4039	-0.723026	0.28294	1.1591	0.430706	putative DNA repair and recombination protein RAD54	0.351333	0.349235	0.860897	0.82976	0.321012	0.406864	0.326124	0.654951	1.20215	0.725589
TGGT1_224750	2.37571	0.315213	TGGT1_224750	1.00387	-0.617664	-2.25874	0.0102796	1.71082	0.151442	SAG-related sequence SRS40F	2.22965	1.51418	4.19416	3.59724	4.68024	1.52103	0.487667	2.35054	7.63977	2.59216
TGGT1_228240	2.37289	0.0548097	TGGT1_228240	-0.0954862	-1.08891	-0.685573	0.153795	1.33833	0.377844	hypothetical protein	0.883109	0.848134	2.15154	2.01253	1.22281	0.6142	0.812316	1.45345	3.30354	1.69764
TGGT1_362550	2.36995	0.256306	TGGT1_362550	-1.97537	-0.578859	0.686952	1.37101	-0.430949	0.927216	putative transmembrane protein	0.298773	0	0.685519	0.605364	0	0.263265	0.633053	1.0171	0.291688	0.747768
TGGT1_256040	2.36673	0.195886	TGGT1_256040	0.74895	-1.59361	-1.01968	-0.058778	1.26001	0.663105	PA14 domain-containing protein	1.34062	1.04357	2.64285	2.46984	2.69806	0.531949	0.791847	1.54135	3.84501	2.5422
TGGT1_319680	2.36198	0.195826	TGGT1_319680	0.420489	-1.14024	-1.14024	1.60596	0.740421	-0.486392	hypothetical protein	0.126031	0	0.398843	0.338754	0.295003	0.0830896	0	0.67095	0.368244	0.157336
TGGT1_257945	2.36168	0.0340126	TGGT1_257945	-0.109491	-1.31223	-0.438004	0.6378	0.882215	0.339709	3'5'-cyclic nucleotide phosphodiesterase domain-containing protein	2.11447	1.99623	4.77001	4.71446	2.84355	1.23538	2.26448	4.77329	5.6545	3.88225
TGGT1_247305	2.36139	0.230837	TGGT1_247305	0.869722	-1.49747	-1.23171	0.0370473	1.52462	0.297792	hypothetical protein	0.691789	0.517989	1.36176	1.22317	1.45451	0.281916	0.338941	0.816689	2.29013	0.978473
TGGT1_239880	2.36037	0.118911	TGGT1_239880	0.298175	-1.71147	-0.445231	0.291945	1.03386	0.53272	hypothetical protein	1.36053	1.17065	2.82875	2.76317	2.21145	0.54918	1.32096	2.20192	3.68247	2.60185
TGGT1_209515	2.35691	0.145745	TGGT1_209515	-0.618447	-0.618447	-0.618447	1.75127	-0.618447	0.722514	hypothetical protein	0	0	0.25672	0	0	0	0	0.516841	0	0.25332
TGGT1_356590	2.35639	0.163725	TGGT1_356590	0.455124	-0.787903	-1.52209	-0.253066	1.16737	0.940567	hypothetical protein	0.282198	0.239967	0.614478	0.565456	0.504988	0.21335	0.128257	0.309097	0.827346	0.706991
TGGT1_238860	2.35352	0.373901	TGGT1_238860	-0.617409	-0.617409	-0.617409	-0.617409	3.08704	-0.617409	hypothetical protein	0	0	0.43454	0	0	0	0	0	1.30362	0
TGGT1_300080	2.34437	0.373901	TGGT1_300080	-0.6146	-0.6146	-0.6146	-0.6146	3.073	-0.6146	hypothetical protein	0	0	0.429493	0	0	0	0	0	1.28848	0
TGGT1_305830	2.33029	0.127868	TGGT1_305830	0.564314	-1.19754	-1.19754	0.271161	0.469201	1.0904	EF hand domain-containing protein	0.132148	0	0.360875	0.350106	0.339133	0.0573115	0	0.276772	0.317496	0.488357
TGGT1_305220	2.32819	0.251661	TGGT1_305220	-0.74851	-1.01707	-0.0632327	0.987329	-1.04182	1.8833	C-Myc-binding family protein	2.85513	2.74306	8.59057	6.38637	2.49127	2.06812	4.00599	8.29775	2.03295	15.441
TGGT1_228050	2.32795	0.204002	TGGT1_228050	0.836479	-1.05041	-1.61467	-0.0130669	0.904863	0.936798	hypothetical protein	1.92522	1.4587	3.54442	3.3958	3.97429	1.07461	0.72676	2.20557	4.16721	4.26048
TGGT1_289740	2.32155	0.00559805	TGGT1_289740	-0.622225	-0.773773	-0.426633	0.212058	0.751435	0.859138	hypothetical protein	24.8129	24.6924	58.3877	57.3246	24.4424	22.0051	27.9913	43.5801	63.3369	68.2462
TGGT1_312970	2.31844	0.160219	TGGT1_312970	0.114365	-0.708699	-1.22539	0.0244997	1.78006	0.0151686	hypothetical protein	0.439571	0.408128	1.13144	0.946219	0.6727	0.380237	0.265775	0.632076	2.13425	0.628001
TGGT1_221865	2.31293	0.0582401	TGGT1_221865	-0.673417	0.138457	-1.27962	0.342107	1.01391	0.458565	hypothetical protein	2.58448	2.38271	5.63021	5.51104	2.27213	3.9887	1.49261	4.59342	7.31762	4.97959
TGGT1_220630	2.30974	0.00131879	TGGT1_220630	-0.350514	-0.854479	-0.6066	0.604511	0.534749	0.672334	hypothetical protein	239.948	237.524	549.034	548.618	283.122	199.648	237.074	548.864	522.955	575.283
TGGT1_287960	2.30268	0.0483291	TGGT1_287960	-0.189793	-0.728348	-0.886827	-0.113538	1.14118	0.777323	hypothetical protein	6.53514	6.39243	15.6623	14.7197	8.5045	5.85501	5.24591	8.96611	21.395	16.6257
TGGT1_230535	2.3025	0.050027	TGGT1_230535	-0.259067	-0.502094	-1.04364	-0.0376473	1.23078	0.611666	hypothetical protein	0.457653	0.446421	1.09495	1.02788	0.566053	0.478298	0.328608	0.65995	1.58981	1.03508
TGGT1_294210	2.29273	0.0340324	TGGT1_294210	-0.0307966	-0.882404	-0.882404	0.388873	1.09648	0.310251	hypothetical protein	0.110318	0.0995999	0.288045	0.27913	0.180451	0.0889442	0.0615601	0.241375	0.394188	0.228573
TGGT1_316560	2.28973	0.152337	TGGT1_316560	0.559432	-1.56942	-0.782777	0.178816	1.09932	0.514628	Toxoplasma gondii family D protein	3.55347	2.94539	6.98714	6.74414	6.56811	1.50173	2.59057	5.04503	9.54912	6.36727
TGGT1_309025	2.28926	0.373901	TGGT1_309025	-0.597442	-0.597442	-0.597442	2.98721	-0.597442	-0.597442	hypothetical protein	0	0	0.399913	0	0	0	0	1.19974	0	0
TGGT1_289660	2.27435	0.460572	TGGT1_289660	1.82973	-0.93686	-2.67105	-0.665054	1.21105	1.23218	hypothetical protein	2.30326	1.08212	2.88035	2.46113	5.80107	0.852476	0.256236	1.02921	3.77806	3.83379
TGGT1_268970	2.2629	0.0722805	TGGT1_268970	0.247374	-0.796931	-1.2177	0.192184	0.645061	0.930015	hypothetical protein	42.5088	38.6644	89.4074	87.4937	69.0416	33.4768	25.008	66.4503	90.955	110.817
TGGT1_234507	2.25904	0.13281	TGGT1_234507	0.468071	-1.35992	-0.871715	0.58995	1.10992	0.0636954	hypothetical protein	0.909467	0.782669	1.84636	1.76808	1.62721	0.458314	0.642877	1.77065	2.53898	1.22946
TGGT1_315480	2.25852	0.24918	TGGT1_315480	0.833545	-1.2983	-1.2983	0.290817	1.57434	-0.102088	acyl-CoA dehydrogenase, middle domain-containing protein	0.193237	0.12854	0.420803	0.369607	0.438279	0.0582697	0.0831612	0.300866	0.732404	0.229138
TGGT1_250220	2.25049	0.0447352	TGGT1_250220	0.177436	-1.0268	-0.905997	0.327883	0.651989	0.775484	hypothetical protein	204.833	190.05	431.296	427.706	322.419	139.93	152.151	357.857	447.997	488.035
TGGT1_229230	2.25015	0.313046	TGGT1_229230	-1.37325	0.968685	-1.35046	-0.666402	1.53163	0.889798	hypothetical protein	0.368934	0.269754	0.72487	0.606987	0.156201	0.791912	0.158688	0.254957	1.16988	0.749773
TGGT1_231390	2.24945	0.0829182	TGGT1_231390	-1.0439	0.333443	-1.0439	0.150096	0.763176	0.84109	hypothetical protein	0.117745	0	0.316023	0.309232	0.0934451	0.25979	0	0.228786	0.349933	0.369351
TGGT1_212240	2.23321	0.303853	TGGT1_212240	1.09416	-1.43857	-1.39426	-0.110708	1.58985	0.259538	putative beta-1 tubulin	0.241701	0.137239	0.463808	0.405059	0.578666	0.0433177	0.103119	0.251031	0.815917	0.324476
TGGT1_203685	2.23206	0.208698	TGGT1_203685	0.692868	-1.57185	-0.858577	0.458718	-0.0270778	1.30592	hypothetical protein	2.29929	1.84359	4.43279	4.11501	4.45238	0.926495	1.51901	3.78535	2.70313	6.80989
TGGT1_251910	2.22972	0.424162	TGGT1_251910	0.94209	0.377135	-3.05452	0.327017	0.110015	1.29826	hypothetical protein	0.891753	0	1.32735	1.24058	1.59624	1.07902	0	1.04218	0.896641	2.04322
TGGT1_228500	2.21638	0.0033869	TGGT1_228500	-0.487142	-0.507778	-0.727392	0.88267	0.533219	0.306423	3'5'-cyclic nucleotide phosphodiesterase domain-containing protein	0.23813	0.237467	0.533544	0.526318	0.252221	0.248639	0.21353	0.651832	0.511612	0.437188
TGGT1_288300	2.21299	0.556077	TGGT1_288300	-1.8732	-1.8732	2.0274	-1.8732	1.9095	1.68269	hypothetical protein	0.497823	0	0.850777	0	0	0	1.49347	0	1.37627	1.17606
TGGT1_228310	2.19964	0.365716	TGGT1_228310	-0.72318	-0.259547	-0.72318	-0.72318	2.76752	-0.338433	hypothetical protein	0.045967	0	0.418221	0	0	0.137901	0	0	1.1241	0.130563
TGGT1_268270	2.19481	0.162921	TGGT1_268270	-0.567047	-0.567047	-0.567047	0.535074	1.73311	-0.567047	hypothetical protein	0	0	0.235727	0	0	0	0	0.21467	0.492512	0
TGGT1_213480	2.19402	0.000282256	TGGT1_213480	-0.443584	-0.709299	-0.547482	0.526446	0.49804	0.67588	hypothetical protein	12.997	12.96	28.4766	28.4345	14.1154	11.741	13.1346	27.6504	27.1113	30.668
TGGT1_256650	2.19355	0.00231219	TGGT1_256650	-0.542101	-0.58068	-0.577118	0.828939	0.265645	0.605316	hypothetical protein	14.5803	14.5793	32.3882	31.9803	14.8293	14.438	14.4737	38.357	25.9583	32.8494
TGGT1_251750	2.18397	0.343083	TGGT1_251750	0.838088	-0.894804	-1.63371	-0.372603	2.04783	0.0152034	MORN repeat-containing protein	0.716484	0.549321	1.60136	1.1997	1.45124	0.436603	0.261609	0.627025	3.35666	0.820401
TGGT1_244015	2.17778	0.615726	TGGT1_244015	-1.8732	2.06212	-1.8732	-1.8732	-0.0107001	3.56819	hypothetical protein	0.50995	0	1.56966	0	0	1.52985	0	0	0.363638	4.34534
TGGT1_233330	2.17164	0.224674	TGGT1_233330	0.607107	-1.91518	-0.370106	0.0509184	0.927029	0.700232	radial spokehead family protein	0.315739	0.238483	0.573542	0.555803	0.574492	0.0809048	0.291819	0.39071	0.717117	0.612798
TGGT1_319390	2.17089	0.287263	TGGT1_319390	0.90557	-1.58536	-0.99764	-0.0505459	1.5849	0.143084	hypothetical protein	0.390619	0.293773	0.731461	0.637749	0.810839	0.144241	0.216776	0.417941	1.29847	0.477973
TGGT1_321270	2.17009	0.373901	TGGT1_321270	-0.558878	-0.558878	-0.558878	-0.558878	-0.558878	2.79439	hypothetical protein	0	0	0.340653	0	0	0	0	0	0	1.02196
TGGT1_201750	2.1471	0.38873	TGGT1_201750	1.12125	-0.121773	-2.65306	0.828108	0.026141	0.799336	Tctex-1 family protein	0.648796	0	0.950617	0.921674	1.3683	0.578088	0	1.1167	0.640502	1.09465
TGGT1_243190	2.14337	0.106493	TGGT1_243190	-1.51962	0.0447072	-0.174907	0.646655	0.8447	0.158465	Toxoplasma gondii family A protein	0.584854	0.528866	1.15561	1.13355	0.270049	0.798642	0.68587	1.21215	1.39051	0.864165
TGGT1_221240	2.13117	0.373901	TGGT1_221240	-0.545821	-0.545821	-0.545821	-0.545821	2.72911	-0.545821	hypothetical protein	0	0	0.322649	0	0	0	0	0	0.967947	0
TGGT1_213760	2.12859	0.223662	TGGT1_213760	0.33478	-0.617723	-1.35191	-0.0805284	1.70229	0.0130887	hypothetical protein	0.212767	0.189833	0.480896	0.404078	0.349299	0.180495	0.108506	0.261925	0.901278	0.279485
TGGT1_254790	2.12785	0.138271	TGGT1_254790	0.362598	-1.30514	-0.691556	0.0311329	1.16609	0.436872	hypothetical protein	0.599901	0.534186	1.19988	1.13667	1.00188	0.315339	0.482485	0.796223	1.7486	1.05481
TGGT1_260000	2.12719	0.411818	TGGT1_260000	0.863181	-1.44397	-1.05263	-0.705603	2.41443	-0.0754039	hypothetical protein	0.349132	0.269098	0.901827	0.572423	0.713932	0.144256	0.189208	0.240661	2.09233	0.37249
TGGT1_272620	2.12713	0.478973	TGGT1_272620	1.82101	-2.35956	-1.09481	-0.673779	1.52425	0.782888	hypothetical protein	0.684539	0	0.893646	0.748507	1.81333	0	0.240286	0.321715	1.4762	0.883022
TGGT1_283460	2.12513	0.373901	TGGT1_283460	-0.543776	-0.543776	-0.543776	-0.543776	2.71888	-0.543776	SAG-related sequence SRS21	0	0	0.319916	0	0	0	0	0	0.959747	0
TGGT1_253500	2.11592	0.0545676	TGGT1_253500	-0.360514	-0.630708	-0.630708	0.00552878	1.30323	0.313168	hypothetical protein	0.0586255	0	0.243298	0.225223	0.120597	0	0.0552796	0.155427	0.382098	0.192369
TGGT1_322110	2.1078	0.251501	TGGT1_322110	0.313513	-1.38895	-0.538172	0.368282	1.71316	-0.467834	hypothetical protein	1.03287	0.922644	2.3632	1.94475	1.66466	0.511486	0.92245	1.72907	4.39199	0.968538
TGGT1_200350	2.10255	0.056961	TGGT1_200350	0.0829466	-0.791847	-0.89931	0.018965	0.804948	0.784298	subtilisin SUB3	63.3307	60.3	130.646	126.784	92.6104	50.5034	46.8782	88.593	152.758	150.587
TGGT1_249750	2.09967	0.446329	TGGT1_249750	0.594971	-1.23302	-0.967203	-1.28315	2.61534	0.273058	hypothetical protein	0.391715	0.331373	1.23994	0.695774	0.725265	0.204276	0.245604	0.1973	2.9423	0.580218
TGGT1_304480	2.09303	0.0672609	TGGT1_304480	-0.305104	0.0208354	-1.31412	0.401776	0.823631	0.372984	3-oxo-5-alpha-steroid 4-dehydrogenase	0.173892	0.15125	0.363529	0.359731	0.201254	0.252268	0.0681526	0.328501	0.440076	0.32201
TGGT1_221665	2.09087	0.266949	TGGT1_221665	0.404294	-0.459289	-1.54117	-0.271797	1.71518	0.15278	hypothetical protein	0.510154	0.442041	1.1129	0.924252	0.845924	0.464908	0.219629	0.529429	2.09868	0.710588
TGGT1_215540	2.09024	0.220872	TGGT1_215540	-1.91523	0.0940345	0.225693	0.528025	0.953807	0.113675	hypothetical protein	2.65748	2.20413	4.73846	4.60716	0.844875	3.40128	3.72628	4.59501	6.17248	3.4479
TGGT1_274040	2.0895	0.0252655	TGGT1_274040	-1.01219	-0.459702	-0.122847	0.671289	0.713021	0.210428	hypothetical protein	3.85942	3.74062	7.91017	7.81604	2.68081	3.93171	4.96575	8.6108	8.86352	6.2562
TGGT1_244620	2.08206	0.220707	TGGT1_244620	0.536006	-1.68182	-0.441205	0.34977	1.20003	0.0372175	NEK kinase	0.404644	0.336765	0.744759	0.701166	0.704576	0.151459	0.357897	0.619249	1.1164	0.498629
TGGT1_231770	2.07873	0.131496	TGGT1_231770	0.104624	-0.844089	-0.844089	0.43361	1.36723	-0.217286	putative alpha-tubulin I	0.0830134	0	0.286655	0.258819	0.193015	0	0.0560252	0.242452	0.463099	0.154414
TGGT1_270260	2.07806	0.174435	TGGT1_270260	0.414542	-0.973542	-1.02385	-0.207036	1.29108	0.498813	hypothetical protein	30.6368	27.318	62.043	56.7683	52.4888	20.0545	19.3672	34.1156	96.3673	55.6461
TGGT1_210245	2.07162	0.0128983	TGGT1_210245	-0.798589	-0.538615	-0.238933	0.171988	0.606486	0.797662	hypothetical protein	2.51238	2.48098	5.22237	5.13964	2.05295	2.45832	3.02588	4.02301	5.43686	6.20723
TGGT1_214295	2.06763	0.0837948	TGGT1_214295	0.0958945	-1.20158	-0.46628	0.0020524	0.769456	0.800456	hypothetical protein	2.95363	2.76663	5.89796	5.72036	4.25162	1.72972	2.87954	3.98387	6.78136	6.92865
TGGT1_279345	2.06298	0.055247	TGGT1_279345	0.130147	-0.84615	-0.851089	0.103779	0.804133	0.65918	hypothetical protein	6.75867	6.40205	13.486	13.2073	10.0634	5.11505	5.09757	9.88114	16.0559	14.5211
TGGT1_231860	2.05864	0.196768	TGGT1_231860	0.702294	-0.939282	-1.32555	0.45805	0.997126	0.107361	hypothetical protein	2.75143	2.25819	4.80279	4.64881	5.27185	1.68966	1.29277	4.4508	6.4672	3.49036
TGGT1_253550	2.05758	0.343424	TGGT1_253550	1.17597	-1.95458	-0.782819	-0.0787081	1.04133	0.598801	putative WD repeat-containing protein 92	0.703914	0.475101	1.02667	0.97756	1.53981	0.175824	0.396107	0.645314	1.40261	1.0321
TGGT1_223025	2.05355	0.434196	TGGT1_223025	0.662997	0.341969	-2.56215	-0.293125	0.127312	1.72299	hypothetical protein	1.77067	1.22737	3.05429	2.52046	2.7849	2.22931	0.297814	1.43545	1.92111	5.80631
TGGT1_202100	2.05152	0.145393	TGGT1_202100	-0.267809	0.277117	-1.56435	0.50362	0.218067	0.833353	hypothetical protein	0.900982	0.792747	1.65125	1.62634	0.943092	1.37592	0.383934	1.60982	1.32074	2.02319
TGGT1_215195	2.05088	0.131804	TGGT1_215195	0.498275	-0.772706	-1.27994	0.278236	0.779064	0.497066	tetratricopeptide repeat-containing protein	1.33737	1.16265	2.40876	2.38445	2.35187	0.974563	0.685675	2.01918	2.85719	2.3499
TGGT1_306035	2.04502	0.12949	TGGT1_306035	-0.282598	0.154441	-1.42002	0.197004	0.29655	1.05462	hypothetical protein	2.86269	2.60111	5.51966	5.31933	3.058	4.13999	1.39008	4.26395	4.56855	7.72647
TGGT1_255380	2.0444	0.0116428	TGGT1_255380	-0.69743	-0.760421	-0.0896689	0.331363	0.650519	0.565638	hypothetical protein	0.916697	0.895954	1.83959	1.83169	0.78999	0.75624	1.20386	1.61183	2.01092	1.89602
TGGT1_224932	2.04439	0.455113	TGGT1_224932	1.38204	-1.59768	-1.33187	-0.860029	1.93766	0.469868	hypothetical protein	1.15224	0.725126	1.993	1.48244	2.70229	0.342567	0.411873	0.571216	3.97182	1.43595
TGGT1_227070	2.04368	0.316171	TGGT1_227070	0.896647	-1.8186	-0.624794	-0.355771	1.06466	0.837861	hypothetical protein	0.326865	0.242674	0.547984	0.504267	0.656707	0.0951315	0.228756	0.275649	0.737817	0.630486
TGGT1_305280	2.03235	0.539787	TGGT1_305280	1.68522	-2.72126	-0.498676	-0.449435	2.19934	-0.215185	hypothetical protein	1.34661	0.695354	2.04421	1.4132	3.18792	0.150322	0.701598	0.725958	4.55273	0.853941
TGGT1_246660	2.02223	0.00280751	TGGT1_246660	-0.645699	-0.645699	-0.232517	0.451547	0.649583	0.422786	AP2 domain transcription factor AP2XII-3	0.0846924	0.0784757	0.223031	0.222479	0.0655377	0.0553775	0.133162	0.213946	0.245425	0.209723
TGGT1_209810	2.02204	0.202849	TGGT1_209810	0.719562	-1.04703	-1.19625	-0.00968502	0.801329	0.73207	hypothetical protein	1.71514	1.40958	2.93781	2.85022	3.30061	0.97006	0.874737	1.99099	3.49308	3.32935
TGGT1_293620	2.01884	0.24919	TGGT1_293620	0.438221	-1.19712	-0.761386	-0.439895	1.53575	0.42443	hypothetical protein	0.559699	0.496323	1.17032	1.002	0.955505	0.307571	0.416021	0.519869	2.04467	0.946415
TGGT1_410520	2.01349	0.373901	TGGT1_410520	-0.504848	-0.504848	-0.504848	2.52424	-0.504848	-0.504848	putative OTU family cysteine protease	0	0	0.272098	0	0	0	0	0.816295	0	0
TGGT1_266785	2.01154	0.180277	TGGT1_266785	0.559965	-1.2234	-0.849017	0.215171	1.11061	0.186665	zinc finger (CCCH type) motif-containing protein	0.387249	0.333291	0.70249	0.670428	0.696874	0.202446	0.262427	0.548733	1.02074	0.537997
TGGT1_329800	2.01009	0.00216	TGGT1_329800	-0.26229	-0.654142	-0.594463	0.562673	0.353943	0.594279	hypothetical protein	34.7766	34.5234	69.5818	69.3952	40.8098	31.1032	32.4168	72.2941	62.556	73.8954
TGGT1_212937	2.00892	0.358863	TGGT1_212937	1.03611	-1.61074	-0.935002	-0.51404	1.41877	0.604899	hypothetical protein	1.76047	1.28439	2.97018	2.58023	3.73317	0.596068	0.952167	1.27478	4.86709	2.76866
TGGT1_254850	2.00681	0.0333046	TGGT1_254850	-0.177618	-0.942443	-0.3873	0.328051	0.244355	0.934955	putative myosin heavy chain	1.96501	1.91848	3.9423	3.85004	2.40294	1.41419	2.07789	3.41165	3.21936	5.1959
TGGT1_227630	2.00633	0.325097	TGGT1_227630	0.644063	-1.31093	-0.839964	-0.547914	1.76329	0.291458	hypothetical protein	113.956	95.608	239.366	191.821	211.63	54.5839	75.6555	92.631	459.725	165.742
TGGT1_276840	2.00617	0.00813509	TGGT1_276840	-0.434045	-0.50825	-0.564366	0.546797	0.131929	0.827935	hypothetical protein	2.33719	2.33559	4.77663	4.68558	2.44861	2.32585	2.23712	4.83262	3.62489	5.87237
TGGT1_239650	2.00575	0.242901	TGGT1_239650	0.525522	-1.01587	-1.01587	0.456723	1.43085	-0.381359	hypothetical protein	0.128949	0	0.325979	0.286382	0.291075	0.0957734	0	0.27752	0.545176	0.155241
TGGT1_219670	2.00362	0.161831	TGGT1_219670	-0.127778	-1.37077	-0.00537127	-0.0591026	1.25183	0.311192	zinc finger (CCCH type) motif-containing protein	0.287433	0.265069	0.573065	0.5311	0.343402	0.145086	0.37381	0.360144	0.893523	0.465528
TGGT1_247310	1.99799	0.0992791	TGGT1_247310	0.265159	-1.34044	-0.422549	0.556967	0.523684	0.417177	cpw-wpc domain-containing protein	0.741547	0.671788	1.34337	1.34223	1.14117	0.374988	0.708483	1.39699	1.36513	1.26798
TGGT1_209583	1.99426	0.282809	TGGT1_209583	0.579479	-1.53802	-0.535239	-0.472668	1.31034	0.656116	hypothetical protein	2.90955	2.44432	5.49583	4.87461	5.15809	1.18866	2.38191	2.48749	8.56049	5.4395
TGGT1_278840	1.99246	0.173823	TGGT1_278840	-1.32019	-0.492488	0.320852	1.23882	0.0908622	0.162148	hypothetical protein	0.464248	0.418023	0.893745	0.832896	0.236308	0.419413	0.737024	1.39257	0.628417	0.660248
TGGT1_249365	1.99156	0.282621	TGGT1_249365	0.896478	-1.75406	-0.633269	0.0507863	0.801365	0.638697	hypothetical protein	4.13024	3.13274	6.38908	6.23903	8.22976	1.31068	2.85028	4.5794	7.70469	6.88315
TGGT1_315240	1.98203	0.257717	TGGT1_315240	0.534088	-1.57143	-0.443127	-0.326105	1.16144	0.645134	hypothetical protein	2.57026	2.17338	4.69001	4.3077	4.43065	1.02954	2.25059	2.44075	6.84414	4.78515
TGGT1_263100	1.97628	0.0566635	TGGT1_263100	-0.104274	-0.634558	-0.735346	-0.133668	0.858601	0.749246	hypothetical protein	24.5195	24.0565	49.665	47.5424	31.4606	21.7839	20.314	30.8261	61.3227	56.8463
TGGT1_310480	1.97392	0.32305	TGGT1_310480	1.01637	-1.31412	-1.17384	-0.225182	1.27753	0.419247	flagellar/basal body protein, PACRG family protein	6.5322	4.86298	10.5148	9.59913	13.8205	2.74775	3.02836	5.84495	16.5631	9.13636
TGGT1_225570	1.97167	0.373991	TGGT1_225570	1.21336	-1.76663	-0.915858	-0.153795	1.27205	0.350877	hypothetical protein	2.15753	1.46676	3.15063	2.89197	4.77566	0.605294	1.09163	1.85131	4.97395	2.62664
TGGT1_313445	1.97076	0.00627612	TGGT1_313445	-0.179515	-0.820108	-0.468508	0.459878	0.526553	0.4817	hypothetical protein	24.0368	23.6482	46.6137	46.6051	29.3141	18.8035	23.9928	45.6618	47.8216	46.3577
TGGT1_275700	1.96254	0.194928	TGGT1_275700	-1.06706	0.675041	-1.06706	0.0399519	0.822955	0.596171	hypothetical protein	0.111507	0	0.300921	0.293512	0	0.334522	0	0.215399	0.370639	0.316725
TGGT1_290930	1.95717	0.377203	TGGT1_290930	1.28047	-1.36681	-1.36681	1.30924	0.185356	-0.0414465	Mnd1 family protein	0.208828	0	0.394319	0.360799	0.626484	0	0	0.639105	0.293257	0.250596
TGGT1_236900	1.95037	0.323575	TGGT1_236900	1.03268	-1.16454	-1.31377	-0.127208	1.2313	0.341535	hypothetical protein	2.20081	1.63349	3.44508	3.18592	4.66706	1.01769	0.917683	2.08873	5.35591	2.8906
TGGT1_232950	1.94819	0.0296621	TGGT1_232950	-0.512834	-0.340829	-0.589545	0.1451	1.03975	0.258359	hypothetical protein	1.43895	1.43518	2.90984	2.79602	1.40393	1.5817	1.33123	2.21515	4.11831	2.39606
TGGT1_358510	1.94724	0.388336	TGGT1_358510	-0.810878	1.26802	-1.89928	0.48093	1.09401	-0.132795	hypothetical protein	0.370335	0	0.552376	0.520536	0.212639	0.898367	0	0.520614	0.796288	0.340225
TGGT1_411310	1.94406	0.0824853	TGGT1_411310	0.186676	-1.15887	-0.466407	0.574348	0.187422	0.676834	hypothetical protein	7.59289	7.07304	13.8933	13.7504	11.2242	4.41677	7.13769	14.6844	11.23	15.7655
TGGT1_267990	1.93985	0.424438	TGGT1_267990	0.714701	0.471673	-2.6203	0.421548	0.619586	0.392787	hypothetical protein	0.620586	0	0.858516	0.856391	1.0091	0.852659	0	0.823543	0.944717	0.807288
TGGT1_362200	1.93853	0.373901	TGGT1_362200	-0.477483	-0.477483	-0.477483	-0.477483	2.38741	-0.477483	hypothetical protein	0	0	0.242828	0	0	0	0	0	0.728484	0
TGGT1_202020	1.93784	0.0236279	TGGT1_202020	-0.308842	-0.741064	-0.381767	0.0558314	0.858687	0.517154	DnAK-TPR	20.215	20.0475	39.8514	38.8488	22.5293	16.6969	21.4188	29.0085	50.6068	39.939
TGGT1_299570	1.93376	0.313641	TGGT1_299570	0.997486	-1.44738	-0.977223	0.0624554	1.16879	0.195875	Toxoplasma gondii family B protein	9.76565	7.33775	15.0945	14.1895	20.3722	3.74162	5.18312	10.6553	22.9406	11.6877
TGGT1_272265	1.93166	0.100695	TGGT1_272265	0.192932	-0.573269	-1.04442	0.376607	0.973214	0.0749364	hypothetical protein	1.05363	0.988812	1.9766	1.91004	1.57093	0.92365	0.66631	1.78422	2.69802	1.44756
TGGT1_223045	1.92713	0.353431	TGGT1_223045	-1.57761	-0.927554	1.08549	1.19035	0.474113	-0.244787	hypothetical protein	1.88236	1.36375	2.84927	2.62811	0.634279	0.99533	4.01748	4.32036	2.62973	1.59772
TGGT1_410130	1.92593	0.562188	TGGT1_410130	1.10705	-3.24018	0.714798	-0.186101	0.0119374	1.59249	putative initiation factor subunit 2 family protein	1.19541	0	1.5443	1.31133	2.03539	0	1.55084	0.830557	0.952763	2.84957
TGGT1_229240	1.92446	0.198551	TGGT1_229240	0.463458	-0.728949	-1.15119	-0.177623	1.13084	0.463472	hypothetical protein	6.28025	5.58344	11.4968	10.7451	10.68	4.67327	3.48749	6.84836	16.9618	10.6801
TGGT1_222975	1.92138	0.187836	TGGT1_222975	0.653194	-1.35537	-0.711038	0.401859	0.558079	0.453273	hypothetical protein	1.898	1.59566	3.069	3.06587	3.47839	0.864452	1.35115	2.92226	3.25646	3.02828
TGGT1_200295	1.92027	0.063417	TGGT1_200295	0.0179795	-0.97202	-0.457924	0.0105904	0.626948	0.774425	hypothetical protein	1.69233	1.62807	3.20526	3.12633	2.28437	1.15013	1.6425	2.2727	3.48405	3.85904
TGGT1_245770A	1.91678	0.213099	TGGT1_245770A	0.517797	-0.843792	-1.08203	-0.313693	0.913149	0.808571	hypothetical protein	100.241	88.2497	180.794	169.155	174.933	68.0758	57.7132	98.3034	230.083	213.995
TGGT1_278710	1.91238	0.293289	TGGT1_278710	0.668343	-1.32957	-0.741828	-0.292232	1.40331	0.291979	hypothetical protein	0.778239	0.653081	1.41071	1.24894	1.43531	0.359347	0.54006	0.737537	2.38887	1.10573
TGGT1_410990	1.90971	0.00125963	TGGT1_410990	-0.433252	-0.425057	-0.541718	0.349941	0.365919	0.684166	hypothetical protein	134.731	134.64	258.626	257.124	137.796	138.581	127.816	237.138	239.779	298.96
TGGT1_300780	1.90662	0.0832912	TGGT1_300780	0.204679	-1.05106	-0.550143	0.492259	0.147035	0.75723	hypothetical protein	118.95	111.491	215.741	212.572	177.414	74.2972	105.139	216.55	170.465	260.209
TGGT1_278680	1.90316	0.142361	TGGT1_278680	-0.420185	0.310027	-1.28244	0.261772	0.899768	0.231059	hypothetical protein	0.181638	0.149997	0.343665	0.335576	0.181788	0.301565	0.0615607	0.291645	0.453848	0.285502
TGGT1_227890	1.89881	0.0104656	TGGT1_227890	-0.752277	-0.163034	-0.472333	0.597015	0.549942	0.240686	hypothetical protein	10.0885	9.94914	19.0023	18.8915	8.13895	12.2447	9.88189	20.737	20.0713	16.1987
TGGT1_203300	1.89656	0.20896	TGGT1_203300	0.224512	-0.761536	-0.848056	0.207555	1.4486	-0.271072	hypothetical protein	109.595	103.183	223.231	195.693	166.026	83.8197	78.9407	164.086	387.849	117.758
TGGT1_226245	1.89537	0.406974	TGGT1_226245	1.15618	-1.26995	-1.26995	1.00619	1.07986	-0.702344	hypothetical protein	0.17915	0	0.380782	0.332001	0.53745	0	0	0.484381	0.509758	0.148206
TGGT1_217490	1.89488	0.238779	TGGT1_217490	0.386337	-1.17862	-0.590878	-0.421385	1.25469	0.549849	hypothetical protein	1.26903	1.14627	2.41775	2.17203	2.06241	0.69707	1.04762	1.17822	3.7651	2.30992
TGGT1_278300	1.89045	0.373901	TGGT1_278300	-0.459364	-0.459364	-0.459364	-0.459364	2.29682	-0.459364	Toxoplasma gondii family A protein	0	0	0.225203	0	0	0	0	0	0.675608	0
TGGT1_294980	1.88809	0.0209621	TGGT1_294980	-0.237975	-0.62251	-0.514907	0.453089	0.0796348	0.842668	hypothetical protein	237.782	236.264	456.568	446.088	275.278	210.87	227.199	444.429	343.069	582.207
TGGT1_289050	1.88775	0.0475377	TGGT1_289050	0.145981	-0.882947	-0.638038	0.288399	0.471913	0.614693	putative FIKK kinase	171.494	163.422	309.818	308.501	248.444	121.756	144.283	274.221	311.418	343.815
TGGT1_205230	1.88011	0.400799	TGGT1_205230	-0.18701	-2.015	0.835778	0.742233	1.13291	-0.508919	hypothetical protein	2.7948	2.10082	4.38668	3.94978	2.53038	0.7127	5.14133	4.81854	6.31717	2.02433
TGGT1_211860	1.87925	0.00148831	TGGT1_211860	-0.590608	-0.493686	-0.280941	0.342746	0.429119	0.593369	hypothetical protein	26.461	26.3537	49.6549	49.5252	23.9907	25.6578	29.7346	45.8153	48.642	54.5074
TGGT1_217660	1.87869	0.0444721	TGGT1_217660	-0.10823	-0.536551	-0.719809	0.191951	0.203572	0.969067	Tctex-1 family protein	122.307	120.35	233.769	226.1	153.036	113.725	100.159	188.433	189.957	322.918
TGGT1_362290	1.87807	0.293554	TGGT1_362290	0.30856	-0.836217	-0.836217	-0.836217	1.21344	0.986647	hypothetical protein	0.073704	0	0.255931	0	0.221112	0	0	0	0.414009	0.353783
TGGT1_310020	1.87736	0.18733	TGGT1_310020	0.555419	-0.96063	-0.957852	-0.0721573	0.811774	0.623446	hypothetical protein	6.74249	5.90923	11.4625	11.0938	11.8988	4.16032	4.16834	7.70165	14.2126	12.4733
TGGT1_314482	1.87319	0.603068	TGGT1_314482	1.51046	-1.06726	-1.80145	-2.04777	1.54008	1.86594	hypothetical protein	0.497968	0.302099	0.903173	0	1.17797	0.197317	0.118618	0	1.20241	1.50711
TGGT1_266500	1.86571	0.540955	TGGT1_266500	1.96491	-1.65725	-1.65725	-0.134651	1.64765	-0.163412	hypothetical protein	0.447571	0.155859	0.519071	0.430828	1.23134	0.0505707	0.0608018	0.287308	0.988268	0.281637
TGGT1_290923	1.86195	0.373901	TGGT1_290923	-0.448407	-0.448407	-0.448407	-0.448407	2.24203	-0.448407	hypothetical protein	0	0	0.21517	0	0	0	0	0	0.645511	0
TGGT1_410890	1.85882	0.122468	TGGT1_410890	0.247138	-1.20972	-0.379002	0.319419	0.22381	0.798354	hypothetical protein	11.1817	10.3025	19.453	19.1506	16.6709	6.07297	10.8012	17.5274	16.4035	24.4282
TGGT1_260530	1.85441	0.168634	TGGT1_260530	0.297635	-0.835205	-0.798875	0.00448512	1.20015	0.131804	Sel1 repeat-containing protein	0.6841	0.637399	1.27202	1.182	1.06687	0.486511	0.498918	0.870692	1.99433	0.951024
TGGT1_307640	1.84894	0.24116	TGGT1_307640	0.63018	-0.944502	-1.01572	-0.25766	0.910658	0.677049	CMGC kinase, CK2 family	1.3406	1.15449	2.25804	2.13458	2.42971	0.815695	0.776404	1.31307	2.95112	2.50994
TGGT1_244260	1.84804	0.063412	TGGT1_244260	-0.673764	0.083209	-0.738439	-0.00998194	0.667225	0.671751	hypothetical protein	7.97208	7.69718	14.559	14.2247	6.5594	11.085	6.27184	10.3916	16.6166	16.6688
TGGT1_277490	1.84673	0.0262604	TGGT1_277490	0.0657827	-0.761614	-0.631629	0.461063	0.445509	0.420889	hypothetical protein	40.5645	39.243	72.476	72.4712	55.817	31.4554	34.4211	73.4104	72.6232	71.3944
TGGT1_247025	1.84544	0.0938647	TGGT1_247025	0.167037	-0.831218	-0.661765	0.0134981	0.913999	0.398449	hypothetical protein	6.65712	6.34525	12.1015	11.7098	9.67791	4.84481	5.44863	8.70085	16.242	11.3617
TGGT1_295472	1.84062	0.0257495	TGGT1_295472	-0.0499384	-0.813945	-0.456402	0.189162	0.543974	0.587149	C2 domain-containing protein	111.124	108.554	201.293	199.807	142.264	83.7734	107.334	167.908	214.724	221.247
TGGT1_295468	1.83452	0.030326	TGGT1_295468	-0.0405131	-0.829506	-0.443084	0.182329	0.474076	0.656699	C2 domain-containing protein	79.5007	77.5518	143.562	142.27	102.131	59.1081	77.263	119.19	145.903	165.592
TGGT1_279560	1.83425	0.511205	TGGT1_279560	-1.28977	1.26677	-1.28977	-1.28977	1.41468	1.18788	hypothetical protein	0.196098	0	0.402934	0	0	0.588295	0	0	0.65181	0.556991
TGGT1_294990	1.83335	0.0383422	TGGT1_294990	-0.179048	-0.680385	-0.452285	0.501418	-0.0213311	0.831632	hypothetical protein	266.522	263.839	497.83	483.708	315.546	222.918	261.102	505.712	351.998	635.781
TGGT1_263380	1.83042	0.014167	TGGT1_263380	-0.423508	-0.575241	-0.309509	0.181155	0.81943	0.307673	Dullard family phosphatase domain-containing protein	1.69655	1.69176	3.15569	3.09662	1.70657	1.5362	1.84689	2.59505	4.03911	2.8329
TGGT1_282030	1.8295	0.231951	TGGT1_282030	-0.361891	-0.605549	-0.33973	0.664796	1.36446	-0.722087	hypothetical protein	0.122373	0.121956	0.254419	0.204515	0.12836	0.108413	0.130347	0.261513	0.424731	0.0770132
TGGT1_208810	1.82845	0.328009	TGGT1_208810	0.495815	-0.922684	-0.879057	-0.0794681	1.68544	-0.300045	hypothetical protein	0.477043	0.426527	0.956447	0.779882	0.813285	0.304251	0.313592	0.54584	1.85505	0.468452
TGGT1_215165	1.82604	0.606796	TGGT1_215165	1.61666	-3.13875	0.219011	-0.483874	1.71416	0.0727911	hypothetical protein	1.24205	0	1.48199	1.19018	2.70099	0	1.02515	0.629793	2.88983	0.926341
TGGT1_278090	1.82545	0.0491197	TGGT1_278090	-0.37337	-0.130971	-0.798042	-0.0498565	0.669013	0.683226	Toxoplasma gondii family A protein	1.38132	1.35693	2.5433	2.47702	1.4153	1.67424	1.05441	1.77107	2.91499	2.94385
TGGT1_226100	1.82386	0.00378257	TGGT1_226100	-0.401228	-0.680093	-0.219174	0.410097	0.358873	0.531525	haloacid dehalogenase family hydrolase domain-containing protein	21.3611	21.1799	38.6783	38.6292	21.659	17.8522	24.5721	38.0077	36.6819	41.3452
TGGT1_301210	1.82125	0.00933917	TGGT1_301210	-0.73268	-0.408587	-0.156127	0.297964	0.568217	0.431213	putative NAD(P) transhydrogenase subunit beta	14.6753	14.4825	26.4535	26.3763	11.7617	14.7242	17.54	24.0284	28.9787	26.3534
TGGT1_203590	1.81674	0.325896	TGGT1_203590	0.776381	-0.706114	-1.36229	-0.3412	1.17876	0.454468	hypothetical protein	4.80961	3.94324	7.83687	7.16384	9.1036	3.2579	2.06732	4.19554	12.0321	7.28296
TGGT1_315123	1.81651	0.24895	TGGT1_315123	0.477296	-1.09995	-0.669095	-0.13307	1.27949	0.145332	hypothetical protein	4.30323	3.85055	7.69008	6.99455	7.22473	2.42116	3.2638	4.73242	12.5981	5.73972
TGGT1_232200	1.81554	0.541168	TGGT1_232200	0.900786	-0.175641	-2.01574	0.0228347	2.27385	-1.00609	hypothetical protein	0.371021	0	0.855951	0.544881	0.755027	0.358035	0	0.41084	1.95567	0.201343
TGGT1_215895	1.81543	0.0898809	TGGT1_215895	0.225651	-0.875629	-0.640488	0.485909	0.732236	0.0723217	AP2 domain-containing protein	11.5955	10.9592	20.2449	19.8957	17.2662	8.04782	9.47246	20.6796	24.5298	15.5253
TGGT1_316550	1.81474	0.429898	TGGT1_316550	0.66662	0.423592	-2.37985	0.373445	0.57149	0.344707	hypothetical protein	0.508099	0	0.702895	0.701155	0.82619	0.698106	0	0.674257	0.773469	0.660959
TGGT1_274030	1.80976	0.33521	TGGT1_274030	-1.55133	-0.792895	1.06053	0.470164	0.572166	0.241372	hypothetical protein	6.70096	4.97436	9.04327	9.00242	2.28323	3.86245	13.9572	9.27004	9.94918	7.91058
TGGT1_287160	1.80852	0.00333454	TGGT1_287160	-0.598325	-0.454459	-0.229431	0.495729	0.259135	0.527351	internal kinesin motor domain protein	37.0913	36.8849	66.9326	66.7072	32.764	36.1997	42.3102	69.9423	59.3633	71.4923
TGGT1_409390	1.80436	0.172684	TGGT1_409390	0.000637174	0.0206432	-1.29851	0.555479	-0.0944795	0.816226	hypothetical protein	2.80852	2.59043	4.83327	4.67405	3.48116	3.52977	1.41463	5.11385	3.25905	6.1269
TGGT1_319380	1.80296	0.147842	TGGT1_319380	-0.649537	-0.363534	-0.26248	0.469793	1.19962	-0.393857	hypothetical protein	0.606067	0.602249	1.19758	1.08583	0.515512	0.628542	0.674147	1.11993	1.85733	0.615469
TGGT1_224905	1.80286	0.333493	TGGT1_224905	-1.08822	0.900996	-1.08822	-0.372348	0.825687	0.822095	hypothetical protein	0.13234	0	0.305655	0.285474	0	0.39702	0	0.164247	0.376827	0.37589
TGGT1_211430	1.80186	0.293953	TGGT1_211430	0.630414	-0.883469	-1.02118	0.0974333	1.34079	-0.163992	leucine rich repeat-containing protein	1.648	1.42603	2.86833	2.56951	2.96321	1.03762	0.943155	2.04795	4.84851	1.70853
TGGT1_316420	1.79779	0.373901	TGGT1_316420	-0.423111	-0.423111	-0.423111	2.11556	-0.423111	-0.423111	leucine rich repeat-containing protein	0	0	0.193684	0	0	0	0	0.581052	0	0
TGGT1_256788	1.79602	0.229896	TGGT1_256788	0.113316	-0.129706	-1.25081	-0.179834	1.2406	0.206444	intraflagellar transport 52 (Protein NGD5 ) family protein	0.187369	0.169631	0.349	0.318925	0.257421	0.217514	0.0871731	0.210086	0.562327	0.274586
TGGT1_273468	1.7949	0.341629	TGGT1_273468	1.02799	-1.19486	-1.09897	0.257511	0.992578	0.0157622	hypothetical protein	1.43731	1.09367	2.04943	1.96302	2.98785	0.640051	0.684037	1.75155	2.91541	1.48132
TGGT1_232170	1.79289	0.189764	TGGT1_232170	0.470291	-0.806341	-0.927382	-0.120275	0.880303	0.503404	hypothetical protein	1.46955	1.32601	2.47289	2.37739	2.45977	1.01529	0.933583	1.63349	3.26829	2.51688
TGGT1_214420	1.78925	0.404414	TGGT1_214420	0.974985	-1.18117	-1.05285	-0.358525	1.52968	0.0878741	hypothetical protein	40.0812	31.1197	65.631	55.6808	81.822	18.3571	20.0646	32.4671	120.185	44.2408
TGGT1_408560	1.78565	0.41412	TGGT1_408560	1.19706	-1.40854	-1.04319	-0.311823	1.16084	0.405659	hypothetical protein	6.83484	4.86406	9.45971	8.6855	14.9021	2.44841	3.15402	5.23635	14.5326	8.61018
TGGT1_286540	1.78544	0.337721	TGGT1_286540	0.681782	-0.822008	-1.11419	-0.450308	1.37934	0.325381	hypothetical protein	6.8353	5.83131	11.9121	10.4114	12.499	4.40747	3.59943	5.70272	20.2704	9.7631
TGGT1_295600	1.78052	0.62061	TGGT1_295600	2.15793	-0.89245	-2.51393	-0.942576	1.57739	0.613628	SAG-related sequence SRS10	0.95223	0	0.958562	0.76215	2.549	0.30769	0	0.297183	1.70455	0.873953
TGGT1_248240	1.7798	0.461849	TGGT1_248240	1.0847	-1.33064	-1.00163	-0.317575	1.79284	-0.22769	leucine rich repeat-containing protein	2.80247	2.08816	4.7557	3.7165	5.90848	1.10761	1.39132	2.23537	9.65266	2.37907
TGGT1_226230	1.77659	0.0539701	TGGT1_226230	-0.536132	-0.194196	-0.513344	-0.0219289	0.95372	0.311881	hypothetical protein	0.528634	0.525476	0.971947	0.933558	0.483009	0.612193	0.490699	0.689836	1.35658	0.869426
TGGT1_223770	1.77656	0.43561	TGGT1_223770	0.62838	-0.936003	-0.936003	0.335226	1.8444	-0.936003	hypothetical protein	0.0985837	0	0.309471	0	0.295751	0	0	0.241367	0.687045	0
TGGT1_259590	1.77578	0.0283648	TGGT1_259590	0.0491627	-0.778824	-0.513014	0.393436	0.48456	0.364679	putative membrane protein	2.23152	2.16703	3.85059	3.84816	2.98785	1.6831	2.02361	3.79311	4.04042	3.71825
TGGT1_251855	1.77058	0.063117	TGGT1_251855	-0.154612	-0.516942	-0.56478	0.0452745	0.193654	0.997405	hypothetical protein	13.9462	13.8314	25.5941	24.4896	16.5341	12.862	12.4425	18.9912	21.0484	36.7428
TGGT1_253755	1.77014	0.153915	TGGT1_253755	0.344295	-0.689281	-0.890806	0.0671807	0.220875	0.947736	hypothetical protein	41.7412	38.7484	71.1772	68.59	65.4486	31.9715	27.8034	54.0108	60.0824	99.4384
TGGT1_231420	1.76999	0.523684	TGGT1_231420	1.24727	-1.22457	-1.25832	-0.751135	2.04228	-0.0555328	putative folate/biopterin transporter	1.77825	1.24534	3.13433	2.20424	3.93315	0.708991	0.692599	0.984372	6.82436	1.59425
TGGT1_462973	1.7691	0.191915	TGGT1_462973	-1.12531	-0.00668965	-0.102526	1.16658	0.153519	-0.0855738	hypothetical protein	0.228366	0.215951	0.411649	0.38204	0.131668	0.285903	0.267528	0.644775	0.319482	0.27069
TGGT1_266870	1.76643	0.239696	TGGT1_266870	0.543951	-0.962104	-0.813105	-0.206406	1.01438	0.423288	transporter, major facilitator family protein	21.1869	18.8249	35.2586	33.253	36.4777	12.8428	14.2401	21.6844	50.5405	33.5509
TGGT1_411050	1.7532	0.0188872	TGGT1_411050	-0.0156503	-0.591776	-0.607558	0.326492	0.574564	0.313928	KRUF family protein	21.9529	21.541	37.8989	37.7656	28.2143	18.9251	18.7192	35.7655	42.4758	35.4554
TGGT1_310830	1.75092	0.393458	TGGT1_310830	0.362341	-0.259198	-1.31531	0.176105	1.69607	-0.66001	enoyl-CoA hydratase/isomerase family protein	1.20705	1.08471	2.39357	1.89924	1.84511	1.19928	0.576765	1.62166	4.65067	0.908373
TGGT1_293010	1.75088	0.373901	TGGT1_293010	-0.404039	-0.404039	-0.404039	-0.404039	2.02019	-0.404039	hypothetical protein	0	0	0.204035	0	0	0	0	0	0.536743	0.0753612
TGGT1_207410	1.74907	0.392215	TGGT1_207410	0.761693	-0.90937	-1.06221	-0.303348	1.6095	-0.0962727	tetratricopeptide repeat-containing protein	1.24342	1.04203	2.20373	1.82259	2.33656	0.733731	0.659977	1.11678	4.20526	1.28915
TGGT1_409590	1.74768	0.00087288	TGGT1_409590	-0.398326	-0.351839	-0.457995	0.348054	0.290836	0.56927	putative transmembrane protein	19.0272	19.0186	33.3555	33.2384	19.0766	19.7013	18.3037	32.0025	30.7581	37.3058
TGGT1_310177	1.74537	0.104377	TGGT1_310177	-1.13943	-0.104673	0.0388061	0.273667	0.338339	0.593295	hypothetical protein	17.3628	16.3516	28.6728	28.5397	9.80621	20.0907	22.1915	26.1148	27.3121	32.5915
TGGT1_295015	1.74439	0.00833983	TGGT1_295015	-0.490189	-0.451877	-0.262018	0.225069	0.279879	0.699137	patched family protein	5.80699	5.79293	10.2178	10.1051	5.44701	5.5936	6.38035	8.94278	9.28906	12.4217
TGGT1_210740	1.74274	0.500795	TGGT1_210740	1.07871	-0.667609	-1.61313	0.863711	1.39376	-1.05544	hypothetical protein	0.300345	0.197923	0.502568	0.403848	0.646139	0.192589	0.0623059	0.556679	0.803832	0.147192
TGGT1_272560	1.74234	0.373901	TGGT1_272560	-0.400514	-0.400514	-0.400514	-0.400514	-0.400514	2.00257	SAG-related sequence SRS31B	0	0	0.176311	0	0	0	0	0	0	0.528933
TGGT1_297770	1.73725	0.119521	TGGT1_297770	0.144455	-0.769946	-0.569721	0.114343	0.984147	0.0967216	hypothetical protein	11.3763	10.9463	19.8621	19.0165	15.9472	8.46101	9.72067	15.6178	28.5402	15.4282
TGGT1_243560	1.73489	0.241199	TGGT1_243560	-0.573494	-0.553487	-0.0652827	-0.381222	1.46889	0.104591	hypothetical protein	0.258865	0.255337	0.516928	0.442981	0.226001	0.229157	0.321438	0.25822	0.930959	0.361605
TGGT1_363220	1.72099	0.373901	TGGT1_363220	-0.391618	-0.391618	-0.391618	-0.391618	1.95809	-0.391618	hypothetical protein	0	0	0.169907	0	0	0	0	0	0.509722	0
TGGT1_209470	1.7197	0.188418	TGGT1_209470	0.357405	-1.20758	-0.323065	0.356123	0.747689	0.0694266	hypothetical protein	0.273145	0.248606	0.435598	0.427528	0.417665	0.141163	0.260607	0.417294	0.547413	0.342088
TGGT1_293020	1.71766	0.329315	TGGT1_293020	0.361377	-1.31049	-0.221555	-0.253704	1.38491	0.0394649	hypothetical protein	1.61301	1.45051	2.83762	2.49148	2.44216	0.766464	1.6304	1.59447	4.96464	1.95375
TGGT1_223262	1.71742	0.173829	TGGT1_223262	0.246697	-0.653169	-0.763887	-0.297899	0.65191	0.816349	WD domain, G-beta repeat-containing protein	34.216	32.4837	58.8265	55.7881	50.5088	27.0695	25.0698	34.628	66.888	74.9634
TGGT1_280500	1.71714	0.565065	TGGT1_280500	1.04431	-0.146247	-2.06808	-0.681802	2.07695	-0.225132	inorganic anion transporter, sulfate permease (SulP) family protein	0.436267	0.277312	0.796452	0.549488	0.864817	0.378905	0.0650804	0.261404	1.76921	0.358743
TGGT1_220060	1.71495	0.00247528	TGGT1_220060	-0.31692	-0.363549	-0.486778	0.519212	0.462437	0.185598	hypothetical protein	35.5714	35.5279	61.2332	60.9285	37.3502	36.1623	33.2017	66.6797	64.1066	52.9134
TGGT1_266740	1.7145	0.295984	TGGT1_266740	0.613699	-1.105	-0.675379	-0.00312553	1.1704	-0.000591852	RNA recognition motif-containing protein	0.618217	0.540363	1.00192	0.926452	1.08267	0.328939	0.443042	0.706014	1.5925	0.707255
TGGT1_234400	1.70819	0.19755	TGGT1_234400	-0.363489	-1.19148	0.396265	0.0803196	0.763788	0.314594	hypothetical protein	0.912184	0.827186	1.44107	1.41299	0.840331	0.47337	1.42285	1.14301	1.83567	1.34454
TGGT1_270250	1.70725	0.00472414	TGGT1_270250	-0.260994	-0.421458	-0.475054	0.148165	0.526696	0.482645	dense granule protein GRA1	25870.6	25818.7	44373.9	44078.9	28152.4	25189	24270.4	37383.9	48599.7	47138.2
TGGT1_217610	1.70608	0.0916256	TGGT1_217610	-0.0438901	-0.273474	-0.838668	-0.126184	0.605312	0.676903	hypothetical protein	9.22151	8.98777	15.7947	15.3339	11.3878	9.71244	6.56429	10.7564	17.8595	18.7681
TGGT1_254750	1.70378	0.384948	TGGT1_254750	0.146211	0.265755	-1.56507	-0.278192	1.41434	0.0169629	c3orf15 protein	0.259415	0.222885	0.444018	0.386225	0.327452	0.355741	0.0950514	0.244	0.788663	0.299392
TGGT1_213530	1.70178	0.396104	TGGT1_213530	0.619106	0.0986302	-1.86831	-0.121211	0.422962	0.848819	hypothetical protein	0.330545	0.206087	0.494243	0.476286	0.560771	0.390937	0.0399262	0.335682	0.489486	0.657561
TGGT1_223830	1.69869	0.417158	TGGT1_223830	0.844707	-1.40032	-0.591026	-0.595565	1.23958	0.502627	fasciclin domain-containing protein	1.17683	0.954266	1.84067	1.62101	2.23362	0.471182	0.825678	0.823084	2.93682	1.76211
TGGT1_322300	1.69755	0.373901	TGGT1_322300	-0.381729	-0.381729	-0.381729	-0.381729	1.90865	-0.381729	hypothetical protein	0	0	0.163061	0	0	0	0	0	0.489183	0
TGGT1_272280	1.69691	0.227455	TGGT1_272280	-0.384231	-0.384231	-0.375902	0.11551	1.41308	-0.384231	putative PP2C	0.090879	0.0900589	0.17619	0.124853	0.074252	0.0978059	0.100579	0.141396	0.347573	0.0396015
TGGT1_246635	1.69593	0.233236	TGGT1_246635	-0.0163887	-1.21603	0.0893074	-0.226959	0.971406	0.398668	hypothetical protein	0.158942	0	0.320078	0.302528	0.229683	0	0.247142	0.198491	0.455496	0.306248
TGGT1_249230	1.69508	0.457524	TGGT1_249230	0.0498758	-0.719149	-0.472758	-1.23314	1.87281	0.502366	hypothetical protein	0.247512	0.241334	0.576501	0.409081	0.325258	0.190866	0.226412	0.13366	1.15076	0.445083
TGGT1_233370	1.69037	0.0804966	TGGT1_233370	0.113155	-0.645114	-0.604049	-0.00131085	0.734722	0.402597	hypothetical protein	5.67383	5.5033	9.50446	9.30262	7.73887	4.57526	4.70736	7.14858	11.9066	9.45819
TGGT1_320200	1.68885	0.0185759	TGGT1_320200	-0.252509	-0.236799	-0.644758	0.467165	0.572943	0.093958	SAG-related sequence SRS16A	6.09854	6.04827	10.3157	10.2146	6.59803	6.67027	5.02731	10.8657	11.6923	8.38902
TGGT1_200300	1.68776	0.332788	TGGT1_200300	-0.0907855	-0.361159	-0.680725	0.372635	-0.770861	1.5309	hypothetical protein	0.651469	0.642515	1.32732	1.08441	0.783808	0.649859	0.520739	1.08072	0.4892	2.41204
TGGT1_211675	1.68568	0.287606	TGGT1_211675	0.769627	-1.15147	-0.748154	3.68095e-05	0.532495	0.597463	hypothetical protein	3.79057	3.18455	5.45703	5.36814	7.04883	1.86127	2.46161	4.13473	5.98044	6.25591
TGGT1_462968	1.68457	0.0267906	TGGT1_462968	-0.213212	-0.675991	-0.23937	0.0659213	0.605134	0.457519	putative ATPase family protein	21.7346	21.5092	36.6741	36.2338	24.0816	17.4733	23.6489	29.2222	42.4651	38.335
TGGT1_247570	1.68439	0.00324847	TGGT1_247570	-0.201651	-0.56408	-0.362615	0.324881	0.490358	0.313107	hypothetical protein	6.21353	6.181	10.4278	10.4112	6.97554	5.42595	6.23911	10.048	11.2692	9.96633
TGGT1_297410	1.68017	0.432136	TGGT1_297410	1.15673	-1.17706	-1.10259	-0.182858	1.11743	0.188345	hypothetical protein	11.3869	8.39985	15.207	14.1132	24.275	4.81525	5.07033	9.59186	23.6226	12.4064
TGGT1_286460	1.67779	0.223947	TGGT1_286460	0.318695	-0.572223	-0.866321	-0.328259	0.96757	0.480537	hypothetical protein	121.221	113.743	203.676	190.838	183.752	99.0921	80.8177	117.349	288.113	205.566
TGGT1_291040	1.67448	0.0523001	TGGT1_291040	-0.140469	-0.857423	-0.11768	0.433303	0.547096	0.135174	lactate dehydrogenase LDH2	3.27128	3.18545	5.37194	5.33397	3.7396	2.2751	3.79914	5.56606	6.02286	4.52691
TGGT1_273940	1.67098	0.221521	TGGT1_273940	-0.220284	-0.578286	-0.312473	-0.628413	0.809017	0.930438	hypothetical protein	1.06652	1.06075	1.96756	1.7725	1.17703	0.918371	1.10417	0.88701	2.40236	2.6133
TGGT1_237270	1.6704	0.0711911	TGGT1_237270	-0.00345895	-0.219265	-0.887568	0.0871749	0.570882	0.452235	hypothetical protein	25.3885	24.5842	41.4738	41.0655	31.6975	27.2936	17.1744	33.7527	47.1975	43.4713
TGGT1_253930	1.67034	0.0270698	TGGT1_253930	-0.140472	-0.543526	-0.426218	0.320637	0.705698	0.0838806	GCC2 and GCC3 domain-containing protein	6.42528	6.38049	10.8292	10.6576	7.48119	5.65769	6.13695	10.2986	13.4491	8.73992
TGGT1_239550	1.67022	0.574823	TGGT1_239550	1.07933	-2.74618	0.556793	-0.0101977	0.494628	0.625629	putative dynein light chain 2B, cytoplasmic	0.801559	0	0.882239	0.867101	1.41773	0	0.986948	0.666213	0.945324	1.03518
TGGT1_462970	1.66847	0.495696	TGGT1_462970	1.0562	-1.70309	-0.460905	-0.355863	-0.0526732	1.51632	hypothetical protein	5.76891	4.30389	8.53568	7.18091	11.5603	1.70742	4.039	4.34405	5.35999	15.903
TGGT1_251650	1.66652	0.231719	TGGT1_251650	0.196306	-0.198722	-1.10284	-0.096846	1.06467	0.137428	hypothetical protein	6.18855	5.79275	10.2866	9.6537	8.56807	6.5158	3.48179	6.99255	15.6418	8.22544
TGGT1_289260	1.66649	0.447416	TGGT1_289260	0.281997	-0.693611	-0.693611	-0.693611	1.96555	-0.166711	hypothetical protein	0.11329	0.0948319	0.27958	0.178977	0.196647	0.0434803	0.0997434	0.0629933	0.631664	0.144083
TGGT1_230555	1.66516	0.081809	TGGT1_230555	-0.712226	0.0749389	-0.466199	-0.00299625	0.748975	0.357507	adenylate and guanylate cyclase catalytic domain-containing protein	1.18578	1.15463	1.9666	1.92265	0.909433	1.56939	1.07853	1.48686	2.50401	1.90894
TGGT1_318500	1.66448	0.0943518	TGGT1_318500	-0.0855883	-0.106221	-0.910798	0.538803	-0.0286985	0.592503	cpw-wpc domain-containing protein	0.633839	0.613269	1.03936	1.02077	0.745634	0.735046	0.420836	1.14944	0.775624	1.19303
TGGT1_310680	1.66336	0.376642	TGGT1_310680	0.804497	-0.824142	-1.08151	-0.305201	1.20576	0.200593	aminotransferase, class I/II superfamily protein	1.61061	1.34575	2.46754	2.23847	3.03135	0.980318	0.820149	1.4047	4.00339	1.99454
TGGT1_266105	1.66194	0.370326	TGGT1_266105	0.707937	-1.19825	-0.608997	-0.386759	1.19768	0.288391	EF hand family protein	2.04872	1.74961	3.21777	2.90776	3.68435	0.982973	1.47885	1.72514	5.17353	2.75464
TGGT1_245995	1.66029	0.0108924	TGGT1_245995	-0.220293	-0.432572	-0.44429	0.520666	0.0745774	0.501912	hypothetical protein	12.346	12.3141	20.647	20.445	13.6201	11.7565	11.6614	22.7631	16.7088	22.4691
TGGT1_282230	1.65897	0.337155	TGGT1_282230	0.658575	-1.11518	-0.638836	-0.369767	1.04881	0.416397	sulfate adenylyltransferase/adenylylsulfate kinase	0.179626	0.140109	0.301632	0.279011	0.341942	0.0578163	0.139121	0.167645	0.448151	0.289101
TGGT1_266670	1.6584	0.0505711	TGGT1_266670	-0.0347717	-0.806919	-0.252992	0.180841	0.29854	0.615303	hypothetical protein	0.411834	0.401937	0.672085	0.666571	0.505283	0.295866	0.434354	0.586733	0.636607	0.792915
TGGT1_253670	1.65532	0.717708	TGGT1_253670	2.59027	-1.84047	-1.84047	-1.84047	0.880168	2.05096	hypothetical protein	0.773486	0.242951	0.738333	0.412641	2.15668	0.0743664	0.0894117	0.0718269	0.659163	1.48401
TGGT1_223725	1.65458	0.180731	TGGT1_223725	-0.506028	-0.440509	-0.143158	0.656368	0.92524	-0.491914	hypothetical protein	0.436469	0.433808	0.778645	0.71777	0.392927	0.411183	0.505297	0.879484	1.05966	0.39679
TGGT1_224760	1.65355	0.324007	TGGT1_224760	0.505025	-0.250816	-1.34255	-0.354713	0.679098	0.76396	SAG-related sequence SRS40E	8.59305	7.554	13.2149	12.4909	13.7852	8.16361	3.83033	7.59637	15.553	16.4953
TGGT1_231990	1.65346	0.0949291	TGGT1_231990	-0.742951	-0.258994	-0.0862933	0.675772	-0.172483	0.58495	hypothetical protein	35.3362	34.7102	59.2835	57.392	26.6688	37.2983	42.0414	71.2987	39.6033	66.9486
TGGT1_247450	1.65298	0.00670468	TGGT1_247450	-0.240853	-0.536626	-0.31012	0.544987	0.169473	0.373138	hypothetical protein	33.8292	33.702	56.0231	55.7086	36.6678	29.8709	34.9489	63.2188	48.731	56.1196
TGGT1_408600	1.65248	0.645079	TGGT1_408600	0.456369	-2.02248	0.479154	1.74818	1.36125	-2.02248	hypothetical protein	0.374593	0	0.80287	0	0.557452	0	0.566326	1.36484	1.04377	0
TGGT1_209620	1.65216	0.518304	TGGT1_209620	0.849581	-0.808484	-1.12763	-0.443562	2.00241	-0.472319	eukaryotic aspartyl protease superfamily protein	0.354737	0.292495	0.684606	0.48325	0.677477	0.214668	0.172066	0.276452	1.50637	0.270996
TGGT1_311170	1.65071	0.221615	TGGT1_311170	0.574857	-0.746172	-0.913316	0.0635262	0.646854	0.374251	hypothetical protein	5.87515	5.2427	8.77213	8.65417	10.0332	4.01578	3.57647	7.03904	10.5466	8.73074
TGGT1_262090	1.65035	0.391592	TGGT1_262090	0.321419	-0.48795	-0.917624	-0.556698	1.64134	-0.000490564	hypothetical protein	0.150223	0.136465	0.302182	0.242672	0.236042	0.134693	0.0799332	0.128425	0.589286	0.188836
TGGT1_243382	1.64964	0.0992662	TGGT1_243382	-0.218455	-0.462756	-0.402012	-0.250173	0.45283	0.880565	hypothetical protein	6.64182	6.62443	11.4879	10.9279	7.31276	6.17361	6.4391	7.15374	11.6455	15.6646
TGGT1_227620	1.6487	0.00495824	TGGT1_227620	-0.19662	-0.458077	-0.427293	0.169901	0.499352	0.412738	dense granule protein GRA2	13064.9	13021.5	21567.3	21468.5	14589.6	12171.3	12433.8	18809.5	23634.8	22257.6
TGGT1_233925	1.64791	0.0181957	TGGT1_233925	-0.0114791	-0.507155	-0.562321	0.317069	0.488257	0.275629	hypothetical protein	105.946	104.343	172.302	171.947	132.884	94.2452	90.7095	166.869	187.892	162.144
TGGT1_207780	1.64686	0.1512	TGGT1_207780	0.266338	-0.450619	-0.895298	-0.0857079	0.635899	0.529388	hypothetical protein	5.36527	5.07359	8.55006	8.35551	7.83105	4.76425	3.50052	6.13541	10.1174	9.39736
TGGT1_275470	1.64231	0.0748893	TGGT1_275470	-0.311776	-0.521758	-0.240053	0.50161	-0.194992	0.766968	dense granule protein GRA15	134.685	134.231	228.848	220.448	138.588	119.816	145.652	243.545	150.273	292.725
TGGT1_315630	1.6392	0.238084	TGGT1_315630	0.307757	-0.170214	-1.20703	0.263189	0.836754	-0.0304521	hypothetical protein	2.46972	2.26085	3.82595	3.70599	3.58288	2.57246	1.25382	3.47389	5.16983	2.83414
TGGT1_285920	1.63806	0.151694	TGGT1_285920	0.423414	-0.805677	-0.685713	0.185225	0.369726	0.513026	hypothetical protein	7.35606	6.80211	11.1902	11.1422	11.6753	4.98052	5.41237	9.89842	11.2488	12.4235
TGGT1_272360	1.63674	0.420544	TGGT1_272360	0.308171	-0.687205	-0.687205	-0.687205	1.73662	0.0168255	EF hand family protein	0.0903501	0.0596791	0.260283	0.1923	0.19936	0.0210567	0.0506335	0.0813506	0.536592	0.162905
TGGT1_411540	1.63248	0.110982	TGGT1_411540	0.00932538	-0.282604	-0.787317	0.0572126	0.865306	0.138077	hypothetical protein	16.3683	15.9603	26.9356	26.0549	20.5245	16.7646	11.8157	21.2172	37.1491	22.4404
TGGT1_286740	1.62859	0.128183	TGGT1_286740	0.0952317	-0.338395	-0.812269	-0.135029	0.447818	0.742643	microneme-like protein	17.1685	16.6182	27.9082	27.0643	22.6547	16.7735	12.0774	19.3127	28.9266	35.4853
TGGT1_248760	1.62758	0.538577	TGGT1_248760	0.98384	-1.65188	-0.386055	-0.89466	1.59206	0.356695	subtilisin SUB7	0.594571	0.456738	0.938744	0.743377	1.1524	0.185427	0.445886	0.313414	1.75669	0.746129
TGGT1_270850	1.62741	0.00517717	TGGT1_270850	-0.27678	-0.452695	-0.324385	0.167034	0.323251	0.563576	glycosyl hydrolases family 17 protein	1.52486	1.52286	2.49432	2.47831	1.60357	1.41949	1.55152	2.18117	2.43061	2.87118
TGGT1_308093	1.62478	0.368779	TGGT1_308093	-1.56063	0.588666	-0.0784055	0.669787	-0.196313	0.576891	rhoptry kinase family protein (incomplete catalytic triad)	1.266	1.06797	1.79477	1.73522	0.461489	2.04721	1.2893	2.16562	1.18812	2.03057
TGGT1_262575	1.62313	0.610633	TGGT1_262575	1.65033	-1.34925	-1.34925	-0.157396	1.87715	-0.671583	hypothetical protein	0.304935	0.129973	0.441442	0.324594	0.799767	0.033789	0.0812499	0.228446	0.935926	0.159955
TGGT1_204330	1.62206	0.0862398	TGGT1_204330	0.16897	-0.566656	-0.649054	0.0186073	0.527592	0.500541	hypothetical protein	29.8321	28.8331	47.362	46.7691	41.2848	24.7939	23.4175	37.1986	52.9354	51.9521
TGGT1_315540	1.62093	0.213631	TGGT1_315540	-0.324216	-0.493417	-0.227601	-0.560611	0.631071	0.974775	calcium binding egf domain-containing protein	0.253036	0.25231	0.448873	0.408977	0.256577	0.228183	0.274348	0.217799	0.497494	0.631325
TGGT1_203000	1.62078	0.373901	TGGT1_203000	-0.348345	-0.348345	-0.348345	-0.348345	1.74173	-0.348345	hypothetical protein	0.0168439	0	0.15567	0	0.0505317	0	0	0.0412398	0.425769	0
TGGT1_225170	1.61799	0.0755097	TGGT1_225170	0.15036	-0.72996	-0.461702	0.180823	0.258011	0.602467	hypothetical protein	85.4354	82.6187	134.785	133.676	116.635	63.3616	76.3097	119.124	125.671	159.561
TGGT1_321470	1.61792	0.6106	TGGT1_321470	1.43975	-1.00491	-1.47606	-0.791998	2.06901	-0.235796	SAG-related sequence SRS12D	1.27394	0.841514	2.00616	1.3615	2.90368	0.533375	0.384771	0.618194	4.49131	0.908988
TGGT1_274170	1.61428	0.283329	TGGT1_274170	0.684752	-0.550795	-1.17029	0.110378	0.487078	0.438881	protein kinase (incomplete catalytic triad)	31.6667	27.3447	44.4319	44.142	55.8461	23.7168	15.4372	37.505	48.6953	47.0954
TGGT1_293030	1.61264	0.420889	TGGT1_293030	0.667652	-1.08557	-0.61622	-0.347197	1.4609	-0.0795639	hypothetical protein	0.922829	0.803846	1.52618	1.29631	1.62153	0.481009	0.665949	0.802463	2.81006	0.96603
TGGT1_206550	1.61253	0.0531705	TGGT1_206550	-0.213108	-0.50418	-0.316695	-0.0836281	0.742682	0.374929	hypothetical protein	3.52103	3.5089	5.81293	5.65819	3.8439	3.1416	3.57758	4.20484	7.45579	5.77815
TGGT1_266880	1.61169	0.15035	TGGT1_266880	0.263701	-0.63794	-0.658621	-0.0299271	0.793097	0.269689	putative dihydrouridine synthase	56.5934	53.9982	89.5244	87.0282	82.3003	44.0535	43.4265	67.1445	118.786	82.6426
TGGT1_224080	1.61153	0.553468	TGGT1_224080	0.564173	-0.798409	-0.798409	-0.429417	2.26047	-0.798409	Kazal-type serine protease inhibitor domain-containing protein	0.114699	0.0701675	0.352472	0.216999	0.257145	0.0668553	0.0200953	0.129145	0.833325	0.0949467
TGGT1_208500	1.60481	0.0560931	TGGT1_208500	0.0583275	-0.53516	-0.546775	0.0808421	0.309827	0.632937	protein phosphatase 2C domain-containing protein	98.9333	96.9783	157.576	155.632	127.922	84.7789	84.0991	129.934	152.284	190.511
TGGT1_411060	1.60209	0.0723316	TGGT1_411060	0.0161003	-0.811891	-0.224148	0.597414	0.143377	0.279149	hypothetical protein	2.6489	2.57629	4.16415	4.12747	3.29751	1.85753	2.79167	4.93377	3.60164	3.95705
TGGT1_275970	1.60177	0.0742575	TGGT1_275970	-0.0918006	-0.599698	-0.328001	0.0597114	0.821808	0.13798	putative tubulin	9.34769	9.25213	15.2624	14.8198	10.9877	7.72706	9.32832	12.2044	20.6981	12.8848
TGGT1_299260	1.60175	0.278316	TGGT1_299260	0.61936	-0.667167	-0.971673	-0.0840772	0.736399	0.367158	hypothetical protein	4.25759	3.7716	6.2041	6.04117	7.33279	3.00598	2.434	4.50312	7.95246	6.15671
TGGT1_411300	1.59815	0.132138	TGGT1_411300	0.354171	-0.744469	-0.624301	0.167603	0.406001	0.440994	hypothetical protein	112.906	106.161	170.251	169.66	171.549	80.1059	87.064	150.739	177.824	182.19
TGGT1_257000	1.59697	0.00953056	TGGT1_257000	-0.323359	-0.440521	-0.249123	0.379261	0.0884538	0.545289	hypothetical protein	7.9391	7.92733	12.7668	12.6597	8.00635	7.38185	8.42911	13.03	10.6513	14.6192
TGGT1_290610	1.5964	0.427124	TGGT1_290610	0.113698	-0.562966	-0.562966	1.78342	-0.562966	-0.208221	hypothetical protein	0.0532813	0	0.212142	0	0.159844	0	0	0.508549	0	0.127876
TGGT1_222980	1.59627	0.363095	TGGT1_222980	0.639483	-1.14974	-0.501806	-0.460993	0.737016	0.736036	hypothetical protein	0.195254	0.165328	0.30018	0.280323	0.345628	0.0834417	0.156692	0.161188	0.369802	0.369551
TGGT1_200410	1.59519	0.00740921	TGGT1_200410	-0.255935	-0.537877	-0.216786	0.406354	0.442929	0.161316	hypothetical protein	11.2757	11.2217	17.9668	17.9008	11.8692	9.76222	12.1957	18.7841	19.2664	15.8499
TGGT1_306700	1.5942	0.480871	TGGT1_306700	1.34795	-1.33632	-1.02088	0.450256	0.580568	-0.0215806	hypothetical protein	5.53025	3.82605	6.19452	6.09947	12.2969	1.91315	2.38071	6.60027	7.2242	4.7591
TGGT1_214570	1.59416	0.261366	TGGT1_214570	-0.498247	-0.498247	-0.0127068	-0.498247	1.19442	0.313027	hypothetical protein	0.0649489	0	0.181161	0.136414	0.0548358	0	0.140011	0.0447524	0.323254	0.175476
TGGT1_239580	1.59306	0.373901	TGGT1_239580	-0.3359	-0.3359	-0.3359	-0.3359	1.6795	-0.3359	hypothetical protein	0.0355346	0	0.144457	0.0440479	0	0.015204	0.0913999	0.0146848	0.404292	0.014395
TGGT1_238915	1.59297	0.36565	TGGT1_238915	0.805019	-0.83036	-0.982237	0.0234389	0.989459	-0.00531966	hypothetical protein	0.296082	0.24994	0.420412	0.398146	0.551155	0.177409	0.159682	0.320623	0.626319	0.314295
TGGT1_279350	1.59259	0.078456	TGGT1_279350	0.138994	-0.692903	-0.453156	0.168604	0.218193	0.620268	hypothetical protein	304.037	294.982	474.56	469.787	409.911	230.284	271.916	418.411	433.043	572.226
TGGT1_245770B	1.59202	0.253033	TGGT1_245770B	0.460754	-0.742682	-0.724363	-0.243506	0.447117	0.802681	hypothetical protein	51.4463	47.4268	78.8374	75.5046	82.3568	35.7626	36.2196	50.5471	81.582	104.383
TGGT1_222188	1.59153	0.622821	TGGT1_222188	1.43323	0.264211	-2.70306	0.351589	0.790634	-0.136603	hypothetical protein	0.878205	0.505687	0.849894	0.821506	1.75853	0.782058	0.0940279	0.830888	1.12644	0.592355
TGGT1_207955	1.58666	0.491693	TGGT1_207955	1.1951	-1.72995	-0.464135	0.804888	0.00293132	0.191165	hypothetical protein	1.33461	0.958566	1.56593	1.52091	2.76455	0.363996	0.875276	2.1094	1.20989	1.37851
TGGT1_208510	1.58621	0.0249953	TGGT1_208510	0.0299782	-0.521389	-0.506966	0.219237	0.407954	0.371185	hypothetical protein	29.701	29.2177	46.4189	46.3454	37.5708	25.6373	25.8949	42.8374	48.8239	47.5953
TGGT1_209705	1.58572	0.0152424	TGGT1_209705	-0.0445826	-0.609403	-0.343725	0.340338	0.345731	0.311641	hypothetical protein	0.458147	0.452322	0.717295	0.717257	0.552256	0.373347	0.448838	0.721129	0.72383	0.706927
TGGT1_269470	1.58305	0.0480677	TGGT1_269470	-0.332067	-0.575098	-0.0868887	-0.0402575	0.572817	0.461495	hypothetical protein	2.71614	2.69039	4.32931	4.25902	2.68906	2.27217	3.18718	3.29188	5.03498	4.66108
TGGT1_293560	1.58294	0.233452	TGGT1_293560	0.345768	-0.726088	-0.613583	-0.231776	0.321325	0.904354	hypothetical protein	3.36328	3.17113	5.28346	5.0197	5.07029	2.41197	2.60759	3.39762	4.98511	7.46765
TGGT1_201890	1.5819	0.364918	TGGT1_201890	0.332917	-0.681096	-0.644304	1.23777	0.435808	-0.681096	MORN repeat-containing protein	0.129952	0.12091	0.198336	0	0.201952	0.0853216	0.102583	0.378126	0.216881	0
TGGT1_203060	1.58021	0.0448135	TGGT1_203060	0.0938356	-0.527581	-0.556427	0.199354	0.298767	0.492052	hypothetical protein	355.847	347.917	551.754	549.782	466.746	303.4	297.394	502.163	537.986	615.114
TGGT1_280375	1.57852	0.0108656	TGGT1_280375	-0.155545	-0.469486	-0.362828	0.260755	0.175412	0.551693	hypothetical protein	145.69	145.09	230.488	229.028	163.659	131.654	141.756	218.403	205.858	267.202
TGGT1_281555	1.5777	0.124855	TGGT1_281555	-0.242576	-0.908674	0.164514	0.211149	0.593221	0.182366	hypothetical protein	0.444637	0.425011	0.676372	0.670541	0.451222	0.284364	0.598324	0.617981	0.80536	0.605774
TGGT1_280605	1.57744	0.0296889	TGGT1_280605	-0.0407621	-0.60572	-0.3399	0.514082	0.349549	0.122751	hypothetical protein	0.162138	0.160076	0.254063	0.25251	0.195448	0.132118	0.158848	0.287115	0.256169	0.218904
TGGT1_271375	1.57555	0.269953	TGGT1_271375	-0.0748156	-1.01503	0.106072	-0.37062	0.431844	0.922554	hypothetical protein	0.489593	0.464239	0.780427	0.73143	0.553268	0.288338	0.627174	0.450702	0.786059	1.10452
TGGT1_220720	1.57511	0.0873216	TGGT1_220720	0.214962	-0.510449	-0.687692	0.174106	0.318525	0.490548	hypothetical protein	507.278	488.251	772.153	769.049	711.228	430.168	380.437	691.369	764.16	860.931
TGGT1_251940	1.57488	0.443143	TGGT1_251940	0.315067	-0.413391	-0.884543	-0.785445	1.58252	0.185794	leucine rich repeat-containing protein	0.714404	0.673274	1.32724	1.06033	1.05114	0.634414	0.457659	0.4902	2.53047	0.961049
TGGT1_366530	1.57416	0.63942	TGGT1_366530	-1.26483	-1.26483	1.54779	1.81681	0.429887	-1.26483	KRUF family protein	0.234186	0	0.390096	0	0	0	0.702557	0.846576	0.323713	0
TGGT1_237700	1.57411	0.488809	TGGT1_237700	-0.86869	-0.86869	0.75557	1.43963	-0.86869	0.41087	putative ADP/ATP carrier protein	0.102761	0	0.246024	0	0	0	0.308284	0.495306	0	0.242765
TGGT1_248210	1.57354	0.373901	TGGT1_248210	-0.327006	-0.327006	-0.327006	-0.327006	1.63503	-0.327006	hypothetical protein	0	0	0.129871	0	0	0	0	0	0.389612	0
TGGT1_305498	1.57338	0.529941	TGGT1_305498	1.04454	-1.50767	-0.517669	-0.833637	0.676776	1.13766	hypothetical protein	0.261717	0	0.413249	0.356674	0.586532	0	0.198619	0.159553	0.454553	0.625642
TGGT1_205658	1.57304	0.501957	TGGT1_205658	0.975357	-0.93393	-1.02176	-0.0813542	1.5106	-0.448915	F5/8 type C domain-containing protein	0.864968	0.693798	1.31309	1.09137	1.71086	0.455472	0.428572	0.822456	2.47935	0.637479
TGGT1_243550	1.57197	0.512644	TGGT1_243550	1.13074	-1.0548	-1.0548	-0.558976	1.31713	0.22071	putative H-SHIPPO 1	0.192535	0.111841	0.300244	0.260466	0.454899	0.0875989	0.0351071	0.141013	0.517635	0.242085
TGGT1_234165	1.57167	0.373901	TGGT1_234165	-0.326149	-0.326149	-0.326149	-0.326149	1.63074	-0.326149	hypothetical protein	0	0	0.129408	0	0	0	0	0	0.388225	0
TGGT1_312435	1.57147	0.131749	TGGT1_312435	-0.153866	-0.582085	-0.242215	-0.308574	0.706264	0.580476	hypothetical protein	3.0584	3.03413	4.98815	4.76803	3.41876	2.54075	3.21568	3.07112	6.20574	5.68758
TGGT1_321510	1.57082	0.018273	TGGT1_321510	-0.0365951	-0.352295	-0.588386	0.215154	0.378743	0.383379	hypothetical protein	37.2539	36.7967	57.885	57.801	44.9631	36.1261	30.6726	53.5353	59.9633	60.1563
TGGT1_269700	1.57078	0.106666	TGGT1_269700	0.252046	-0.68743	-0.541838	0.10872	0.5037	0.364801	NLI interacting factor family phosphatase	132.987	127.395	201.381	200.109	190.144	99.1453	109.673	172.162	226.38	205.601
TGGT1_269417	1.56961	0.0152693	TGGT1_269417	-0.159238	-0.408561	-0.407804	0.318814	0.565171	0.0916188	hypothetical protein	188.274	187.641	297.18	294.522	210.517	177.106	177.199	293.221	347.821	250.497
TGGT1_409600	1.56812	0.162004	TGGT1_409600	-0.973312	0.0521545	-0.0524029	0.666426	-0.00429681	0.311431	rhoptry kinase family protein	9.01901	8.60664	13.7419	13.4963	5.48944	11.1744	10.3932	17.1056	10.7456	13.3744
TGGT1_278460	1.56612	0.373901	TGGT1_278460	-0.323595	-0.323595	-0.323595	-0.323595	1.61798	-0.323595	hypothetical protein	0	0	0.128041	0	0	0	0	0	0.384124	0
TGGT1_273040	1.56434	0.185261	TGGT1_273040	0.226412	-0.59737	-0.59737	-0.0671295	0.131343	0.904115	hypothetical protein	0.0889637	0	0.197756	0.189231	0.177004	0	0.089887	0.144417	0.165716	0.283134
TGGT1_247530	1.56337	0.0152003	TGGT1_247530	-0.0566009	-0.408501	-0.501883	0.164778	0.363124	0.439082	hypothetical protein	730.861	724.285	1135.92	1132.32	870.766	682.29	639.526	1015.18	1164.8	1227.77
TGGT1_226080B	1.56255	0.002425	TGGT1_226080B	-0.247257	-0.396601	-0.321994	0.47929	0.294753	0.19181	polyA polymerase	21.3911	21.372	33.5095	33.3949	22.5077	20.2943	21.3714	37.2429	32.7712	30.5143
TGGT1_299230	1.55722	0.503395	TGGT1_299230	-0.809583	-0.809583	0.660704	-0.0702703	1.71273	-0.683998	F-box domain-containing protein	0.115087	0	0.283512	0.218718	0.0681838	0	0.277077	0.166938	0.574502	0.109095
TGGT1_283855	1.55416	0.242025	TGGT1_283855	0.510598	-0.796555	-0.668245	-0.0581837	0.646818	0.365568	hypothetical protein	8.24228	7.54267	11.9563	11.7225	13.3961	5.4136	5.91713	9.03146	14.7226	12.1149
TGGT1_365480	1.55372	0.267316	TGGT1_365480	0.493822	-0.696884	-0.75053	-0.233621	0.502473	0.68474	hypothetical protein	491.369	451.472	726.805	701.462	792.452	347.164	334.492	478.62	797.218	904.576
TGGT1_294680	1.55223	0.0385772	TGGT1_294680	0.0221453	-0.666945	-0.306716	0.236901	0.271296	0.443318	hypothetical protein	63.1694	61.9887	96.4119	96.2209	78.4255	48.643	62.4396	91.0134	93.2093	105.013
TGGT1_252090	1.55211	0.727522	TGGT1_252090	0.775927	-1.78903	0.0617497	-2.69352	1.52881	2.11606	hypothetical protein	0.656675	0.519239	1.55696	0	1.10766	0.187188	0.675177	0	1.86658	2.80431
TGGT1_269400	1.54879	0.160471	TGGT1_269400	0.369545	-0.584535	-0.731716	0.213263	0.562776	0.170667	oxidoreductase, short chain dehydrogenase/reductase family protein	0.509055	0.47916	0.74778	0.742117	0.770408	0.397662	0.359094	0.691314	0.880824	0.671201
TGGT1_309960A	1.54826	0.083039	TGGT1_309960A	-0.269849	-0.361424	-0.314703	0.425944	0.723148	-0.203116	hypothetical protein	17.0857	17.0799	27.3654	26.4442	17.6269	16.5428	17.0873	28.5516	35.0831	18.4614
TGGT1_237230	1.54594	0.0638092	TGGT1_237230	0.121061	-0.5868	-0.476985	0.0886791	0.431002	0.423043	hypothetical protein	1455.14	1420.4	2208.95	2195.85	1920.66	1175.88	1268.88	1878.03	2380.96	2367.86
TGGT1_293520	1.54426	0.660459	TGGT1_293520	1.30758	-0.770064	-1.47789	-0.208874	2.29377	-1.14452	hypothetical protein	1.43722	1.01432	2.61377	1.56637	3.12001	0.739133	0.452527	1.09058	6.18057	0.570164
TGGT1_230180	1.54297	0.140872	TGGT1_230180	0.297384	-0.68376	-0.552195	0.0630166	0.298281	0.577273	hypothetical protein	673.341	641.9	1001.03	990.434	979.869	496.38	543.775	832.945	980.478	1189.66
TGGT1_320730	1.54168	0.183587	TGGT1_320730	0.00839272	0.0240784	-0.969228	-0.0835337	0.398464	0.621826	putative homoserine O-acetyltransferase	0.743059	0.708657	1.11474	1.09252	0.885034	0.894709	0.449435	0.8304	1.1598	1.35401
TGGT1_296231	1.54073	0.0371838	TGGT1_296231	-0.607899	-0.341549	0.0140257	0.172658	0.489374	0.27339	hypothetical protein	1.81282	1.7846	2.76128	2.74959	1.45348	1.74819	2.2368	2.49678	3.10972	2.67734
TGGT1_233460	1.53934	0.000322535	TGGT1_233460	-0.378989	-0.21388	-0.340593	0.351154	0.299273	0.283035	SAG-related sequence SRS29B	5835.89	5828.86	8974.39	8972.57	5561.13	6235.42	5711.12	9224.82	8898.98	8799.38
TGGT1_269850	1.53853	0.269699	TGGT1_269850	0.27551	-0.851382	-0.356463	-0.361003	0.869726	0.423613	putative protein c21orf59	1.65962	1.57674	2.57326	2.42586	2.36728	1.08398	1.52759	1.52279	3.57377	2.62321
TGGT1_320135	1.53686	0.271153	TGGT1_320135	0.0187245	-0.740657	-0.208052	-0.502971	0.963658	0.469298	hypothetical protein	14.2322	13.903	23.2125	21.367	17.4607	10.3149	14.9209	12.1623	33.6136	23.8615
TGGT1_310275	1.5352	0.45506	TGGT1_310275	0.223868	-0.912723	-0.238778	-0.912723	1.40371	0.436648	hypothetical protein	0.156548	0.146828	0.268055	0.186688	0.219861	0.0902408	0.159543	0.0512663	0.498099	0.254801
TGGT1_209045	1.53502	0.545433	TGGT1_209045	-0.26647	0.4905	-1.15141	0.440378	1.63841	-1.15141	hypothetical protein	0.165583	0	0.33099	0	0.184669	0.312079	0	0.301423	0.691546	0
TGGT1_271220	1.53351	0.1805	TGGT1_271220	-0.308418	-0.308418	-0.308418	-0.308418	0.230239	1.00343	hypothetical protein	0	0	0.131174	0	0	0	0	0	0.145262	0.24826
TGGT1_233490	1.53251	0.392492	TGGT1_233490	0.515728	-0.744787	-0.694793	-0.323424	1.28134	-0.0340624	hypothetical protein	47.0617	43.1301	74.8653	66.0976	76.3366	31.8625	32.986	42.67	129.779	52.147
TGGT1_233610	1.53194	0.351949	TGGT1_233610	0.569444	-0.509883	-0.982603	-0.399739	0.792914	0.529868	hypothetical protein	12.288	11.0627	17.957	16.9474	20.3189	9.61591	6.92927	10.3788	23.7231	19.7691
TGGT1_249800	1.53069	0.11542	TGGT1_249800	0.230038	-0.688305	-0.463	0.54481	0.288086	0.0883702	hypothetical protein	17.8465	17.1797	26.5191	26.2967	24.9291	13.1904	15.4199	31.0072	25.9526	22.5975
TGGT1_411520	1.5302	0.233741	TGGT1_411520	0.364786	-0.919578	-0.365786	0.498849	-0.153538	0.575267	hypothetical protein	9.02277	8.44083	13.233	12.9161	13.4453	5.51999	8.10301	14.7546	9.38727	15.5572
TGGT1_225370	1.52999	0.51155	TGGT1_225370	0.493917	-0.707102	-0.707102	-0.707102	1.7774	-0.150011	hypothetical protein	0.105142	0.0747007	0.260602	0.183495	0.229902	0.0388313	0.0466927	0.0750342	0.559641	0.14713
TGGT1_301140	1.52893	0.144003	TGGT1_301140	0.21374	-0.30492	-0.827602	0.255007	0.595068	0.0687064	SAG-related sequence SRS19A	1.92598	1.84504	2.85375	2.82093	2.6457	1.84675	1.28548	2.72247	3.44613	2.39266
TGGT1_215410	1.52829	0.368408	TGGT1_215410	0.63379	-0.405309	-1.14635	-0.244164	0.319613	0.842424	DPCD family protein	0.579194	0.509534	0.815804	0.778715	0.977385	0.475626	0.28457	0.531833	0.78612	1.12946
TGGT1_259205	1.52696	0.631335	TGGT1_259205	-1.13217	-1.02482	1.241	1.92506	0.123099	-1.13217	hypothetical protein	0.208601	0	0.357029	0	0	0.107725	0.518079	0.832375	0.238712	0
TGGT1_248673	1.52695	0.776636	TGGT1_248673	-2.82574	0.821973	1.08779	1.77185	1.96988	-2.82574	hypothetical protein	0.92009	0	1.73281	0	0	1.25335	1.50692	2.4211	2.77733	0
TGGT1_363340	1.52585	0.123438	TGGT1_363340	0.274587	-0.497693	-0.691313	0.194874	0.204809	0.514736	hypothetical protein	453.704	434.298	666.273	662.673	648.937	379.947	332.229	614.054	618.297	766.469
TGGT1_226880	1.52485	0.677861	TGGT1_226880	0.49803	0.255004	-1.66604	-1.66604	2.40292	0.176118	hypothetical protein	0.275624	0	0.678958	0	0.448176	0.378696	0	0	1.67833	0.358545
TGGT1_217040	1.52458	0.221702	TGGT1_217040	0.435875	-0.807147	-0.54134	-0.0637242	0.521336	0.455001	hypothetical protein	2.14849	1.99899	3.09587	3.04762	3.33885	1.41062	1.696	2.36158	3.54261	3.38341
TGGT1_205020	1.52421	0.0941677	TGGT1_205020	0.170528	-0.582356	-0.500259	0.0534055	0.308778	0.549903	hypothetical protein	11.9367	11.6008	17.8567	17.682	16.1192	9.56539	10.1255	14.8623	17.7403	20.9675
TGGT1_275755	1.52199	0.13005	TGGT1_275755	0.164548	-0.533749	-0.53973	0.0250866	0.729795	0.15405	hypothetical protein	26.2983	25.5856	39.8623	38.9409	35.3781	21.8035	21.7133	32.1183	52.3469	35.1216
TGGT1_265100	1.52185	0.157624	TGGT1_265100	0.211142	-0.353813	-0.766074	0.181022	0.70099	0.0267335	hypothetical protein	4.30429	4.14034	6.43228	6.301	5.91266	3.99682	3.00339	5.7905	8.30313	5.2032
TGGT1_268176	1.52036	0.109782	TGGT1_268176	0.150947	-0.649298	-0.408266	0.470562	-0.0487639	0.484819	hypothetical protein	127.603	124.115	191.39	188.699	169.917	97.5751	115.318	212.056	147.951	214.162
TGGT1_247940	1.51835	0.114664	TGGT1_247940	-0.0525183	-0.0762954	-0.774941	0.654311	0.0389124	0.210531	hypothetical protein	0.137035	0.130928	0.214364	0.210846	0.164995	0.162298	0.0838127	0.269307	0.17579	0.197996
TGGT1_201190	1.51621	0.20208	TGGT1_201190	-0.0156669	-0.0176846	-0.86735	0.0391047	0.0147507	0.846846	hypothetical protein	6.87993	6.63798	10.4522	10.0646	8.08535	8.07405	4.4804	8.39821	8.25763	14.7008
TGGT1_205680	1.51381	0.0736285	TGGT1_205680	0.111008	-0.599054	-0.409232	0.440352	0.0417676	0.415158	hypothetical protein	95.0638	92.9703	141.832	140.74	123.537	75.5174	86.1369	155.217	117.748	152.53
TGGT1_278565	1.51376	0.567679	TGGT1_278565	1.01139	-1.01124	-0.897357	-0.758805	1.63066	0.0253507	hypothetical protein	5.34524	4.27488	8.24926	6.47115	10.6026	2.60939	2.82372	3.10835	16.2866	5.35284
TGGT1_219348	1.51124	0.218404	TGGT1_219348	-0.891848	-0.332147	0.33039	0.275016	0.663747	-0.0451568	SAG-related sequence SRS55M	0.757466	0.713529	1.10036	1.07832	0.472722	0.696775	1.1029	1.06137	1.38959	0.85013
TGGT1_255210	1.51017	0.0455075	TGGT1_255210	0.0584366	-0.62455	-0.325951	0.173069	0.368175	0.350821	ATPase, AAA family protein	15.5935	15.302	23.1512	23.1086	19.5818	12.197	15.0017	21.2012	24.2713	23.9811
TGGT1_217020	1.50899	0.133246	TGGT1_217020	0.289822	-0.583617	-0.596582	0.0925027	0.49674	0.301134	ATPase, AFG1 family protein	215.095	205.912	312.753	310.719	309.222	168.787	167.277	269.694	356.91	311.656
TGGT1_250710	1.50487	0.0479763	TGGT1_250710	0.0629167	-0.452952	-0.494421	0.081317	0.430605	0.372534	microneme protein MIC10	7416.5	7298.78	11044	10983.7	9352.75	6541.05	6355.71	9472.8	12067.7	11591.6
TGGT1_201390	1.50434	0.0132856	TGGT1_201390	-0.0722744	-0.389681	-0.421744	0.128641	0.374479	0.380579	hypothetical protein	3961.69	3937.53	5942.64	5923.4	4593.47	3686.31	3605.29	5279.86	6260.76	6287.29
TGGT1_245428	1.50398	0.0764469	TGGT1_245428	0.111688	-0.529019	-0.465846	0.0335818	0.518432	0.331163	hypothetical protein	291.273	285.288	433.134	429.068	378.03	242.468	253.321	358.108	501.151	440.144
TGGT1_226540	1.50129	0.0925616	TGGT1_226540	0.0904826	-0.52196	-0.447829	0.108475	0.11058	0.66025	protein kinase	102.981	101.088	154.334	151.762	131.877	86.2592	90.8074	133.532	133.727	195.743
TGGT1_239670	1.50078	0.356783	TGGT1_239670	0.114824	-0.421183	-0.572208	-0.441368	1.30463	0.0153028	hypothetical protein	0.201774	0.197469	0.340073	0.296358	0.261953	0.180663	0.162707	0.178153	0.597574	0.244492
TGGT1_222155	1.50068	0.0252426	TGGT1_222155	-0.376534	-0.471897	-0.0300009	0.484311	0.253139	0.140981	hypothetical protein	5.61988	5.57032	8.40091	8.35929	5.25626	4.92005	6.68334	9.5459	8.13256	7.52427
TGGT1_285770	1.49985	0.310418	TGGT1_285770	0.481086	-0.484714	-0.873593	-0.0600248	0.895558	0.0416875	hypothetical protein	2.63766	2.4325	3.82201	3.64838	4.15813	2.12894	1.62592	2.85764	5.542	3.06638
TGGT1_410970	1.49969	0.0250192	TGGT1_410970	-0.140006	-0.503626	-0.233367	0.309835	0.502861	0.0643035	hypothetical protein	5.67165	5.63999	8.52342	8.45824	6.26806	4.87161	5.87528	8.56148	9.78713	7.22165
TGGT1_411020	1.49924	0.283952	TGGT1_411020	0.508067	-1.06198	-0.322436	0.295907	0.0602171	0.520225	hypothetical protein	20.563	18.654	28.2041	27.9669	32.4827	10.9401	18.2661	28.0405	23.8142	32.7576
TGGT1_285865	1.49865	0.489292	TGGT1_285865	-0.574406	0.795927	-1.09702	0.782687	-0.747607	0.840421	hypothetical protein	12.5027	10.6562	17.8568	15.97	8.76072	22.6491	6.09841	22.4422	7.76964	23.3585
TGGT1_238160	1.49844	0.0802639	TGGT1_238160	-0.325625	-0.568651	0.0190901	0.551147	0.386616	-0.0625766	hypothetical protein	0.526034	0.518679	0.789442	0.777208	0.506635	0.428092	0.643376	0.930315	0.830044	0.607968
TGGT1_315962	1.49767	0.0287997	TGGT1_315962	-0.0262613	-0.51029	-0.337528	0.228075	0.155463	0.490542	hypothetical protein	1.8651	1.84698	2.78021	2.76617	2.21955	1.58693	1.78881	2.64745	2.5175	3.17569
TGGT1_259670	1.49757	0.115341	TGGT1_259670	0.124525	-0.471176	-0.527286	-0.0679334	0.631651	0.31022	von Willebrand factor type A domain-containing protein	1.92046	1.87914	2.86932	2.81415	2.50691	1.65888	1.5956	2.19383	3.56286	2.85127
TGGT1_203310	1.4969	0.0160553	TGGT1_203310	-0.0647171	-0.486122	-0.322124	0.170448	0.265768	0.436747	dense granule protein GRA7	7166.32	7114.28	10680.7	10649.3	8322.33	6214.26	6962.38	9795.73	10464.8	11781.5
TGGT1_269930	1.49665	0.102708	TGGT1_269930	-0.0586778	-0.652965	-0.160965	0.118869	0.701382	0.052357	calcium binding egf domain-containing protein	3.41436	3.36183	5.13948	5.03149	3.94887	2.61562	3.67859	4.46601	6.68765	4.26479
TGGT1_411080	1.49627	0.370351	TGGT1_411080	0.583207	-0.670232	-0.785025	-0.449505	0.558975	0.76258	hypothetical protein	89.4957	81.0854	129.008	121.325	148.597	62.3286	57.5614	72.6328	146.122	168.27
TGGT1_228175	1.49507	0.494683	TGGT1_228175	1.07746	-1.09419	-0.853583	-0.157025	0.988969	0.038374	hypothetical protein	6.13537	4.8061	7.65637	7.18545	12.4014	2.75257	3.25214	5.27053	11.6636	6.03497
TGGT1_258618	1.49491	0.555898	TGGT1_258618	1.31618	-1.03828	-1.14799	-0.326422	1.07486	0.12165	hypothetical protein	1.65719	1.18608	1.92972	1.77309	3.61105	0.706105	0.654401	1.15654	3.05485	1.57777
TGGT1_203890	1.49365	0.618189	TGGT1_203890	1.50151	-1.22293	-1.14685	-0.621616	1.39637	0.0935102	hypothetical protein	3.86983	2.55946	4.53493	3.82295	8.85673	1.34009	1.41266	2.03305	8.23424	3.33751
TGGT1_217630	1.49211	0.238118	TGGT1_217630	0.327613	-0.783826	-0.409819	-0.177096	0.717342	0.325787	hypothetical protein	13.0467	12.3788	19.0624	18.4705	18.9758	8.78261	11.3818	13.3742	24.8611	18.9518
TGGT1_234640	1.49038	0.00438095	TGGT1_234640	-0.314111	-0.369523	-0.179893	0.28488	0.147935	0.430711	hypothetical protein	29.0464	29.0019	43.3626	43.224	28.4786	27.4055	31.2552	43.1353	39.2291	47.7235
TGGT1_232640	1.49012	0.0110748	TGGT1_232640	-0.0899334	-0.347405	-0.425803	0.136829	0.321131	0.405182	RNA 2'-phosphotransferase, Tpt1/KptA family protein	119.798	119.197	178.148	177.618	136.711	114.366	108.317	159.98	181.78	192.685
TGGT1_314055	1.48958	0.437573	TGGT1_314055	0.23547	-0.355755	-0.742077	0.22209	1.36444	-0.724173	putative splicing factor	0.277598	0.266893	0.471945	0.397559	0.383489	0.254552	0.194752	0.379949	0.838703	0.197184
TGGT1_411000	1.48936	0.182459	TGGT1_411000	0.166447	-0.722677	-0.305805	0.203577	-0.0933679	0.751825	hypothetical protein	150.051	145.377	223.12	216.519	199.114	107.51	143.529	204.305	166.299	298.757
TGGT1_313110	1.48786	0.00634355	TGGT1_313110	-0.252156	-0.295874	-0.311835	0.301838	0.465523	0.0925044	hypothetical protein	23.4025	23.3989	35.0085	34.8144	23.9646	23.2493	22.9935	35.1835	39.4106	30.4315
TGGT1_204070	1.4875	0.0617751	TGGT1_204070	0.0650422	-0.467634	-0.456741	0.0833265	0.546376	0.229631	YT521-B family protein	95.7906	94.3282	141.598	140.313	120.351	83.1952	83.8257	121.886	168.014	134.895
TGGT1_291075	1.48727	0.387899	TGGT1_291075	0.425597	-0.99723	-0.287362	0.0407168	1.11539	-0.29711	hypothetical protein	1.17619	1.08631	1.77038	1.61563	1.77936	0.663667	1.08553	1.36271	2.8702	1.07822
TGGT1_411610	1.48693	0.164261	TGGT1_411610	-0.286167	-0.286167	-0.286167	0.879198	-0.286167	0.265472	hypothetical protein	0.0258022	0	0.15221	0.141273	0	0.0774065	0	0.22429	0.0857637	0.146575
TGGT1_249980	1.48585	0.450592	TGGT1_249980	0.870312	-0.848959	-0.878286	-0.324292	0.940249	0.240976	leucine rich repeat-containing protein	13.2993	11.1816	17.7158	16.6141	24.9161	7.56707	7.4148	10.886	26.1537	16.1076
TGGT1_267980	1.48547	0.129359	TGGT1_267980	-0.346223	-0.0336369	-0.476515	0.458864	-0.242657	0.640168	hypothetical protein	19.5953	19.4306	29.8247	28.8635	18.6292	23.1362	17.0205	32.5499	20.0157	36.9086
TGGT1_207350	1.48488	0.327334	TGGT1_207350	-0.85917	-0.131113	0.134769	-0.0473011	1.11271	-0.209898	hypothetical protein	12.4679	11.9795	19.4385	17.788	8.04724	13.3295	16.027	14.1268	31.5677	12.6211
TGGT1_263410	1.48452	0.322448	TGGT1_263410	0.396433	-0.750084	-0.501342	-0.243815	0.98844	0.110368	scavenger receptor cysteine-rich domain-containing protein	2.31572	2.17855	3.45779	3.23409	3.4938	1.5782	1.87517	2.24163	5.26635	2.86539
TGGT1_248110	1.48395	0.0082236	TGGT1_248110	-0.13409	-0.456369	-0.263706	0.174744	0.414942	0.26448	hypothetical protein	82.0704	81.7283	121.569	121.281	90.7229	72.5607	82.9275	112.379	132.737	119.591
TGGT1_217760	1.48248	0.00638554	TGGT1_217760	-0.152907	-0.336854	-0.362255	0.135988	0.281148	0.43488	GTP-binding protein	56.7625	56.6424	84.272	83.971	62.0306	54.605	53.652	75.783	83.8049	93.2282
TGGT1_238960	1.48083	0.0715508	TGGT1_238960	-0.487517	-0.0686987	-0.293397	0.203307	-0.0137931	0.660099	EF hand domain-containing protein	1.01805	1.0109	1.52622	1.49697	0.87741	1.17295	1.00378	1.41632	1.21845	1.94388
TGGT1_411170	1.47983	0.0981233	TGGT1_411170	0.150721	-0.647085	-0.351787	0.264985	0.503258	0.0799078	hypothetical protein	17.5316	17.0734	25.4495	25.2658	23.0568	13.2628	16.2753	24.9572	29.439	21.9524
TGGT1_304670	1.47952	0.582938	TGGT1_304670	-1.40303	0.319104	0.236238	1.57884	0.333616	-1.06476	leucine rich repeat-containing protein	7.43554	6.54119	12.5327	9.67781	3.00858	9.92605	9.37198	23.7681	10.0264	3.80357
TGGT1_220610	1.47921	0.000195522	TGGT1_220610	-0.202401	-0.335892	-0.308947	0.281774	0.258524	0.306941	protein phosphatase 2C domain-containing protein	34.7571	34.7292	51.3766	51.3717	36.7097	33.4654	34.0963	51.349	50.5281	52.2526
TGGT1_224890	1.47852	0.00461413	TGGT1_224890	-0.102268	-0.423798	-0.320164	0.284715	0.233697	0.327819	hypothetical protein	34.3572	34.2077	50.5947	50.5767	38.7482	31.0071	33.3164	50.6693	48.9088	52.206
TGGT1_252395	1.47783	0.484382	TGGT1_252395	0.956053	-0.829504	-0.971774	-0.433558	0.903376	0.375407	hypothetical protein	2.30184	1.88557	2.98605	2.78655	4.44688	1.28988	1.16875	1.69723	4.28744	2.97347
TGGT1_411250	1.47783	0.373901	TGGT1_411250	-0.28174	-0.28174	-0.28174	-0.28174	1.4087	-0.28174	SAG-related sequence protein SRS22I	0	0	0.107585	0	0	0	0	0	0.322755	0
TGGT1_263160	1.4763	0.0732306	TGGT1_263160	-0.411234	-0.528729	0.096983	0.11417	0.188032	0.540779	hypothetical protein	17.5527	17.2344	25.6611	25.4432	15.7467	14.5151	22.3964	22.6648	23.8554	30.4631
TGGT1_288945	1.47568	0.137401	TGGT1_288945	-0.814505	-0.00449675	-0.0230682	0.454822	-0.00284109	0.390089	hypothetical protein	3.05145	2.95566	4.40325	4.36161	2.04155	3.57929	3.53351	4.92114	3.5834	4.70521
TGGT1_409830	1.47493	0.228589	TGGT1_409830	0.220184	-0.759811	-0.301348	-0.20225	0.750674	0.292551	putative cytochrome protein B	2.79976	2.69426	4.1191	3.97385	3.8116	1.93241	2.65528	2.84408	5.50555	4.00767
TGGT1_235390	1.47286	0.670416	TGGT1_235390	0.576676	-0.512669	-0.901938	-0.901938	2.54917	-0.809298	PAN domain-containing protein	0.147043	0.104734	0.433132	0.226087	0.278681	0.130973	0.0314758	0.0990948	1.09367	0.106632
TGGT1_241300	1.47248	0.0183781	TGGT1_241300	-0.232974	-0.37713	-0.22727	0.234452	0.0679559	0.534966	hypothetical protein	210.991	210.75	313.158	310.326	217.601	196.909	218.463	300.864	268.071	370.539
TGGT1_204160	1.47092	0.000231265	TGGT1_204160	-0.27392	-0.353959	-0.207202	0.265575	0.304058	0.265449	GYF domain-containing protein	28.2613	28.2369	41.5377	41.5344	28.324	26.7954	29.6646	41.1679	42.2808	41.1643
TGGT1_230170	1.47092	0.0933562	TGGT1_230170	0.173437	-0.623597	-0.384917	0.106113	0.425432	0.303531	hypothetical protein	104.769	101.924	150.541	149.922	139.406	80.2325	94.6673	133.05	166.012	152.561
TGGT1_268035	1.47077	0.0976258	TGGT1_268035	0.112864	-0.362458	-0.585265	0.274314	0.550948	0.0095957	hypothetical protein	3.34355	3.27468	4.87307	4.8163	4.29454	3.08909	2.64703	4.80306	5.81826	3.99788
TGGT1_254390	1.47019	0.0417167	TGGT1_254390	0.0550534	-0.43572	-0.453335	0.103449	0.362375	0.368178	CRAL/TRIO domain-containing protein	66.0054	65.1009	96.0542	95.7106	82.0061	58.3591	57.6509	84.8037	101.475	101.884
TGGT1_306400	1.46903	0.0321921	TGGT1_306400	-0.516956	-0.26498	-0.0503573	0.421669	0.342325	0.0683005	hypothetical protein	21.2004	21.0172	31.0418	30.8749	17.8021	21.1994	24.5998	34.1213	32.2954	26.7086
TGGT1_284310	1.46799	0.033265	TGGT1_284310	-0.457892	0.053482	-0.426361	0.262054	0.375069	0.193648	hypothetical protein	99.4484	98.105	144.212	144.018	86.5395	123.354	88.4517	142.541	154.156	135.94
TGGT1_313650	1.46762	0.204829	TGGT1_313650	-0.223499	0.178955	-0.785674	-0.194724	0.511461	0.513481	hypothetical protein	3.80199	3.66542	5.51615	5.37944	3.80321	5.02691	2.57584	3.87983	6.32988	6.33875
TGGT1_410170	1.46702	0.136038	TGGT1_410170	0.227618	-0.444022	-0.612923	-0.0158567	0.474079	0.371106	putative cytochrome protein B	195.523	189.185	280.427	277.538	268.302	168.438	149.829	226.637	318.285	296.359
TGGT1_221415	1.4647	0.574343	TGGT1_221415	1.40924	-1.56104	-0.674112	0.0071066	0.652438	0.166367	hypothetical protein	7.42112	5.07943	7.57969	7.43985	16.3273	2.08338	3.85267	6.17773	9.66258	6.89876
TGGT1_252070	1.46371	0.0180735	TGGT1_252070	-0.517012	-0.0724247	-0.235012	0.276582	0.374286	0.173581	KRUF family protein	26.0203	25.8135	37.8445	37.7835	21.8242	29.7011	26.5356	37.8298	40.4805	35.2231
TGGT1_263010	1.46327	0.207243	TGGT1_263010	0.229743	-0.498709	-0.554827	0.129259	0.786705	-0.0921707	hypothetical protein	0.466487	0.451722	0.684305	0.660991	0.640756	0.386729	0.371975	0.597646	0.94266	0.51261
TGGT1_229320	1.46326	0.25936	TGGT1_229320	-0.015012	0.0314629	-0.840228	-0.0186656	0.889869	-0.0474268	Cof family hydrolase subfamily protein	1.22194	1.17906	1.8103	1.72527	1.41149	1.4577	0.796642	1.40792	2.64286	1.38013
TGGT1_309880	1.46308	0.0134288	TGGT1_309880	-0.50642	-0.0951324	-0.221965	0.274977	0.194852	0.353689	hypothetical protein	19.9673	19.8286	29.0401	29.0108	16.8841	22.4537	20.564	29.0203	27.4525	30.6476
TGGT1_314330	1.46268	0.0133964	TGGT1_314330	-0.328017	-0.180439	-0.31447	0.0346634	0.365925	0.422337	ABC transporter, ATP-binding domain-containing protein	3.73786	3.73384	5.49887	5.46142	3.59739	3.98486	3.63133	4.62557	5.81949	6.05155
TGGT1_312250	1.46229	0.0454899	TGGT1_312250	-0.358726	-0.428307	-0.0353134	0.0997513	0.154608	0.567987	DNA-directed RNA polymerase III RPC11	18.5236	18.3907	27.1846	26.8925	17.3431	16.5265	21.7012	23.831	24.7546	32.9682
TGGT1_410310	1.46182	0.201366	TGGT1_410310	-0.273883	-0.273883	-0.273883	0.948743	0.146788	-0.273883	putative clumping factor A	0	0	0.122409	0	0	0	0	0.233371	0.133855	0
TGGT1_292150	1.46048	0.597692	TGGT1_292150	1.13353	-0.109504	-1.84369	-0.352277	1.03841	0.133537	hypothetical protein	0.577659	0.421828	0.668541	0.616072	1.11843	0.472519	0.142029	0.399335	1.04707	0.559219
TGGT1_201775	1.46033	0.207693	TGGT1_201775	-0.320089	-0.321747	-0.1776	0.0166056	0.985404	-0.182573	hypothetical protein	2.02544	2.02319	3.15603	2.95452	1.95842	1.95617	2.16172	2.47321	4.84059	2.15428
TGGT1_318540	1.45989	0.350382	TGGT1_318540	-0.272929	-0.272929	-0.272929	-0.214128	1.30585	-0.272929	calcium binding egf domain-containing protein	0.0289779	0	0.134292	0	0.0471193	0.0398145	0	0.10416	0.298716	0
TGGT1_270040	1.45902	0.267552	TGGT1_270040	0.320652	-0.55559	-0.582559	-0.0911457	0.872429	0.0362123	hypothetical protein	16.681	15.9526	24.375	23.2751	24.0651	13.1103	12.8675	18.0894	35.2768	19.7589
TGGT1_299980	1.45874	0.0280211	TGGT1_299980	-0.089887	-0.410583	-0.316616	0.171834	0.113864	0.531388	hypothetical protein	201.501	200.614	295.114	292.644	227.663	182.286	194.554	272.947	262.197	350.199
TGGT1_280370	1.45817	0.00859646	TGGT1_280370	-0.104861	-0.431642	-0.279741	0.239157	0.184278	0.392809	hypothetical protein	445.498	443.591	648.056	646.833	498.105	397.146	441.242	632.238	608.64	703.29
TGGT1_277572	1.45786	0.0288	TGGT1_277572	-0.271927	-0.271927	-0.271927	0.0205129	0.21855	0.576719	Toxoplasma gondii family D protein	0.0254091	0	0.147681	0.145786	0	0	0.0762274	0.122471	0.140491	0.180081
TGGT1_297820	1.4572	0.579952	TGGT1_297820	-0.999207	-0.474713	0.659118	-0.114867	1.73622	-0.806548	putative sperm associated antigen 6	0.193614	0.171908	0.333884	0.250505	0.103816	0.149332	0.327695	0.191636	0.691368	0.118648
TGGT1_203330	1.45664	0.355664	TGGT1_203330	-0.755308	-0.0377104	-0.0209484	-0.257762	1.18833	-0.116597	hypothetical protein	0.707353	0.688915	1.11904	1.0035	0.492574	0.810009	0.819475	0.695421	1.8948	0.766907
TGGT1_270950	1.45644	0.11128	TGGT1_270950	0.159345	-0.448479	-0.524535	0.152994	0.578733	0.0819412	hypothetical protein	2.48333	2.42583	3.57538	3.53307	3.26944	2.14536	2.03519	3.25508	4.37242	3.09865
TGGT1_228410	1.45425	0.343013	TGGT1_228410	0.572952	-0.934094	-0.44927	-0.200714	0.511899	0.499226	Tubulin-tyrosine ligase family protein	4.34538	3.94047	5.87574	5.73043	7.06877	2.48701	3.48036	4.13473	6.77587	6.71661
TGGT1_299000	1.45256	0.218592	TGGT1_299000	0.364026	-0.69483	-0.477097	0.0303351	0.15662	0.620946	hypothetical protein	178.965	169.82	250.64	246.674	263.414	126.442	147.04	209.02	228.141	314.76
TGGT1_250500	1.45221	0.181958	TGGT1_250500	0.340634	-0.435012	-0.712999	0.210825	0.480417	0.116136	hypothetical protein	20.0776	19.1061	27.908	27.7461	29.156	17.0308	14.046	26.6472	32.1223	24.9544
TGGT1_304755	1.45215	0.0167487	TGGT1_304755	-0.0735367	-0.295236	-0.438518	0.118149	0.276374	0.412766	hypothetical protein	57.5741	57.2608	83.4405	83.1515	65.5733	56.2327	50.9163	74.8911	83.572	91.8584
TGGT1_215360	1.45184	0.121364	TGGT1_215360	-0.215084	-0.29395	-0.297791	0.37227	-0.246872	0.681426	hypothetical protein	89.9287	89.8971	135.068	130.516	93.3165	88.3522	88.1173	140.207	91.2829	173.714
TGGT1_311450	1.45134	0.0947948	TGGT1_311450	0.0638925	-0.586738	-0.283236	-6.76447e-05	0.552122	0.254028	zinc finger, c2h2 type domain-containing protein	16.8377	16.5541	24.322	24.0257	20.8461	13.279	16.3881	19.9421	29.2413	23.7827
TGGT1_410090	1.45112	0.0365614	TGGT1_410090	-0.439822	0.0674405	-0.433371	0.191746	0.345962	0.268045	hypothetical protein	49.2324	48.5461	70.5133	70.4462	43.1128	61.2784	43.306	66.7924	74.3277	70.4199
TGGT1_201660	1.45048	0.5316	TGGT1_201660	0.758426	-0.122036	-1.44118	-0.172163	1.17788	-0.200922	hypothetical protein	0.611856	0.511651	0.825711	0.742139	1.04241	0.56623	0.226929	0.546894	1.39414	0.5361
TGGT1_268170	1.45007	0.143222	TGGT1_268170	0.171627	-0.617269	-0.358548	0.466636	-0.0950702	0.432624	hypothetical protein	383.81	373.776	550.288	542.003	506.957	293.42	351.053	621.982	421.393	607.49
TGGT1_220180	1.44964	0.391092	TGGT1_220180	0.813138	-0.622535	-0.994146	0.426876	0.241585	0.135084	hypothetical protein	31.9698	27.3872	39.8417	39.7017	57.9372	21.4179	16.5543	44.3283	38.9855	36.2112
TGGT1_308965	1.44916	0.325185	TGGT1_308965	-0.474521	-0.56009	0.231793	0.221668	-0.412176	0.993326	hypothetical protein	0.997031	0.965957	1.51491	1.39982	0.836893	0.788699	1.3655	1.35595	0.873852	2.31492
TGGT1_251660	1.44885	0.142745	TGGT1_251660	0.29455	-0.426522	-0.670384	0.239558	0.362493	0.200305	hypothetical protein	31.886	30.5789	44.3553	44.3041	45.1441	27.3865	23.1274	43.4557	47.321	42.2893
TGGT1_248350	1.44873	0.522643	TGGT1_248350	1.05058	-0.834091	-1.01868	-0.446101	0.867382	0.380904	hypothetical protein	5.24508	4.18223	6.4778	6.05893	10.427	2.82368	2.48456	3.69498	9.18354	6.55489
TGGT1_288240	1.44794	0.115233	TGGT1_288240	0.115418	-0.567388	-0.349032	0.00417424	0.595981	0.200847	hypothetical protein	8.6861	8.51498	12.5131	12.3292	11.0995	6.91446	8.04433	10.2758	15.487	11.7766
TGGT1_240090	1.44642	0.0305879	TGGT1_240090	0.0556664	-0.445053	-0.409349	0.230786	0.299196	0.268754	putative rhoptry kinase family protein ROP34	222.542	219.687	317.821	317.761	274.606	194.079	198.942	310.046	325.102	318.314
TGGT1_306580	1.44569	0.599838	TGGT1_306580	1.09528	-0.44391	-1.44902	-0.30752	1.40831	-0.303148	hypothetical protein	1.2455	0.959743	1.64355	1.38749	2.46551	0.848326	0.422664	0.932439	3.06293	0.935269
TGGT1_272260	1.44289	0.288048	TGGT1_272260	0.2473	-0.481223	-0.559519	0.105464	0.929788	-0.24181	Dpy-30 motif protein	0.118891	0.112046	0.187981	0.177031	0.174935	0.105577	0.076162	0.158555	0.280754	0.124635
TGGT1_311335	1.44191	0.0518208	TGGT1_311335	-0.0102556	-0.606322	-0.175398	0.273629	0.13078	0.387566	dual specificity phosphatase, catalytic domain-containing protein	82.8426	81.6347	118.021	117.71	97.3323	64.3907	86.8049	118.499	107.328	128.237
TGGT1_225070	1.44085	0.292345	TGGT1_225070	0.214741	-0.444555	-0.560571	-0.322116	0.924169	0.188331	hypothetical protein	3.82547	3.71534	5.7039	5.35326	5.1755	3.27706	3.02385	3.56732	8.46275	5.08162
TGGT1_211020	1.44074	0.249901	TGGT1_211020	0.397048	-0.605816	-0.581449	-0.141939	0.366584	0.565572	RNA recognition motif-containing protein	207.11	195.913	288.111	282.26	309.656	154.521	157.153	213.122	303.186	348.025
TGGT1_201690	1.44047	0.150953	TGGT1_201690	-0.0960743	-0.0354834	-0.65825	0.156208	-0.0548646	0.688465	BT1 family protein	5.09245	5.00174	7.38098	7.20485	5.61632	5.85722	3.80382	6.68954	5.77906	9.67435
TGGT1_217178	1.43947	0.20579	TGGT1_217178	0.212125	-0.702925	-0.297499	-0.0495526	0.702574	0.135278	hypothetical protein	1.67165	1.61612	2.38621	2.32635	2.24611	1.19117	1.57768	1.87352	3.15552	2.1296
TGGT1_239730	1.43819	0.443178	TGGT1_239730	0.685911	-0.709189	-0.763105	-0.308746	1.01854	0.0765891	MORN repeat-containing protein	10.6226	9.45793	14.6987	13.6023	18.2467	6.93773	6.68324	9.1572	22.9782	11.9608
TGGT1_280580	1.43812	0.0723639	TGGT1_280580	-0.543337	-0.300933	0.0579881	0.0327262	0.472584	0.280972	SAG-related sequence SRS35B	31.6095	31.1452	45.1379	44.7906	25.6288	30.3179	38.8817	38.2068	51.8264	45.3806
TGGT1_292935	1.43723	0.532913	TGGT1_292935	1.12479	-0.61908	-1.29064	-0.17131	0.748835	0.207407	hypothetical protein	1.65106	1.27498	1.89691	1.83243	3.33318	0.995183	0.624804	1.35736	2.56854	1.76482
TGGT1_203050	1.43639	0.121496	TGGT1_203050	-0.0991128	-0.318047	-0.366508	0.413977	-0.2338	0.603491	AP2 domain transcription factor AP2VIIa-6	24.4216	24.3411	36.0004	34.9633	27.2358	23.401	22.628	38.8683	24.8082	44.3246
TGGT1_314670	1.43609	0.705845	TGGT1_314670	1.92062	-1.3885	-1.31533	-0.936124	1.43184	0.2875	hypothetical protein	9.30268	5.09632	9.04091	7.31875	23.1212	2.33274	2.4541	3.19187	16.4768	7.45406
TGGT1_267045	1.43588	0.545384	TGGT1_267045	-0.670479	-0.451547	0.339123	-0.823695	-0.0406935	1.64729	Ras family protein	0.403987	0.385368	0.718779	0.553342	0.290135	0.33768	0.584145	0.260902	0.448936	1.4465
TGGT1_236200	1.43481	0.115435	TGGT1_236200	0.206942	-0.456692	-0.531538	0.0402516	0.341561	0.399475	DNA mismatch repair protein, C-terminal domain-containing protein	37.0937	36.0825	52.0732	51.7714	49.8872	31.4931	29.9009	44.4437	54.7663	57.0095
TGGT1_313322	1.43479	0.509948	TGGT1_313322	0.623978	-1.20401	-0.201231	-0.517171	1.16629	0.132141	hypothetical protein	6.87786	6.05478	9.76441	8.68736	11.1771	3.14811	6.30836	5.06768	16.2773	7.94825
TGGT1_229405	1.43296	0.0334336	TGGT1_229405	-0.152605	-0.34557	-0.280329	-0.0105815	0.518675	0.270411	3'5'-cyclic nucleotide phosphodiesterase domain-containing protein	4.59217	4.58505	6.64392	6.57021	4.93768	4.31951	4.51933	5.44849	7.86318	6.62008
TGGT1_286778	1.43265	0.373901	TGGT1_286778	-0.259341	-0.259341	-0.259341	-0.259341	1.29671	-0.259341	hypothetical protein	0	0	0.0980157	0	0	0	0	0	0.294047	0
TGGT1_258200	1.43212	0.343949	TGGT1_258200	0.448717	-0.919839	-0.306103	-0.0370793	0.81303	0.00127388	hypothetical protein	0.604546	0.560842	0.835022	0.803192	0.916025	0.354757	0.542855	0.654136	1.17917	0.671759
TGGT1_289350	1.43197	0.223561	TGGT1_289350	0.152097	-0.547477	-0.381627	0.0556003	-0.112699	0.834106	ATP-binding cassette G family transporter ABCG84	106.892	104.558	156.269	149.724	139.03	85.6083	96.0377	130.035	115.717	223.056
TGGT1_224010	1.4316	0.161652	TGGT1_224010	-0.258816	-0.258816	-0.258816	0.787095	0.248171	-0.258816	hypothetical protein	0.0142511	0	0.129684	0.1059	0	0.0427534	0	0.206467	0.142108	0.0404784
TGGT1_211360	1.43156	0.00335352	TGGT1_211360	-0.177575	-0.348448	-0.250363	0.126515	0.336727	0.313144	hypothetical protein	3.59898	3.59476	5.1569	5.14612	3.80294	3.37817	3.61583	4.69526	5.43175	5.34368
TGGT1_233450	1.43149	0.0363568	TGGT1_233450	-0.0350233	-0.437407	-0.30384	0.315527	0.0318891	0.428855	SAG-related sequence SRS29A	391.176	388.519	559.823	556.16	453.694	343.268	376.566	578.481	475.232	625.755
TGGT1_239110	1.43073	0.617085	TGGT1_239110	0.136671	-1.72334	0.811533	-0.64191	1.34375	0.0732971	leucine rich repeat-containing protein	0.343391	0.264177	0.4657	0.394963	0.36301	0.0876379	0.579525	0.211613	0.838078	0.347409
TGGT1_297670	1.43073	0.389454	TGGT1_297670	0.583035	-1.00982	-0.348345	0.213089	0.749434	-0.187395	hypothetical protein	18.7848	16.9469	25.1254	24.2464	30.3654	10.0666	15.9223	23.4971	34.0777	17.8015
TGGT1_245980	1.43051	0.38069	TGGT1_245980	0.611932	-0.689177	-0.697544	-0.311623	0.422396	0.664016	hypothetical protein	263.65	239.16	355.684	342.12	437.163	177.407	176.381	230.476	383.343	453.234
TGGT1_261475	1.43048	0.00874884	TGGT1_261475	-0.120176	-0.262296	-0.392277	0.116139	0.293283	0.365327	hypothetical protein	34.7674	34.6644	49.7159	49.5867	38.1459	34.5673	31.5891	44.9351	50.8056	53.4071
TGGT1_249520	1.43026	0.36914	TGGT1_249520	0.632005	-0.611067	-0.795357	-0.201762	0.344206	0.631975	hypothetical protein	2.58731	2.33409	3.43217	3.33836	4.32592	1.82758	1.60842	2.42711	3.54358	4.32583
TGGT1_320770	1.42789	0.711711	TGGT1_320770	1.95457	-0.610391	-2.11501	-0.660515	1.12062	0.310724	Toxoplasma gondii family B protein	0.654266	0	0.584432	0.51764	1.67905	0.283749	0	0.27406	0.941936	0.537301
TGGT1_261390	1.42694	0.117017	TGGT1_261390	0.177433	-0.450714	-0.496104	0.0180323	0.495295	0.256057	hypothetical protein	28.3615	27.698	39.8847	39.5234	37.4166	24.2088	23.459	33.5027	46.6391	39.5123
TGGT1_223550	1.42658	0.204157	TGGT1_223550	0.289595	-0.332571	-0.725864	-0.0161924	0.233784	0.551248	hypothetical protein	56.0709	53.7323	77.6572	76.6534	78.4441	50.9647	38.804	63.4613	75.4674	94.0428
TGGT1_215670	1.42534	0.297462	TGGT1_215670	0.372186	-0.686117	-0.453026	0.0790276	0.807582	-0.119652	cAMP-dependent protein kinase	0.134663	0.124164	0.199884	0.192088	0.208248	0.0782059	0.117535	0.169954	0.28161	0.148089
TGGT1_249325	1.42445	0.0539229	TGGT1_249325	-0.00738211	-0.623217	-0.135013	0.260422	0.216572	0.288618	hypothetical protein	34.0335	33.485	47.7078	47.6978	39.7605	25.9458	36.3941	47.8706	46.4375	48.8154
TGGT1_275440	1.42429	0.00991397	TGGT1_275440	-0.129012	-0.404001	-0.232348	0.104573	0.311158	0.34963	dense granule protein GRA6	6420.56	6400.92	9141.73	9116.75	6985.62	5773.31	6502.76	8213.36	9477.84	9733.98
TGGT1_245440	1.42414	0.396038	TGGT1_245440	0.743762	-0.795662	-0.713238	0.023944	0.645323	0.0958716	hypothetical protein	23.1209	20.3188	29.4979	28.9368	40.604	13.9687	14.79	24.6537	37.9259	25.914
TGGT1_297660	1.42403	0.312111	TGGT1_297660	0.391404	-0.874347	-0.282029	0.131674	0.730918	-0.0976196	hypothetical protein	33.9693	31.8696	46.7759	45.3834	49.884	20.7459	31.2779	41.6653	63.1197	35.5427
TGGT1_217530	1.42345	0.0902942	TGGT1_217530	0.159068	-0.457589	-0.465571	0.0868423	0.249442	0.427808	hypothetical protein	187.761	183.781	262.825	261.603	244.825	159.67	158.789	232.87	260.652	294.954
TGGT1_215950	1.42289	0.0207053	TGGT1_215950	-0.264112	-0.398795	-0.100329	0.387578	0.332312	0.0433465	hypothetical protein	24.084	23.9978	34.3292	34.1462	23.837	21.7124	26.7027	37.4481	36.0407	29.4989
TGGT1_261022	1.42198	0.0341299	TGGT1_261022	0.0095307	-0.458555	-0.312825	0.125037	0.231346	0.405467	dynein heavy chain family protein	79.5779	78.8379	112.469	112.106	94.6347	68.4136	75.6853	102.523	110.363	124.52
TGGT1_289920	1.4218	0.0839154	TGGT1_289920	0.124534	-0.499653	-0.386456	0.0756084	0.228401	0.457566	hypothetical protein	651.198	639.384	914.51	909.075	831.13	539.225	583.238	803.417	893.174	1046.94
TGGT1_277880	1.42144	0.0534804	TGGT1_277880	-0.0671946	-0.382536	-0.311293	0.106642	0.079192	0.57519	hypothetical protein	23.7598	23.6543	34.0583	33.6231	26.9182	21.6331	22.7282	30.3652	29.7929	42.0168
TGGT1_289630	1.42135	0.133887	TGGT1_289630	0.212509	-0.515884	-0.457523	-0.0111514	0.331929	0.440122	microneme protein MIC16	263.457	256.331	367.505	364.337	354.098	213.725	222.548	303.246	384.656	414.612
TGGT1_219218	1.42049	0.559725	TGGT1_219218	0.500669	-1.83747	0.57722	0.0925175	0.284669	0.382389	hypothetical protein	6.39203	5.04902	7.1968	7.17206	8.51416	1.68381	8.97813	6.41617	7.33026	7.84397
TGGT1_408550	1.41966	0.456957	TGGT1_408550	0.813639	-0.783849	-0.788107	-0.0314184	0.863532	-0.0737965	hypothetical protein	0.865305	0.746756	1.11163	1.06014	1.56387	0.516784	0.515261	0.870589	1.6189	0.845388
TGGT1_319980	1.41866	0.657128	TGGT1_319980	-0.512184	-0.755214	0.510601	0.194663	1.97767	-1.41553	hypothetical protein	0.241706	0.223964	0.451978	0	0.18704	0.158043	0.380035	0.305293	1.05064	0
TGGT1_251900	1.41751	0.584859	TGGT1_251900	0.878377	-0.94961	-0.683798	-0.999737	0.783263	0.971505	hypothetical protein	1.23669	1.04618	1.73632	1.48296	2.28974	0.644922	0.775398	0.622899	2.14365	2.44242
TGGT1_254220	1.41654	0.00359042	TGGT1_254220	-0.154986	-0.271349	-0.327225	0.247187	0.364635	0.141738	hypothetical protein	11.7382	11.7236	16.6401	16.607	12.532	11.5609	11.1217	16.561	17.9656	15.3937
TGGT1_227875	1.41649	0.151583	TGGT1_227875	-0.010634	-0.756061	0.0132191	0.355965	0.404342	-0.00683131	hypothetical protein	5.96373	5.79519	8.27345	8.20881	6.84657	4.08392	6.96071	8.82735	9.12837	6.86464
TGGT1_411160	1.41631	0.0720253	TGGT1_411160	-0.423365	0.0705703	-0.40041	0.28348	0.0120329	0.457691	putative toxoplasma gondii family C protein	1.44399	1.42553	2.03516	2.019	1.26506	1.78156	1.28535	2.06487	1.71072	2.32989
TGGT1_247270	1.41428	0.216523	TGGT1_247270	0.18501	-0.547313	-0.387794	-0.161151	0.727549	0.183698	hypothetical protein	2.61179	2.54836	3.72352	3.60409	3.44526	2.07382	2.31628	2.7103	5.01814	3.44213
TGGT1_228040	1.41277	0.0995772	TGGT1_228040	0.0434739	-0.39534	-0.395921	0.0940533	0.611709	0.0420236	PPIC-type PPIASE domain-containing protein	7.44782	7.3692	10.5838	10.411	9.02699	6.65958	6.6569	9.34908	13.3844	9.01792
TGGT1_232290	1.41186	0.338519	TGGT1_232290	0.361784	-0.765768	-0.342409	-0.38705	0.612445	0.520998	hypothetical protein	1.94173	1.84173	2.71977	2.60026	2.81209	1.28707	1.72602	1.67343	3.34569	3.1402
TGGT1_200595	1.41173	0.378762	TGGT1_200595	-0.90106	0.647491	-0.492621	0.00608686	0.636757	0.103347	hypothetical protein	5.11693	4.59343	6.6099	6.48467	2.92258	8.54922	3.87899	5.48081	8.48585	5.86304
TGGT1_258890	1.4109	0.699937	TGGT1_258890	0.876086	-0.810505	-0.810505	-0.810505	2.36593	-0.810505	hypothetical protein	0.107298	0	0.301357	0	0.321895	0	0	0	0.904072	0
TGGT1_239640	1.41009	0.649894	TGGT1_239640	1.15881	-1.08421	-0.818284	0.67302	1.23363	-1.16296	hypothetical protein	1.06879	0.825356	1.43504	1.16383	2.18828	0.462258	0.555824	1.56266	2.30475	0.437703
TGGT1_312540	1.40917	0.284175	TGGT1_312540	0.457017	-0.78601	-0.413282	-0.044723	0.494354	0.292644	hypothetical protein	2.89942	2.71028	3.86407	3.81926	4.41644	1.86588	2.41594	3.11913	4.53223	3.94086
TGGT1_246610	1.40912	0.097802	TGGT1_246610	0.10439	-0.486661	-0.359927	0.156184	0.528757	0.0572569	hypothetical protein	17.7441	17.463	24.8585	24.6076	22.2853	14.7943	16.1527	23.0999	29.9065	21.569
TGGT1_284420	1.40892	0.0611453	TGGT1_284420	-0.4502	0.120623	-0.412304	0.264222	0.327774	0.149885	hypothetical protein	33.0591	32.5043	45.8552	45.7959	28.2397	41.9464	28.9913	46.3364	48.4232	42.8059
TGGT1_258622	1.40884	0.531527	TGGT1_258622	0.873587	-0.208195	-1.40715	-0.0255673	0.842429	-0.0751027	hypothetical protein	1.85058	1.52114	2.2417	2.14303	3.30807	1.56288	0.680776	1.77379	3.23739	1.71392
TGGT1_253460	1.40826	0.565962	TGGT1_253460	1.08741	-1.21265	-0.615628	-0.334326	0.981071	0.09412	hypothetical protein	9.48246	7.47009	11.3306	10.5198	18.8369	3.82493	5.78554	7.03112	17.4984	9.46236
TGGT1_214430	1.40823	0.636561	TGGT1_214430	1.14083	-0.945469	-0.936182	-0.706686	1.54896	-0.101455	hypothetical protein	33.6963	26.2356	46.3981	36.9457	68.6517	16.1664	16.2708	19.0763	91.0987	29.0193
TGGT1_276170	1.40731	0.0732369	TGGT1_276170	0.149368	-0.485831	-0.402944	0.181189	0.330717	0.2275	phosphatidylinositol 3- and 4-kinase	168.146	164.847	232.209	231.99	216.89	139.645	147.903	221.727	245.941	228.96
TGGT1_247420	1.40685	0.046515	TGGT1_247420	0.0104751	-0.4956	-0.253582	0.121443	0.190363	0.426902	hypothetical protein	85.5968	84.723	119.692	119.193	101.223	71.2747	84.2927	109.316	114.665	135.094
TGGT1_218460	1.40647	0.587921	TGGT1_218460	0.996964	-0.867541	-0.867541	0.70381	0.90185	-0.867541	hypothetical protein	0.121381	0	0.212698	0	0.364143	0	0	0.297183	0.34091	0
TGGT1_265460	1.40537	0.0415493	TGGT1_265460	0.0268968	-0.350451	-0.41287	0.246727	0.405809	0.0838892	hypothetical protein	38.8808	38.5205	54.3603	54.1355	46.5247	35.8171	34.3005	54.1825	60.4989	48.3994
TGGT1_288220	1.40525	0.523127	TGGT1_288220	0.184887	0.473627	-1.39475	-0.108262	1.03402	-0.189524	hypothetical protein	0.221338	0	0.337646	0.3117	0.298894	0.365121	0	0.243933	0.538433	0.230573
TGGT1_311075	1.40489	0.757276	TGGT1_311075	1.8252	-0.225178	-2.3357	-1.27531	1.73009	0.280897	hypothetical protein	0.740206	0	0.832167	0.598323	1.78877	0.431847	0	0.20855	1.67465	0.613301
TGGT1_268980	1.4044	0.0955875	TGGT1_268980	0.108336	-0.473695	-0.369569	0.0246722	0.214026	0.49623	hypothetical protein	675.511	664.841	942.23	933.701	849.328	567.37	609.834	801.475	913.884	1111.33
TGGT1_225790	1.40411	0.127163	TGGT1_225790	0.0873891	-0.404797	-0.417069	0.0052201	0.10177	0.627487	PDI family protein	156.189	154.061	220.379	216.318	193.954	137.891	136.723	183.216	195.897	282.023
TGGT1_228620	1.40366	0.603107	TGGT1_228620	0.0059482	0.782759	-1.5225	-0.838426	0.718194	0.85402	hypothetical protein	0.540872	0.445732	0.706211	0.625656	0.530268	0.908529	0.183818	0.295334	0.868766	0.954532
TGGT1_277080	1.40216	0.0383377	TGGT1_277080	0.0278359	-0.359808	-0.399497	0.0931006	0.384958	0.25341	microneme protein MIC5	4084.92	4047.6	5694.73	5675.36	4886.24	3734.93	3633.58	5112.36	6258.63	5713.2
TGGT1_297980	1.40137	0.0335691	TGGT1_297980	-0.0907614	-0.266672	-0.372829	0.081748	0.149725	0.498788	hypothetical protein	25.0624	24.9805	35.2957	35.007	27.7687	24.5811	22.8373	31.2958	32.8057	41.7857
TGGT1_268178	1.40119	0.208939	TGGT1_268178	0.248039	-0.639709	-0.338309	0.402958	-0.143872	0.470893	hypothetical protein	358.629	346.856	494.513	486.012	487.602	263.528	324.756	542.876	371.611	569.051
TGGT1_313810	1.40014	0.00153394	TGGT1_313810	-0.203552	-0.350072	-0.174731	0.300679	0.238117	0.189559	transcription initiation factor TFIID complex subunit TAF8	30.4654	30.4228	42.6174	42.5962	31.2615	28.2425	31.8923	44.3403	42.4586	41.0533
TGGT1_244190	1.39992	0.0811059	TGGT1_244190	-0.624377	-0.0948934	-0.00874877	0.367972	0.0886315	0.271416	hypothetical protein	47.2249	46.429	65.2047	64.997	35.6357	51.437	54.6019	70.8944	58.4147	66.3049
TGGT1_218740	1.39988	0.0607299	TGGT1_218740	0.0434586	-0.46333	-0.30809	0.100806	0.16232	0.464835	putative membrane protein	93.5892	92.5657	130.389	129.581	112.87	79.4365	88.461	117.447	122.563	151.156
TGGT1_269060	1.39869	0.112864	TGGT1_269060	0.188589	-0.524649	-0.390059	0.0526077	0.306295	0.367216	hypothetical protein	18.9434	18.497	25.9849	25.8716	24.9306	15.2064	16.6933	22.6881	27.0499	28.2166
TGGT1_285880	1.39663	0.0313949	TGGT1_285880	-0.0150977	-0.501396	-0.206436	0.243159	0.317209	0.162561	hypothetical protein	57.311	56.7704	79.3634	79.2874	66.3924	47.3945	58.146	79.4075	83.5897	75.0929
TGGT1_248780	1.39645	0.282224	TGGT1_248780	0.1283	-0.56992	-0.281025	0.0256718	0.890585	-0.193612	SRR1 protein	3.25257	3.18854	4.70527	4.45263	4.11838	2.53829	3.10104	3.83559	6.98549	3.29474
TGGT1_246555	1.39616	0.618117	TGGT1_246555	0.949562	-0.335753	-1.33601	-0.343593	1.43828	-0.372487	hypothetical protein	0.229197	0	0.359364	0.298295	0.487556	0.200035	0	0.198951	0.684136	0.195006
TGGT1_262590	1.39607	0.0588924	TGGT1_262590	0.107929	-0.397395	-0.432593	0.225967	0.149227	0.346866	hypothetical protein	55.1697	54.3392	75.9826	75.8614	69.1921	48.746	47.5711	75.0913	71.2014	81.6552
TGGT1_222305	1.39451	0.407496	TGGT1_222305	0.562225	-0.545028	-0.736836	-0.214435	0.868486	0.0655885	hypothetical protein	5.60364	5.15419	7.57602	7.18758	8.98707	4.17159	3.65226	5.2459	11.1125	6.36965
TGGT1_259020	1.39344	0.535474	TGGT1_259020	0.181758	0.216602	-1.11634	-0.0820645	1.31899	-0.518946	bradyzoite antigen BAG1	5.02675	4.63282	7.54234	6.45556	6.20303	6.35467	2.52254	5.16637	13.6441	3.81655
TGGT1_319520	1.39321	0.67006	TGGT1_319520	1.34196	-1.14659	-0.912997	-0.288587	1.58076	-0.57455	hypothetical protein	2.23367	1.61387	2.84563	2.24847	4.82891	0.860439	1.01167	1.55957	5.69817	1.27915
TGGT1_240310B	1.39246	0.234194	TGGT1_240310B	-0.134366	0.207572	-0.789653	-0.105589	0.47096	0.351075	Toxoplasma gondii family E protein	0.376569	0.362047	0.511383	0.504134	0.389231	0.493334	0.247142	0.397073	0.592146	0.544929
TGGT1_235187A	1.39187	0.224872	TGGT1_235187A	-0.25251	-0.567749	0.104718	0.523002	0.49385	-0.301311	hypothetical protein	0.358387	0.351947	0.506104	0.489865	0.348549	0.280135	0.446478	0.596645	0.58471	0.336956
TGGT1_410360	1.39116	0.0453899	TGGT1_410360	0.0847981	-0.444944	-0.35428	0.191022	0.237537	0.285867	putative transmembrane protein	987.392	974.404	1356.04	1355.55	1218.86	844.278	899.038	1311.99	1354.98	1401.14
TGGT1_263633	1.38789	0.0875766	TGGT1_263633	-0.348102	-0.398485	0.037253	0.40937	-0.0806477	0.380612	hypothetical protein	40.7683	40.3888	56.7113	56.055	37.3808	36.0979	48.8261	63.1932	44.9946	61.946
TGGT1_283530	1.38772	0.420844	TGGT1_283530	0.664346	-0.697979	-0.675435	-0.266238	0.679413	0.295892	small rab-related GTPase	2.89786	2.6101	3.7518	3.62207	4.87298	1.89537	1.92522	2.55659	4.92414	3.77467
TGGT1_233360	1.38759	0.570033	TGGT1_233360	0.890605	-0.139595	-1.45989	-0.21206	0.924572	-0.00363408	hypothetical protein	2.09894	1.71043	2.52451	2.37338	3.73538	1.829	0.73243	1.7394	3.82437	2.00975
TGGT1_410530	1.38733	0.808509	TGGT1_410530	-2.54696	1.28634	0.552152	1.82118	1.43425	-2.54696	hypothetical protein	0.760763	0	1.21479	0	0	1.4254	0.856889	2.06509	1.57929	0
TGGT1_277730	1.38697	0.301714	TGGT1_277730	0.40894	-0.622578	-0.494269	-0.177946	0.620488	0.265365	hypothetical protein	11.9014	11.2822	16.0476	15.6481	17.6413	8.63004	9.43274	11.7452	20.4274	15.9702
TGGT1_229220	1.3869	0.161343	TGGT1_229220	-0.257011	-0.135267	-0.315524	0.439927	-0.298768	0.566642	hypothetical protein	121.737	121.571	174.217	168.608	119.808	130.357	115.046	194.216	116.39	212.046
TGGT1_216830	1.3867	0.290598	TGGT1_216830	0.260922	-0.811533	-0.156868	-0.122615	0.664526	0.165569	DTW domain-containing protein	17.9309	17.141	24.3913	23.7694	24.1865	11.5009	18.1053	18.5403	31.9941	22.6396
TGGT1_273915	1.38534	0.325093	TGGT1_273915	-0.427546	-0.0745256	-0.203288	0.34788	-0.518813	0.876293	hypothetical protein	7.31306	7.27622	10.8659	10.08	6.36766	8.13298	7.43855	10.8995	5.97731	15.7208
TGGT1_214510	1.38486	0.504501	TGGT1_214510	0.687234	-1.1677	-0.22414	-0.129217	0.940545	-0.106721	hypothetical protein	2.14773	1.88058	2.77539	2.60434	3.56347	0.985104	1.89462	2.02347	4.24744	2.05527
TGGT1_316710	1.38422	0.0458852	TGGT1_316710	-0.0575583	-0.319914	-0.326135	0.10557	0.0876645	0.510372	hypothetical protein	420.083	418.475	584.742	579.26	473.091	394.428	392.731	529.726	523.192	701.308
TGGT1_244728	1.3839	0.547733	TGGT1_244728	0.77775	-0.787814	-0.693043	-0.238213	1.24163	-0.300314	IQ calmodulin-binding motif domain-containing protein	2.43804	2.13494	3.36924	2.95454	4.3059	1.45473	1.5535	2.12926	5.93891	2.03955
TGGT1_297400	1.38354	0.0881388	TGGT1_297400	0.124143	-0.438848	-0.387834	0.0403305	0.257286	0.404923	hypothetical protein	230.952	227.267	316.114	314.431	291.341	197.208	204.306	274.898	319.508	353.936
TGGT1_236880	1.38336	0.558966	TGGT1_236880	0.857686	-0.695682	-0.864271	-0.661738	1.02754	0.336463	hypothetical protein	17.5165	14.9985	23.1289	20.7484	31.9673	10.8917	9.69048	11.151	35.9615	22.2742
TGGT1_209560	1.38271	0.373901	TGGT1_209560	-0.233748	-0.233748	-0.233748	-0.233748	1.16874	-0.233748	hypothetical protein	0	0	0.113725	0	0	0	0	0.0768165	0.264357	0
TGGT1_258050	1.38252	0.00201036	TGGT1_258050	-0.282784	-0.167957	-0.250205	0.212794	0.33862	0.149532	actin like protein ALP2a	19.3412	19.3303	26.7644	26.7244	18.683	20.2308	19.1097	26.3409	28.7414	25.2108
TGGT1_319308	1.38235	0.0936033	TGGT1_319308	0.123646	-0.477621	-0.346713	0.0601992	0.437974	0.202516	hypothetical protein	9.35598	9.20297	12.7968	12.7217	11.7885	7.77068	8.50876	11.2813	14.6582	12.4509
TGGT1_226940	1.38209	0.0587548	TGGT1_226940	-0.539322	-0.113042	-0.0479085	0.411587	0.156643	0.132043	ubiquitin carboxyl-terminal hydrolase	12.3804	12.2449	16.9898	16.9235	9.90538	13.3105	13.9252	19.148	16.0464	15.7751
TGGT1_265250	1.38194	0.0552639	TGGT1_265250	0.0521672	-0.467441	-0.284761	0.180954	0.399091	0.11999	RNA recognition motif-containing protein	38.1131	37.6854	52.2614	52.0788	45.9326	32.0408	36.366	50.2215	58.4192	48.1435
TGGT1_211015	1.38166	0.302495	TGGT1_211015	0.389642	-0.578772	-0.51048	-0.226309	0.335564	0.590356	hypothetical protein	204.302	194.447	275.972	268.66	299.43	153.029	160.447	195.378	288.414	344.125
TGGT1_224100	1.38082	0.317918	TGGT1_224100	0.374574	-0.548838	-0.524028	-0.103003	0.0279183	0.773377	hypothetical protein	28.875	27.5535	39.4996	38.0465	41.9762	22.1324	22.5163	30.1466	33.0103	55.342
TGGT1_320080	1.38006	0.102313	TGGT1_320080	0.0552952	-0.599875	-0.152523	0.422293	0.215993	0.0588175	hypothetical protein	50.608	49.7346	69.0048	68.637	60.7091	38.5503	52.5647	78.2945	67.8623	60.8575
TGGT1_208550	1.37988	0.126001	TGGT1_208550	-0.321209	-0.178218	-0.19738	0.139833	-0.123506	0.680479	hypothetical protein	85.9434	85.8614	121.785	118.478	80.728	89.1392	87.9631	111.125	92.5846	161.645
TGGT1_243330	1.37929	0.320412	TGGT1_243330	-0.4855	0.275104	-0.4855	-0.359995	0.744943	0.310948	hypothetical protein	0.114424	0.108526	0.17247	0.164429	0.0835428	0.16942	0.0903086	0.109089	0.234639	0.173682
TGGT1_208760	1.37825	0.475215	TGGT1_208760	0.581621	-0.126381	-1.1495	-0.177337	0.828793	0.0428073	hypothetical protein	0.955372	0.852592	1.23137	1.17509	1.49793	0.916984	0.451202	0.885161	1.77786	1.03108
TGGT1_276930	1.37818	0.0460872	TGGT1_276930	-0.0639081	-0.366846	-0.263392	0.268878	-0.019668	0.444936	hypothetical protein	270.214	269.18	374.212	370.978	302.313	245.055	263.273	380.746	311.727	430.164
TGGT1_226010	1.37812	0.124015	TGGT1_226010	-0.123399	-0.297638	-0.273023	-0.11113	0.131763	0.673426	pterin-4-alpha-carbinolamine dehydratase	60.7564	60.669	85.8539	83.6094	65.3829	57.9446	58.9417	65.9413	78.0325	113.588
TGGT1_263350	1.37776	0.453702	TGGT1_263350	0.232232	-0.0108036	-0.91491	-0.423495	1.05465	0.0623215	hypothetical protein	1.08049	1.02372	1.54889	1.41044	1.41149	1.19266	0.637314	0.895951	2.49604	1.25467
TGGT1_318632	1.37698	0.213914	TGGT1_318632	0.215254	-0.0866655	-0.820852	0.278245	0.12014	0.293879	hypothetical protein	6.50805	6.23457	8.59743	8.58488	8.49314	6.8894	4.14161	8.87218	7.95126	8.96885
TGGT1_220175	1.37625	0.039011	TGGT1_220175	0.03474	-0.353045	-0.372811	0.169392	0.142352	0.379372	hypothetical protein	13.9551	13.8343	19.0917	19.0395	16.6251	12.7066	12.5337	18.2515	17.9126	21.111
TGGT1_359630	1.37535	0.628351	TGGT1_359630	1.17785	-0.63577	-1.23178	-0.578995	1.13372	0.134982	nucleoside transporter	1.93331	1.48436	2.29886	2.04153	3.93835	1.12037	0.741216	1.16534	3.81971	1.91153
TGGT1_295440	1.37524	0.345337	TGGT1_295440	0.55863	-0.327076	-0.921083	0.207764	0.245049	0.236717	hypothetical protein	22.2904	20.3789	28.0277	28.026	35.1994	19.0507	12.6211	27.6003	28.3229	28.1598
TGGT1_408250	1.37401	0.377768	TGGT1_408250	0.535769	-0.446166	-0.777198	0.186154	0.668065	-0.166624	hypothetical protein	8.16092	7.54785	10.6688	10.3709	12.8263	6.49396	5.16249	10.066	14.0581	7.88243
TGGT1_410940	1.37244	0.373901	TGGT1_410940	-0.22837	-0.22837	-0.22837	-0.22837	1.14185	-0.22837	hypothetical protein	0	0	0.08617	0	0	0	0	0	0.25851	0
TGGT1_257010	1.37238	0.40001	TGGT1_257010	0.560087	-0.521323	-0.723791	-0.313651	0.598887	0.399792	sporozoite developmental protein	7.23579	6.67354	9.48182	9.15867	11.5265	5.44704	4.73382	6.29037	11.8407	10.3144
TGGT1_408940	1.37222	0.423292	TGGT1_408940	0.142322	-0.413543	-0.413543	-0.413543	1.16205	-0.0637476	putative SAG-related sequence protein SRS26B	0.0880289	0.0789719	0.141832	0	0.147005	0.0672999	0.0497818	0	0.298059	0.127438
TGGT1_233380	1.3719	0.0726713	TGGT1_233380	-0.0538664	-0.359392	-0.271	0.262527	-0.0735421	0.495274	hypothetical protein	632.2	629.67	875.06	863.843	710.491	574.892	611.216	884.713	700.867	1039.6
TGGT1_205500	1.37172	0.0340558	TGGT1_205500	-0.0595047	-0.380319	-0.244152	0.437804	0.0650371	0.181135	hypothetical protein	72.3624	72.0612	99.4333	98.8477	80.9881	64.8405	71.2585	114.321	88.2901	95.6888
TGGT1_215980	1.37115	0.136846	TGGT1_215980	0.186532	-0.34528	-0.524335	-0.0105065	0.380209	0.31338	hypothetical protein	4665.97	4561.87	6297.76	6255.02	6079.08	4204.81	3714.03	5303.02	6952.49	6637.78
TGGT1_313760	1.37101	0.0883482	TGGT1_313760	0.166408	-0.490142	-0.359125	0.166504	0.266243	0.250111	hypothetical protein	61.8333	60.6097	83.1344	83.0965	79.6446	50.526	55.3293	79.6499	85.3512	84.4021
TGGT1_316690	1.371	0.782813	TGGT1_316690	2.10735	-1.528	-1.26219	0.421877	1.86784	-1.60688	hypothetical protein	4.1212	2.08157	4.32039	2.85383	10.5023	0.845155	1.01614	3.26518	8.89582	0.800183
TGGT1_270080	1.37095	0.146368	TGGT1_270080	-0.323403	-0.125855	-0.233503	-0.15089	0.143362	0.690288	hypothetical protein	3.38835	3.38303	4.77812	4.63796	3.16565	3.6302	3.36919	3.56775	4.37495	6.39167
TGGT1_223630	1.37088	0.0711282	TGGT1_223630	-0.456184	-0.113459	-0.113004	0.0868419	0.0738037	0.522002	hypothetical protein	22.1149	21.9803	30.4578	30.1323	18.7589	23.7891	23.7966	27.3322	27.0863	36.9548
TGGT1_226515	1.36957	0.40892	TGGT1_226515	0.63143	-0.813246	-0.498773	-0.219743	0.470874	0.429459	hypothetical protein	4.16772	3.78068	5.29668	5.17791	6.85396	2.51797	3.13124	3.79938	6.1321	5.95857
TGGT1_320300	1.3683	0.00284507	TGGT1_320300	-0.267739	-0.28654	-0.124291	0.317291	0.163076	0.198202	putative SWI2/SNF2 Brahma	56.6309	56.5587	77.4707	77.3891	54.9531	54.2416	60.698	82.4335	74.0765	75.9022
TGGT1_217160	1.3676	0.106195	TGGT1_217160	0.105966	-0.423851	-0.359591	-0.0451868	0.415755	0.306908	Der1 family protein	86.7071	85.5165	118.015	116.953	107.629	74.5484	77.944	96.9232	133.409	123.714
TGGT1_270790	1.36639	0.00649092	TGGT1_270790	-0.0859714	-0.310669	-0.278914	0.13581	0.310817	0.228928	hypothetical protein	30.0514	29.9793	41.0136	40.9634	33.0163	28.2545	28.8833	38.5027	43.4684	41.0698
TGGT1_297492	1.36563	0.549928	TGGT1_297492	0.110221	0.178199	-0.962775	0.829014	-0.939059	0.7844	hypothetical protein	0.619699	0.584035	0.914652	0.797577	0.736691	0.772234	0.350172	1.21245	0.355976	1.17553
TGGT1_356060	1.36496	0.603234	TGGT1_356060	-1.75347	0.810863	0.26932	0.275311	0.473349	-0.075378	hypothetical protein	0.460503	0.36316	0.501742	0.495698	0.125838	0.744306	0.511365	0.513493	0.589047	0.402686
TGGT1_237045	1.36458	0.588763	TGGT1_237045	0.310368	-0.491528	-0.491528	-0.491528	1.65574	-0.491528	hypothetical protein	0.0830785	0.0622083	0.167587	0	0.174339	0.0420867	0.0328099	0	0.442989	0.0597733
TGGT1_306730	1.36423	0.470279	TGGT1_306730	0.740862	-0.868261	-0.544731	-0.166771	0.751367	0.0875353	hypothetical protein	13.1993	11.6723	16.5271	15.9237	22.7836	7.46841	9.34588	12.145	22.9501	14.4861
TGGT1_222280	1.3641	0.0526427	TGGT1_222280	0.0493543	-0.399989	-0.321294	0.0541141	0.350979	0.266835	hypothetical protein	29.7743	29.494	40.3818	40.2329	35.6463	26.1065	27.5701	35.7641	43.9352	41.446
TGGT1_309410	1.36404	0.0413112	TGGT1_309410	-0.0856666	-0.221335	-0.364822	0.199941	0.0157304	0.456152	AP2 domain transcription factor AP2XI-1	8.30128	8.27546	11.3774	11.288	9.10787	8.29042	7.50555	11.1018	9.77103	13.2593
TGGT1_299790	1.36402	0.229563	TGGT1_299790	0.375948	-0.609814	-0.437938	0.0503202	0.310182	0.311302	hypothetical protein	104.305	99.5577	136.281	135.799	150.889	76.1927	85.8328	120.402	144.165	144.277
TGGT1_294030	1.36289	0.0196424	TGGT1_294030	-0.190951	-0.398352	-0.0807013	0.0766123	0.298899	0.294493	hypothetical protein	72.2329	71.9361	98.2905	98.041	73.5691	63.7179	79.4116	88.5605	103.313	102.998
TGGT1_277030	1.36244	0.0960409	TGGT1_277030	0.150395	-0.403835	-0.415841	0.13609	0.396025	0.137166	putative isoleucyl-tRNA synthetase	58.5748	57.5642	78.7151	78.4275	74.5734	50.786	50.3651	73.8376	88.415	73.8927
TGGT1_219780	1.36208	0.184254	TGGT1_219780	-0.506007	0.168505	-0.331218	-0.0864405	0.18315	0.572011	hypothetical protein	47.3718	46.4252	64.3646	63.2349	38.1533	60.8948	43.0674	51.031	61.5161	80.5467
TGGT1_309530	1.36177	0.720399	TGGT1_309530	-0.964722	1.50075	-1.20425	1.45062	-1.20425	0.421862	hypothetical protein	0.256707	0	0.312825	0	0.118061	0.652059	0	0.629793	0	0.308681
TGGT1_297850	1.36175	0.173595	TGGT1_297850	-0.0205726	-0.10067	-0.546947	-0.00329954	0.0210915	0.650398	Branched-chain-amino-acid aminotransferase	27.9855	27.6406	38.5128	37.6395	31.7982	30.0809	22.0774	32.1812	32.7299	50.6273
TGGT1_266970	1.36101	0.0325709	TGGT1_266970	-0.223803	-0.223252	-0.219961	0.0517083	0.118685	0.496624	hypothetical protein	74.44	74.4399	102.277	101.313	74.3644	74.3928	74.5627	90.0124	94.2897	122.528
TGGT1_295720	1.35839	0.147057	TGGT1_295720	-0.622092	-0.17885	0.138092	0.328637	0.00193812	0.332274	putative sulfite oxidase	5.91071	5.77698	7.89154	7.84741	4.37467	5.94805	7.40941	8.45558	6.74213	8.47692
TGGT1_366730	1.35837	0.189808	TGGT1_366730	0.204899	-0.270076	-0.597638	-0.0882553	0.346392	0.404679	hypothetical protein	86.0793	83.8417	115.17	113.888	112.629	81.0342	64.5747	91.9183	124.235	129.357
TGGT1_286782	1.35763	0.342753	TGGT1_286782	-0.220545	-0.220545	-0.220545	-0.157926	1.04011	-0.220545	MAM domain-containing protein	0.0442746	0.0391008	0.14198	0.127021	0.0767804	0.0254474	0.030596	0.104436	0.239604	0.0818993
TGGT1_292200	1.35668	0.0120942	TGGT1_292200	-0.0408788	-0.335724	-0.283515	0.209444	0.149363	0.301311	RNA recognition motif-containing protein	74.1501	73.8516	100.287	100.193	83.6166	68.1609	70.6727	99.4597	95.4028	105.999
TGGT1_411850	1.35655	0.373901	TGGT1_411850	-0.219972	-0.219972	-0.219972	-0.219972	1.09986	-0.219972	hypothetical protein	0	0	0.0832123	0	0	0	0	0	0.249637	0
TGGT1_254640	1.35521	0.203724	TGGT1_254640	0.170816	-0.412541	-0.416057	0.0741508	-0.0554287	0.63906	hypothetical protein	42.8011	41.9953	58.2156	56.9126	55.0333	36.7297	36.6403	51.4667	47.0456	76.1344
TGGT1_204520	1.35457	0.208837	TGGT1_204520	0.296284	-0.448994	-0.504048	-0.0240035	0.227806	0.452956	hypothetical protein	44.8514	43.3703	59.2834	58.7482	61.9846	36.9771	35.5926	49.6441	59.1112	69.095
TGGT1_213850	1.35449	0.47911	TGGT1_213850	0.0796789	0.103972	-0.84027	-0.638333	0.971033	0.323919	MORN repeat-containing protein	2.13956	2.05021	3.06566	2.77698	2.52157	2.56439	1.33272	1.53295	4.6773	2.98672
TGGT1_224830	1.35437	0.0854929	TGGT1_224830	0.0854608	-0.334805	-0.407096	0.0323848	0.191833	0.432222	hypothetical protein	20.1974	19.9632	27.215	27.0376	24.6505	18.421	17.5207	23.7601	26.5367	31.3481
TGGT1_314110	1.35417	0.035889	TGGT1_314110	-0.012522	-0.421912	-0.221686	0.368819	0.167249	0.120052	hypothetical protein	21.8428	21.6968	29.4646	29.3812	25.0301	18.8462	21.652	32.603	28.3517	27.4392
TGGT1_263030	1.35385	0.499311	TGGT1_263030	0.669804	-0.795613	-0.5298	-0.430704	0.882813	0.203501	dynein light chain 8 family E protein	19.264	17.369	25.177	23.5151	32.1508	11.6428	13.9983	14.9936	37.2661	23.2713
TGGT1_240200	1.35338	0.380918	TGGT1_240200	0.242296	-0.484156	-0.41299	-0.492431	0.80073	0.346552	hypothetical protein	5.67264	5.52254	7.97581	7.47409	7.59953	4.59307	4.82532	4.5668	11.1916	8.16904
TGGT1_265270	1.35293	0.0759527	TGGT1_265270	-0.268955	-0.397277	0.0121019	0.335338	-0.056293	0.375085	hypothetical protein	59.2186	58.7982	80.2532	79.5498	56.7594	51.9289	68.9675	86.2876	65.7742	88.6979
TGGT1_257070	1.35261	0.13647	TGGT1_257070	0.219577	-0.417634	-0.455566	0.0684326	0.356608	0.228582	hypothetical protein	38.8158	37.8936	51.426	51.2554	51.3159	32.9938	32.1376	46.2118	56.429	51.6372
TGGT1_300055	1.35142	0.346997	TGGT1_300055	0.466414	-0.773025	-0.345103	0.125352	-0.0480843	0.574447	hypothetical protein	651.285	610.261	838.809	824.719	980.202	415.152	558.502	773.83	686.177	1056.42
TGGT1_222940	1.35105	0.00683972	TGGT1_222940	-0.162609	-0.292825	-0.195687	0.188815	0.358837	0.103469	hypothetical protein	2.94578	2.94364	3.98787	3.977	3.05682	2.793	2.98753	3.89995	4.38774	3.67593
TGGT1_263637	1.35081	0.0839875	TGGT1_263637	-0.513654	-0.143712	0.00662689	0.427658	0.0586489	0.164432	hypothetical protein	13.5067	13.3565	18.1484	18.0421	10.8734	14.0517	15.595	20.8799	16.1676	17.3976
TGGT1_205590	1.35054	0.3641	TGGT1_205590	0.0988419	0.228763	-0.977911	0.291114	0.489155	-0.129962	hypothetical protein	0.319536	0.299904	0.411385	0.405033	0.373242	0.408414	0.176952	0.426452	0.4892	0.318503
TGGT1_311510	1.35042	0.0885557	TGGT1_311510	-0.0622365	-0.305851	-0.282024	0.395616	-0.137702	0.392197	eIF2 kinase IF2K-B	64.084	63.8961	87.5397	86.2865	71.117	60.0673	61.0676	97.6789	67.4926	97.4477
TGGT1_273705	1.34953	0.582768	TGGT1_273705	0.861178	-0.934391	-0.575469	-0.721484	0.798481	0.571685	hypothetical protein	1.3632	1.16923	1.73498	1.57791	2.46735	0.71074	0.911501	0.823763	2.36242	2.01876
TGGT1_315260	1.34875	0.140713	TGGT1_315260	0.198656	-0.278474	-0.567624	0.244949	0.0749777	0.327516	alanine dehydrogenase	9.88073	9.64317	13.0405	13.0063	12.8525	9.23331	7.55639	13.2716	11.7966	14.0533
TGGT1_292960	1.34843	0.188729	TGGT1_292960	0.10883	-0.460467	-0.295285	-0.0059284	0.00979493	0.643055	hypothetical protein	147.247	145.194	200.319	195.784	181.813	122.532	137.396	167.911	169.751	263.295
TGGT1_409030	1.34789	0.217692	TGGT1_409030	-0.354418	0.0399863	-0.331628	0.352432	-0.297525	0.591153	hypothetical protein	17.9944	17.8499	24.8461	24.0597	16.2096	21.3059	16.4677	26.4579	16.8616	31.2189
TGGT1_357600	1.34789	0.170806	TGGT1_357600	-0.581079	-0.344936	0.27996	0.251303	0.233613	0.16114	putative transmembrane protein	39.5175	38.2453	51.5692	51.5505	29.6813	34.9598	53.9115	52.8512	52.2071	49.6493
TGGT1_284580	1.34772	0.00711414	TGGT1_284580	-0.0927258	-0.279265	-0.27379	0.180162	0.329823	0.135796	ribose-phosphate diphosphokinase subfamily protein	23.3825	23.3397	31.5081	31.4554	25.4087	22.3269	22.4118	30.6994	34.0551	29.7697
TGGT1_258870B	1.34719	0.352218	TGGT1_258870B	0.419433	-0.679963	-0.384395	-0.15004	0.118854	0.676111	hypothetical protein	955.714	905.611	1256.07	1220.03	1405.78	656.094	805.269	947.303	1141.39	1679.52
TGGT1_200590	1.34704	0.193374	TGGT1_200590	0.116359	-0.312717	-0.448335	-0.134738	0.169204	0.610227	Toxoplasma gondii family C protein	138.767	136.799	188.503	184.274	172.108	127.831	116.362	144.615	178.529	242.365
TGGT1_286130	1.34689	0.117304	TGGT1_286130	-0.251682	-0.116957	-0.275814	0.109671	-0.0848327	0.619615	hypothetical protein	31.8382	31.8005	43.775	42.8318	30.9982	34.0324	30.484	39.8212	34.7987	56.7052
TGGT1_205070	1.34651	0.422325	TGGT1_205070	0.120858	-1.01525	0.250558	-0.172293	0.717622	0.0985029	hypothetical protein	1.96509	1.8329	2.55407	2.46801	2.31273	1.05226	2.53028	1.88746	3.49759	2.27717
TGGT1_231620	1.34589	0.229013	TGGT1_231620	0.335695	-0.337017	-0.641519	0.226967	0.0541673	0.361706	hypothetical protein	3.70614	3.55654	4.80487	4.78671	5.20699	3.26648	2.64494	4.82899	4.28389	5.30172
TGGT1_253580	1.34552	0.117316	TGGT1_253580	-0.085408	-0.163005	-0.393828	-0.172109	0.440981	0.37337	CMGC kinase, CDK family	0.904557	0.900899	1.23327	1.21217	0.984941	0.933364	0.795365	0.927493	1.41863	1.35368
TGGT1_249990	1.34536	0.0487031	TGGT1_249990	0.0748491	-0.394654	-0.322185	0.129137	0.282826	0.230027	hypothetical protein	691.078	683.848	920.917	920.023	835.432	603.36	634.442	867.468	964.98	930.303
TGGT1_300048	1.34497	0.385913	TGGT1_300048	0.531853	-0.796099	-0.377112	0.0724833	-0.0383302	0.607205	hypothetical protein	853.368	790.748	1084.75	1063.53	1325.86	528.134	706.109	964.303	893.008	1396.95
TGGT1_215620	1.34456	0.0655967	TGGT1_215620	-0.0599665	-0.36201	-0.218719	0.122772	0.498571	0.0193523	hypothetical protein	9.24506	9.2113	12.515	12.3851	10.2461	8.31064	9.17845	11.6297	15.0902	10.8252
TGGT1_411640	1.34426	0.100052	TGGT1_411640	-0.15204	-0.42175	-0.0664342	0.278874	-0.106906	0.468256	hypothetical protein	220.974	219.785	299.441	295.449	229.336	190.231	243.356	309.165	236.624	352.533
TGGT1_270700	1.34352	0.10573	TGGT1_270700	0.121142	-0.311722	-0.448445	0.218053	0.0178257	0.403145	hypothetical protein	251.349	247.722	334.798	332.819	312.287	231.339	210.422	333.985	290.705	379.704
TGGT1_220950	1.34297	0.0948681	TGGT1_220950	0.162357	-0.388102	-0.412393	0.126832	0.199217	0.31209	hypothetical protein	627.153	616.231	828.74	827.579	799.191	545.69	536.579	779.752	819.873	886.594
TGGT1_221190	1.34258	0.0611422	TGGT1_221190	0.0905036	-0.380571	-0.347452	0.10366	0.323585	0.210275	putative mrna cleavage factor family protein	28.9522	28.6235	38.5039	38.4294	35.3132	25.4759	26.0675	35.6367	41.5051	38.37
TGGT1_218310	1.34247	0.212962	TGGT1_218310	0.168343	-0.527475	-0.278209	-0.0527171	0.0800232	0.610035	microneme protein MIC14	300.368	294.35	403.285	395.157	383.26	236.609	281.234	328.812	360.501	520.542
TGGT1_226380	1.34241	0.178106	TGGT1_226380	0.225919	-0.366734	-0.496422	0.000300459	0.172381	0.464555	hypothetical protein	428.83	418.385	566.677	561.644	566.927	375.942	343.622	484.852	546.274	668.904
TGGT1_275870	1.3418	0.0763795	TGGT1_275870	-0.411338	0.0159984	-0.240913	0.450625	0.174752	0.0108761	tubulin/FtsZ family, GTPase domain-containing protein	12.5717	12.4782	16.8776	16.7432	10.8685	14.6154	12.2313	19.7536	16.3155	14.5636
TGGT1_250090	1.34177	0.028428	TGGT1_250090	-0.00844189	-0.316034	-0.31173	0.233045	0.073113	0.330048	hypothetical protein	36.0417	35.8587	48.243	48.1141	41.2945	33.3655	33.4652	48.8188	43.6961	52.2141
TGGT1_270760	1.34107	0.0798689	TGGT1_270760	-0.37707	-0.0993092	-0.158698	0.293098	0.439916	-0.097936	asparagine synthase	8.0315	8.00449	10.8644	10.7346	7.13756	8.65295	8.30398	11.3577	12.5744	8.66119
TGGT1_310580	1.34095	0.502504	TGGT1_310580	-0.142777	0.365173	-0.857282	-0.0961157	1.10285	-0.371849	1,3(4)-beta-glucanase	0.845376	0.797619	1.18722	1.06957	0.836608	1.18968	0.509841	0.864109	1.98378	0.71378
TGGT1_226580	1.34061	0.0571007	TGGT1_226580	-0.0772658	-0.226347	-0.330729	-0.0202994	0.185871	0.46877	hypothetical protein	236.285	235.669	319.026	315.942	258.64	233.248	216.968	269.057	310.39	377.632
TGGT1_249290	1.34057	0.137006	TGGT1_249290	0.0699469	-0.310207	-0.394006	-0.0302606	0.557528	0.106999	hypothetical protein	10.3287	10.2255	13.923	13.7079	12.4275	9.54874	9.0099	11.5936	17.4245	12.7508
TGGT1_292110	1.3404	0.25119	TGGT1_292110	0.124452	-0.216884	-0.541558	0.0697447	-0.133025	0.69727	formate/nitrite transporter protein	45.3936	44.5963	61.6634	59.7768	56.2833	44.425	35.4724	54.189	47.0838	83.7173
TGGT1_297495	1.3403	0.703923	TGGT1_297495	0.560831	0.315926	-1.51059	-0.648155	1.81447	-0.532484	hypothetical protein	0.42235	0.356392	0.666591	0.477672	0.608633	0.513608	0.144809	0.263278	1.45124	0.285256
TGGT1_261510	1.33995	0.100005	TGGT1_261510	-0.25638	-0.289157	-0.087734	-0.109515	0.541353	0.201433	hypothetical protein	14.6953	14.6675	19.9898	19.6537	14.2142	13.8949	15.9768	15.7374	24.7095	19.5226
TGGT1_315120	1.33983	0.0129433	TGGT1_315120	-0.142421	-0.146315	-0.344342	0.148529	0.356452	0.128097	hypothetical protein	26.6255	26.5696	35.6914	35.5988	27.8636	27.7885	24.2244	34.0896	39.3743	33.6102
TGGT1_267820	1.33935	0.0996369	TGGT1_267820	-0.090648	-0.468183	-0.0734699	0.0967224	0.0281795	0.507399	putative electron transfer flavoprotein subunit beta	15.7687	15.6474	21.1906	20.9574	17.006	13.0904	17.2097	19.3645	18.466	25.7414
TGGT1_224970	1.33917	0.0220051	TGGT1_224970	-0.0476304	-0.355651	-0.228734	0.285685	0.0633532	0.282978	nucleolar protein,nop52 protein	48.5879	48.4008	64.9833	64.8171	54.1917	43.7733	47.7986	68.2764	58.5251	68.1484
TGGT1_216800	1.33901	0.0829596	TGGT1_216800	-0.00317554	-0.443652	-0.184926	0.0463595	0.115527	0.469866	flagellar/basal body protein	42.0237	41.6988	56.3102	55.8351	48.1459	35.4783	42.447	49.8277	52.2748	66.8281
TGGT1_314515	1.33884	0.315122	TGGT1_314515	0.426591	-0.552019	-0.506054	-0.107505	0.521069	0.217918	hypothetical protein	9.88781	9.38969	12.7706	12.5713	14.6027	7.41041	7.65031	10.0845	15.591	12.6362
TGGT1_271335	1.33884	0.297296	TGGT1_271335	0.327265	-0.553584	-0.405163	-0.18696	0.235921	0.582521	hypothetical protein	33.3356	32.1169	44.0193	42.9995	46.6246	25.3194	28.0629	32.6451	43.7641	55.6487
TGGT1_271310	1.3387	0.0659399	TGGT1_271310	-0.453712	-0.264119	0.0865858	0.193403	0.124802	0.31304	hypothetical protein	3.12626	3.08832	4.14037	4.13432	2.60905	2.97547	3.79427	4.08586	3.89612	4.43913
TGGT1_220510	1.33796	0.0651437	TGGT1_220510	-0.035481	-0.372373	-0.222206	0.198381	-0.0177407	0.44942	hypothetical protein	48.2809	48.0604	64.8696	64.3032	54.2412	42.9452	47.6562	63.7865	54.9123	75.91
TGGT1_258910	1.33689	0.627933	TGGT1_258910	1.19746	-1.4936	-0.332189	0.0410903	0.564981	0.0222518	hypothetical protein	0.527125	0.397259	0.539525	0.531092	1.0534	0.163119	0.364857	0.472597	0.679513	0.466466
TGGT1_311870	1.33667	0.042072	TGGT1_311870	0.0452514	-0.275182	-0.398032	0.110439	0.287162	0.230362	WD domain, G-beta repeat-containing protein	192.312	190.676	255.201	254.871	227.473	182.167	167.297	237.987	269	258.615
TGGT1_225160	1.33661	0.253346	TGGT1_225160	0.252224	-0.394976	-0.485108	-0.205905	0.485289	0.348476	hypothetical protein	359.028	349.454	476.741	467.082	481.192	307.25	288.642	350.274	565.559	514.391
TGGT1_216720	1.3361	0.0681076	TGGT1_216720	0.00650659	-0.246614	-0.38693	-0.00918584	0.219764	0.416459	hypothetical protein	703.568	699.053	940.778	934.003	811.686	681.069	617.948	802.905	940.99	1078.44
TGGT1_211630	1.33599	0.221131	TGGT1_211630	0.276698	-0.454885	-0.448679	-0.102839	0.36308	0.366624	hypothetical protein	794.542	771.3	1042.08	1030.45	1079.99	650.416	653.22	830.171	1146.63	1149.45
TGGT1_228430	1.33566	0.689302	TGGT1_228430	0.170649	-0.072373	-0.724607	-0.724607	2.07555	-0.724607	hypothetical protein	0.114385	0	0.247486	0	0.185994	0.15716	0	0	0.696514	0.0459447
TGGT1_202480	1.33564	0.00715442	TGGT1_202480	-0.240146	-0.163487	-0.222665	0.0629889	0.334877	0.228432	hypothetical protein	24.1247	24.1184	32.3098	32.2136	23.5995	24.8874	23.8872	29.1176	35.1562	32.6557
TGGT1_226820	1.33514	0.183487	TGGT1_226820	-0.107676	-0.139195	-0.378621	-0.222486	0.221711	0.626268	hypothetical protein	15.2329	15.1805	20.8547	20.2681	16.2793	15.9275	13.4919	15.034	20.4546	27.0754
TGGT1_202490	1.33482	0.105001	TGGT1_202490	-0.445162	-0.249035	0.0692224	0.405392	-0.0414457	0.261029	AP2 domain transcription factor AP2VIIa-7	35.3289	34.9455	47.0287	46.6461	29.6549	33.9732	42.3586	53.4735	39.2308	48.3817
TGGT1_249030	1.33465	0.18187	TGGT1_249030	0.209687	-0.442832	-0.391552	0.0481745	0.0670616	0.509462	endonuclease/exonuclease/phosphatase family protein	165.727	162.128	218.835	216.385	216.603	137.796	142.782	193.662	196.214	266.628
TGGT1_310990	1.33462	0.70173	TGGT1_310990	0.578688	-0.582421	-0.620917	-1.63382	1.37666	0.881811	hypothetical protein	0.573832	0.529998	0.971816	0.707348	0.914442	0.40891	0.398143	0.197299	1.5899	1.12825
TGGT1_361930	1.33392	0.510527	TGGT1_361930	-0.0934724	0.0260701	-0.556112	-0.872054	0.910955	0.584613	hypothetical protein	5.10566	5.03179	7.60589	6.71203	5.44691	5.91747	3.95259	3.17522	10.9273	8.71514
TGGT1_204045	1.33341	0.329485	TGGT1_204045	0.266149	-0.264903	-0.623919	-0.30773	0.322312	0.608092	hypothetical protein	9.57946	9.27339	12.7874	12.3652	12.8777	8.91201	6.94866	8.65134	13.3889	16.322
TGGT1_215600	1.3334	0.0865544	TGGT1_215600	-0.275421	-0.209551	-0.137685	0.233578	-0.115037	0.504117	hypothetical protein	41.814	41.7822	56.5675	55.7123	39.8622	41.7244	43.8555	56.7264	44.5494	68.4267
TGGT1_297395	1.33294	0.23509	TGGT1_297395	0.378871	-0.482763	-0.518023	0.119433	0.225614	0.276869	hypothetical protein	28.0106	26.8156	35.7802	35.7435	40.2572	22.1547	21.6198	33.6314	36.2	37.5092
TGGT1_304500	1.33283	0.146342	TGGT1_304500	0.173946	-0.428099	-0.367592	-0.0381325	0.265655	0.394222	hypothetical protein	463.455	455.068	611.236	606.529	592.689	390.475	407.2	511.664	631.588	690.457
TGGT1_250940	1.33224	0.00772745	TGGT1_250940	-0.175652	-0.20737	-0.237756	0.218895	0.0600633	0.341819	hypothetical protein	44.734	44.7271	59.7769	59.5871	45.7072	44.7133	43.7814	60.0835	53.8198	65.4273
TGGT1_246110	1.3322	0.724969	TGGT1_246110	1.46673	-1.36125	-0.72619	-0.996346	1.37162	0.245434	hypothetical protein	0.512138	0.354244	0.58255	0.471922	1.1301	0.159151	0.247162	0.204954	1.058	0.484696
TGGT1_266150	1.33195	0.725894	TGGT1_266150	1.16297	-0.23206	-1.55121	-0.644755	1.74593	-0.480872	hypothetical protein	0.530809	0.402061	0.728549	0.535524	1.03902	0.395074	0.158334	0.296787	1.55637	0.33249
TGGT1_264485	1.33166	0.454533	TGGT1_264485	0.676072	-0.670826	-0.625077	-0.244399	0.536529	0.327701	AP2 domain transcription factor AP2IX-3	7.68477	6.95059	9.49037	9.25579	12.8155	5.03824	5.20057	6.7709	11.634	10.0662
TGGT1_269170	1.33129	0.62821	TGGT1_269170	0.928476	-0.636478	-0.911234	-0.51668	1.26632	-0.130406	hypothetical protein	1.90658	1.61039	2.48863	2.1439	3.53645	1.19528	0.988006	1.29877	4.46961	1.69751
TGGT1_258870A	1.33112	0.308792	TGGT1_258870A	0.3619	-0.609829	-0.37103	-0.0929429	0.126065	0.585838	hypothetical protein	1266.14	1213.24	1646.98	1614.97	1798.86	917.229	1082.34	1312.43	1527.58	2100.92
TGGT1_254420	1.33073	0.103929	TGGT1_254420	0.153861	-0.432554	-0.339633	0.269645	0.0582217	0.290458	phospholipase, patatin family protein	34.7168	34.1506	45.5634	45.4452	43.8288	29.1898	31.1317	47.4913	41.0175	48.1814
TGGT1_311815	1.33061	0.298325	TGGT1_311815	-0.187168	0.0668873	-0.497855	0.268333	-0.348776	0.698579	hypothetical protein	1.48169	1.46301	2.03221	1.9467	1.48228	1.7677	1.1951	2.03259	1.3252	2.73884
TGGT1_230160	1.32993	0.0603813	TGGT1_230160	0.0653228	-0.263526	-0.418822	0.0680501	0.283577	0.265398	hypothetical protein	2773.56	2746.11	3660.36	3652.13	3313.57	2638.17	2368.94	3319.84	3854.76	3806.49
TGGT1_292100	1.32931	0.134269	TGGT1_292100	-0.347101	-0.0488689	-0.220045	0.218991	-0.150192	0.547217	putative 2-oxoisovalerate dehydrogenase subunit alpha	20.8523	20.7773	28.158	27.6195	18.8328	23.1575	20.5666	27.8821	21.5869	35.0051
TGGT1_254635	1.32853	0.387567	TGGT1_254635	0.56979	-0.422631	-0.761899	-0.0733897	0.347755	0.340374	hypothetical protein	7.58448	7.00002	9.38366	9.29971	11.9759	6.01949	4.75806	7.66817	10.2676	10.2152
TGGT1_201780	1.32851	0.115511	TGGT1_201780	0.182755	-0.420171	-0.377294	0.0892356	0.216068	0.309407	microneme protein MIC2	1986.27	1949.22	2594.6	2589.55	2550.1	1679.03	1729.68	2390.04	2609.67	2784.09
TGGT1_226920A	1.32846	0.00709782	TGGT1_226920A	-0.288831	-0.209927	-0.115883	0.297163	0.0834967	0.23398	hypothetical protein	36.501	36.4571	48.5246	48.432	34.3962	36.3298	38.7769	51.6312	44.5238	49.4188
TGGT1_265030	1.32833	0.017227	TGGT1_265030	-0.21147	-0.180322	-0.222631	0.177638	0.396434	0.0403519	hypothetical protein	4.41984	4.4195	5.90121	5.87057	4.39914	4.49515	4.36524	5.76104	6.70448	5.2381
TGGT1_409420	1.32829	0.0469494	TGGT1_409420	-0.146298	-0.0744496	-0.3936	-0.00258649	0.355233	0.261702	hypothetical protein	59.2296	58.9693	78.7529	78.328	61.4089	64.5446	51.7352	67.8411	86.9375	81.4801
TGGT1_258105	1.32824	0.155242	TGGT1_258105	-0.0412066	-0.39115	-0.181918	-0.0973242	0.100715	0.610884	hypothetical protein	23.6308	23.5148	31.9269	31.2333	26.3375	20.6648	23.89	25.3327	29.0601	41.3879
TGGT1_215180	1.32807	0.0522401	TGGT1_215180	-0.044361	-0.400722	-0.168915	-0.00997121	0.311316	0.312654	hypothetical protein	9.01578	8.9693	11.9762	11.9119	10.0234	7.8296	9.19434	10.2652	12.8258	12.8377
TGGT1_281675	1.32805	0.211769	TGGT1_281675	0.175346	-0.111535	-0.677778	0.0530789	0.131157	0.429732	putative protein kinase	4.38587	4.2603	5.69456	5.65791	5.54412	4.54436	3.06914	5.09362	5.37688	6.61318
TGGT1_226920B	1.32781	0.0140321	TGGT1_226920B	-0.37721	-0.147396	-0.088964	0.23533	0.118858	0.259383	hypothetical protein	50.7046	50.5198	67.1408	67.0806	44.8206	52.5604	54.7329	68.5284	63.2134	69.6805
TGGT1_217050	1.3276	0.0271933	TGGT1_217050	0.0266394	-0.325268	-0.314606	0.139428	0.244327	0.22948	ADA2-A transcriptional co-activator SAGA component	60.608	60.2107	79.9769	79.9359	70.6687	55.3723	55.783	76.4152	82.1784	81.337
TGGT1_310045	1.32734	0.469432	TGGT1_310045	0.769188	-0.880557	-0.501444	-0.00854825	0.38269	0.238671	hypothetical protein	32.8003	28.9146	38.6178	38.3796	56.775	18.094	23.532	33.1158	43.432	39.3057
TGGT1_211385	1.32686	0.373901	TGGT1_211385	-0.204007	-0.204007	-0.204007	-0.204007	1.02003	-0.204007	hypothetical protein	0.0319575	0	0.0778667	0	0	0.0958726	0	0	0.2336	0
TGGT1_253690	1.32677	0.0626342	TGGT1_253690	-0.365555	-0.0668661	-0.179454	0.31843	-0.0620469	0.355492	hypothetical protein	427.954	426.412	570.454	565.749	381.227	468.919	433.716	612.468	470.488	628.406
TGGT1_269160	1.32655	0.665007	TGGT1_269160	1.16215	-0.888228	-0.885449	-0.822875	1.03228	0.402124	putative outer dynein arm docking complex protein ODA1	1.67809	1.31674	1.98773	1.74673	3.39396	0.819371	0.820951	0.857341	3.10177	2.00408
TGGT1_363940	1.32587	0.258899	TGGT1_363940	0.277903	-0.434772	-0.453539	-0.167769	0.288332	0.489845	putative transmembrane protein	462.345	449.054	605.961	595.387	626.912	382.534	377.59	460.305	631.46	726.118
TGGT1_240960	1.32507	0.0605373	TGGT1_240960	0.058506	-0.273264	-0.394341	0.199361	0.0683609	0.341377	AIG2 family protein	88.6626	87.8702	116.782	116.434	105.335	83.6951	76.9577	116.138	106.057	128.152
TGGT1_313025	1.32435	0.258826	TGGT1_313025	0.140463	-0.638618	-0.109769	-0.0106701	0.613633	0.00496253	hypothetical protein	4.05026	3.95254	5.3464	5.23454	5.01373	2.92169	4.21535	4.51508	6.95984	4.56427
TGGT1_221590	1.32417	0.103934	TGGT1_221590	0.072859	-0.316753	-0.363746	0.0421059	0.0953008	0.470234	dual specificity phosphatase, catalytic domain-containing protein	427.062	423.043	565.221	560.182	512.023	390.845	378.319	501.224	520.05	674.39
TGGT1_294690	1.32414	0.0696337	TGGT1_294690	0.0485736	-0.501096	-0.155061	0.166793	0.164693	0.276098	rhomboid protease ROM5	79.7154	78.754	104.35	104.281	93.7263	64.0316	81.3882	101.73	101.582	109.737
TGGT1_231900	1.32407	0.408756	TGGT1_231900	0.339353	-0.448679	-0.498148	-0.184714	0.891757	-0.09957	acyl-CoA dehydrogenase domain-containing protein	2.15901	2.0802	2.92709	2.75433	3.02842	1.75386	1.69474	2.10599	4.44126	2.23402
TGGT1_301150	1.32397	0.716293	TGGT1_301150	-1.82129	1.69057	-0.476578	0.344981	0.405526	-0.143205	SAG-related sequence SRS19B	1.16697	0.719374	0.965754	0.952428	0.234223	2.67181	0.59488	1.05134	1.0964	0.749522
TGGT1_408330	1.32257	0.662606	TGGT1_408330	0.996317	-0.800667	-0.800667	-0.800667	1.31624	0.0894449	toxoplasma gondii family D protein	0.115831	0	0.206365	0	0.347493	0	0	0	0.433763	0.185332
TGGT1_253830	1.32242	0.00313036	TGGT1_253830	-0.250641	-0.173556	-0.180573	0.261045	0.0847821	0.258943	hypothetical protein	20.2416	20.2357	26.8034	26.7601	19.5593	20.6328	20.5327	27.886	24.6789	27.8454
TGGT1_236940	1.32239	0.637104	TGGT1_236940	1.01476	-0.809735	-0.809735	0.721604	-0.809735	0.692845	hypothetical protein	0.118061	0	0.190801	0	0.354182	0	0	0.289054	0	0.283349
TGGT1_297760	1.32127	0.120444	TGGT1_297760	-0.352191	-0.355391	0.104692	0.183771	-0.0246132	0.443732	hypothetical protein	21.8573	21.6056	28.8006	28.5469	19.4555	19.4124	26.7041	28.2087	24.4148	33.7784
TGGT1_299990	1.32059	0.0477316	TGGT1_299990	0.0220176	-0.207462	-0.416332	0.234564	0.29174	0.0754724	archease family protein	31.3749	31.1342	41.1974	41.1155	36.3287	30.9863	26.8098	42.0952	43.797	37.7
TGGT1_238130	1.31969	0.0697609	TGGT1_238130	-0.0119937	-0.302264	-0.286044	0.117536	0.459879	0.0228856	hypothetical protein	28.1863	28.064	37.3578	37.0358	31.9724	26.1454	26.441	34.9758	44.3428	32.7548
TGGT1_285530	1.31951	0.0523879	TGGT1_285530	-0.445788	-0.163727	0.00951807	0.318537	0.109034	0.172425	ribosomal protein RPL35	13.7098	13.5959	17.9734	17.9399	11.4662	13.9421	15.721	19.4762	16.8437	17.6003
TGGT1_223750	1.31923	0.172774	TGGT1_223750	0.10725	-0.373551	-0.333249	0.216165	-0.12945	0.512835	hypothetical protein	64.7001	63.9442	85.7512	84.3573	79.1129	56.6907	58.2967	85.3167	67.1419	104.795
TGGT1_200370	1.3192	0.0392605	TGGT1_200370	0.000197048	-0.287388	-0.312304	0.0267813	0.284118	0.288595	prenyltransferase and squalene oxidase repeat-containing protein	40.5065	40.3072	53.3609	53.1732	46.3017	37.9337	37.2842	47.1628	56.3723	56.5475
TGGT1_300030	1.31918	0.0607247	TGGT1_300030	0.0343104	-0.373335	-0.260435	0.098664	0.110799	0.389997	hypothetical protein	73.9825	73.4504	97.3254	96.8942	86.3922	65.127	70.4283	90.3331	91.0961	110.547
TGGT1_266050	1.31904	0.213997	TGGT1_266050	0.133277	-0.281624	-0.450878	0.0806528	-0.0853866	0.603959	hypothetical protein	76.8002	75.6726	101.971	99.8148	95.3207	71.4973	63.5827	91.9064	81.9149	132.092
TGGT1_203358	1.31811	0.0466665	TGGT1_203358	-0.0143269	-0.337596	-0.245781	-0.0040388	0.312719	0.289023	hypothetical protein	40.747	40.5638	53.7283	53.4675	46.1107	36.8543	39.276	46.4407	57.8432	56.9009
TGGT1_216660	1.31801	0.032487	TGGT1_216660	0.0101236	-0.248251	-0.35941	0.085465	0.27758	0.234493	hypothetical protein	16.1832	16.0889	21.2395	21.2053	18.6009	15.5509	14.3977	19.5981	22.3896	21.7308
TGGT1_231010	1.31748	0.00533708	TGGT1_231010	-0.0707936	-0.234979	-0.290894	0.240064	0.215003	0.141598	general transcription factor IIE polypeptide 1 GTF2E1	23.1795	23.1304	30.4865	30.4738	25.2781	22.559	21.7014	31.3561	30.8161	29.2874
TGGT1_270800	1.31736	0.0705946	TGGT1_270800	0.0647474	-0.481764	-0.179455	0.124684	0.226769	0.245018	GAF domain-containing protein	126.071	124.581	164.228	164.118	149.553	102.395	126.265	155.897	167.328	169.458
TGGT1_298960	1.31734	0.288364	TGGT1_298960	0.174993	-0.644084	-0.127343	-0.00523666	-0.0370869	0.638757	Toxoplasma gondii family C protein	81.406	79.2659	106.989	104.42	102.71	58.2165	83.2915	90.648	88.6687	141.651
TGGT1_259950	1.31714	0.101366	TGGT1_259950	0.0959021	-0.362627	-0.329384	0.144887	0.0309388	0.420283	carbonate dehydratase, eukaryotic-type domain-containing protein	147.401	145.819	193.319	192.063	178.854	130.157	133.191	185.031	170.979	223.948
TGGT1_259620	1.31632	0.571739	TGGT1_259620	0.84432	-1.01342	-0.425675	-0.419685	0.749206	0.26525	hypothetical protein	5.32713	4.58918	6.37144	6.04084	9.45326	2.60824	3.9199	3.93621	8.85013	6.32797
TGGT1_214440	1.31612	0.0660233	TGGT1_214440	-0.0590612	-0.312223	-0.223147	0.281853	-0.0739406	0.386518	4'-phosphopantetheinyl transferase superfamily protein	354.777	353.834	469.931	465.687	389.644	326.933	347.755	493.507	385.646	530.641
TGGT1_283840	1.31572	0.437489	TGGT1_283840	0.521252	-0.613254	-0.501768	-0.0994736	0.765985	-0.0727411	GATA zinc finger domain-containing protein	1.65889	1.55221	2.12749	2.04226	2.55531	1.16392	1.25743	1.66183	3.02772	1.69291
TGGT1_264870	1.31493	0.00965074	TGGT1_264870	-0.0720273	-0.309547	-0.210912	0.269883	0.102447	0.220157	Sodium:neurotransmitter symporter family protein	67.2834	67.1295	88.3747	88.2709	73.229	62.113	66.5081	92.8129	82.6428	89.6684
TGGT1_218350	1.31447	0.602657	TGGT1_218350	0.850574	-0.721151	-0.721151	0.557422	0.755458	-0.721151	hypothetical protein	0.0990867	0	0.173631	0	0.29726	0	0	0.242599	0.278294	0
TGGT1_211610	1.31426	0.0289645	TGGT1_211610	-0.0687268	-0.315102	-0.207554	0.0245199	0.349149	0.217713	hypothetical protein	22.1649	22.1106	29.1825	29.0592	24.1687	20.3745	21.9514	25.7824	32.2884	29.4768
TGGT1_270750	1.31295	0.0198982	TGGT1_270750	-0.189511	-0.280355	-0.119356	0.293363	0.286862	0.00899687	hypothetical protein	75.479	75.4005	99.4065	98.9973	75.7618	71.1383	79.537	105.879	105.403	86.9375
TGGT1_313060	1.31294	0.0282339	TGGT1_313060	-0.0232398	-0.255035	-0.310921	0.209774	0.0573075	0.322115	putative eukaryotic translation initiation factor 2B	55.2013	54.9926	72.4053	72.2018	62.0055	52.8023	50.796	72.8743	65.5658	78.7757
TGGT1_242300	1.31242	0.744063	TGGT1_242300	1.38663	-0.85641	-1.11857	0.0934674	1.61344	-1.11857	dihydrodipicolinate synthase	0.229218	0	0.320519	0.216038	0.567727	0.119927	0	0.231664	0.664381	0.0655108
TGGT1_280700	1.31213	0.043874	TGGT1_280700	-0.0335047	-0.293664	-0.260699	0.0742383	0.103825	0.409804	arginine decarboxylase	46.9087	46.7556	61.6973	61.3495	52.3283	43.6939	44.7038	56.3859	57.5542	71.1518
TGGT1_301280	1.31207	0.276726	TGGT1_301280	0.348515	-0.500232	-0.436054	0.318398	0.372052	-0.10268	hypothetical protein	7.03037	6.77092	8.97718	8.88394	9.87507	5.4833	5.73273	9.67106	10.0375	7.22299
TGGT1_220640	1.31186	0.0765716	TGGT1_220640	0.0662868	-0.43391	-0.21979	0.128588	0.353241	0.105584	hypothetical protein	266.687	263.996	347.382	346.324	316.588	223.831	259.643	330.559	386.257	325.33
TGGT1_222935	1.31163	0.335784	TGGT1_222935	0.115397	-0.230723	-0.471721	-0.391876	0.685867	0.293055	hypothetical protein	2.43597	2.40195	3.29741	3.15047	2.97994	2.34431	1.98366	2.09654	4.42523	3.37045
TGGT1_220260	1.31061	0.419772	TGGT1_220260	0.370821	-0.489096	-0.467076	-0.144727	0.854006	-0.123927	hypothetical protein	22.3893	21.4993	29.7794	28.1771	31.8265	17.5359	17.8056	22.2635	44.4879	22.5868
TGGT1_318742	1.31025	0.209921	TGGT1_318742	0.122461	-0.221709	-0.485518	-0.155734	0.230291	0.510209	hypothetical protein	12.102	11.9222	15.8987	15.6211	14.8559	11.7029	9.74718	12.2505	16.0088	19.4367
TGGT1_307603	1.31024	0.444168	TGGT1_307603	0.104525	-0.138505	-0.550768	0.504718	0.712453	-0.632422	adenylate kinase	0.169923	0.167031	0.235965	0.21885	0.205559	0.173691	0.130519	0.271273	0.313286	0.123337
TGGT1_244210	1.30994	0.140749	TGGT1_244210	0.0780855	-0.301763	-0.360569	0.00808997	0.517524	0.0586327	RNA polymerase-associated protein RTF1	47.9069	47.4622	62.9877	62.1725	57.3428	44.069	42.3088	54.6271	77.7612	56.5748
TGGT1_208490	1.30947	0.0836307	TGGT1_208490	0.0468304	-0.304895	-0.325412	-0.0286754	0.378455	0.233697	hypothetical protein	32.602	32.3684	42.6713	42.3855	38.2619	29.9838	29.5604	36.3109	48.1499	43.5531
TGGT1_283540	1.30924	0.031276	TGGT1_283540	-0.0103843	-0.23291	-0.339801	0.178246	0.0824564	0.322392	hypothetical protein	565.95	563.366	739.315	737.582	639.992	548.514	509.343	729.387	682.531	806.028
TGGT1_358440	1.30909	0.0592236	TGGT1_358440	-0.214587	-0.121325	-0.246942	0.247151	0.412765	-0.0770621	KRUF family protein	12.2231	12.2147	16.1468	15.9902	12.044	12.8483	11.7769	16.587	18.6047	13.2486
TGGT1_319640	1.30904	0.1515	TGGT1_319640	0.187635	-0.336794	-0.433606	0.0010068	0.360602	0.221157	hypothetical protein	231.991	227.732	299.668	298.111	296.746	206.308	192.918	260.738	334.544	303.722
TGGT1_305890	1.30739	0.364812	TGGT1_305890	0.0985716	-0.339306	-0.339306	0.0681447	0.851201	-0.339306	hypothetical protein	0.0848868	0.066839	0.134735	0.109472	0.135461	0.0228873	0.096312	0.132634	0.228233	0.0433389
TGGT1_269010	1.30716	0.00423784	TGGT1_269010	-0.113745	-0.32263	-0.143276	0.189226	0.211458	0.178968	AP2 domain transcription factor AP2VIII-7	242.591	242.103	316.48	316.466	255.813	221.331	250.63	315.592	320.493	313.356
TGGT1_240050	1.30639	0.141049	TGGT1_240050	0.10445	-0.323512	-0.359311	-0.0905916	0.413297	0.255668	hypothetical protein	20.7177	20.4913	27.0493	26.7695	25.1795	18.7162	18.2575	21.9955	31.1903	27.962
TGGT1_220540	1.306	0.17538	TGGT1_220540	0.0745343	-0.426803	-0.225465	0.359827	-0.173711	0.391617	hypothetical protein	47.5295	47.0433	62.3935	61.4386	56.6118	39.9935	45.9831	68.9904	47.6626	70.5275
TGGT1_313940	1.30575	0.834653	TGGT1_313940	2.43792	-1.82648	-1.18876	-1.47104	2.28573	-0.23737	hypothetical protein	26.4676	11.3186	26.2343	14.7792	70.0825	3.64667	5.67373	4.66546	63.0659	10.9715
TGGT1_241610	1.30562	0.0353486	TGGT1_241610	0.0173589	-0.360763	-0.233697	0.280764	0.0973711	0.198967	hypothetical protein	91.9987	91.4482	119.558	119.397	105.757	81.3735	88.8656	126.941	111.788	119.944
TGGT1_210815	1.30474	0.618464	TGGT1_210815	-0.789769	1.00389	-0.789769	0.953764	-0.0756594	-0.302457	hypothetical protein	0.145234	0	0.213028	0.197472	0	0.346693	0.0890084	0.334854	0.164047	0.140183
TGGT1_224990	1.30467	0.063852	TGGT1_224990	0.0470223	-0.197207	-0.425335	0.109597	0.146499	0.319424	hypothetical protein	137.586	136.362	178.27	177.907	160.916	135.856	115.986	168.049	172.403	194.357
TGGT1_249360	1.3043	0.0217765	TGGT1_249360	-0.0396734	-0.218878	-0.316357	0.0594646	0.240791	0.274653	RED family protein	106.583	106.244	138.867	138.574	118.046	104.257	97.4454	126.443	143.377	146.782
TGGT1_226990	1.30427	0.319829	TGGT1_226990	0.337961	-0.508821	-0.404	0.0585027	-0.0820325	0.59839	hypothetical protein	33.5753	32.3956	43.1651	42.2525	46.7633	26.0015	27.961	38.5283	34.9522	56.0147
TGGT1_215750	1.30402	0.0255617	TGGT1_215750	-0.147409	-0.23576	-0.191275	-0.0111753	0.231434	0.354186	cytidine and deoxycytidylate deaminase zinc-binding region domain-containing protein	13.9695	13.9651	18.3104	18.2107	14.3983	13.543	13.9671	15.8242	18.7221	20.3848
TGGT1_309150	1.30374	0.0556479	TGGT1_309150	-0.0320048	-0.423131	-0.118842	0.224183	0.0388925	0.310902	hypothetical protein	24.434	24.2733	31.7429	31.646	27.1075	20.6704	25.524	32.375	28.4729	34.3807
TGGT1_211660	1.30313	0.0927814	TGGT1_211660	0.112289	-0.287463	-0.397799	0.0715277	0.339105	0.16234	hypothetical protein	8.781	8.67769	11.342	11.3082	10.7078	8.11639	7.5188	10.4095	12.5308	11.0858
TGGT1_226300	1.30269	0.416781	TGGT1_226300	0.0462783	-0.733052	0.11454	-0.157914	0.834651	-0.104503	2,4-dienoyl CoA reductase 2, peroxisomal family protein	3.68188	3.56208	4.89209	4.64027	4.19812	2.44598	4.40153	3.64407	7.25068	3.78151
TGGT1_294225	1.30263	0.569487	TGGT1_294225	0.637664	-0.301686	-0.908116	-0.448488	0.986155	0.0344709	hypothetical protein	10.0716	9.12881	12.9816	11.8914	16.2099	8.45294	5.55206	7.63512	20.6389	10.6709
TGGT1_288800	1.30262	0.175999	TGGT1_288800	0.240796	-0.471991	-0.34093	0.0468929	0.312427	0.212806	endonuclease/exonuclease/phosphatase family protein	54.4855	53.1979	69.4951	69.2967	71.7448	43.7744	47.9373	62.722	75.3969	70.3663
TGGT1_299220	1.3022	0.42569	TGGT1_299220	0.0938664	-0.781953	0.116658	0.800719	-0.00124809	-0.228042	hypothetical protein	0.123311	0	0.206042	0.196214	0.183505	0	0.186427	0.299524	0.171797	0.146806
TGGT1_305930	1.30183	0.273588	TGGT1_305930	0.314915	-0.396278	-0.489447	-0.0985949	0.216174	0.453231	hypothetical protein	80.3473	77.7817	102.494	101.258	110.396	67.4315	63.2144	82.8847	103.093	121.504
TGGT1_255730	1.30138	0.345612	TGGT1_255730	0.102837	-0.435769	-0.237129	-0.259382	0.807244	0.0221988	hypothetical protein	1.52829	1.51001	2.06758	1.9651	1.84986	1.27351	1.4615	1.43913	3.0143	1.7493
TGGT1_278518	1.30127	0.551256	TGGT1_278518	0.275094	-0.0553925	-0.789577	-0.520221	1.13691	-0.046816	N-acetylgalactosaminyl transferase	0.225971	0.216029	0.317439	0.281112	0.2982	0.237149	0.142564	0.171828	0.541927	0.238563
TGGT1_275460	1.3012	0.253877	TGGT1_275460	-0.194605	-0.214203	-0.160958	0.272642	-0.339636	0.636759	hypothetical protein	141.514	141.498	191.164	184.117	141.039	139.136	144.367	194.982	127.55	250.96
TGGT1_271590	1.30117	0.721362	TGGT1_271590	1.21684	-1.02618	-0.760371	-0.491347	1.58117	-0.520107	Toxoplasma gondii family D protein	0.464589	0.358768	0.600331	0.466818	0.951233	0.200941	0.241594	0.291119	1.2245	0.285373
TGGT1_214760	1.3007	0.0199084	TGGT1_214760	-0.284404	-0.214073	-0.0704583	0.239604	0.0346998	0.294631	erythronate-4-phosphate dehydrogenase domain-containing protein	18.2428	18.2078	23.7531	23.6829	17.0503	17.9021	19.7759	24.5174	21.2712	25.4706
TGGT1_247300	1.30059	0.021173	TGGT1_247300	-0.190643	-0.198091	-0.180009	0.393511	0.0642556	0.110977	hypothetical protein	43.5706	43.5701	56.9613	56.6666	43.538	43.3138	43.8601	65.2704	51.9518	53.6618
TGGT1_294785	1.30057	0.240099	TGGT1_294785	0.204824	-0.322895	-0.450639	-0.0932924	0.116157	0.545846	zinc finger (CCCH type) motif-containing protein	32.5555	31.9111	42.2282	41.5025	41.9436	29.0942	26.6288	34.1133	39.4434	53.128
TGGT1_312410	1.29924	0.280614	TGGT1_312410	0.317981	-0.530281	-0.3542	-0.0947406	0.451921	0.209319	hypothetical protein	20.6118	19.9349	26.2101	25.9002	28.3257	15.7336	17.776	21.2784	31.0814	26.2706
TGGT1_208450	1.29903	0.243845	TGGT1_208450	0.304821	-0.462358	-0.408609	-0.054876	0.346446	0.274577	protease inhibitor PI2	1110.77	1077.11	1409.22	1399.2	1516.46	891.019	924.841	1181.82	1560.85	1485
TGGT1_309920	1.299	0.0569334	TGGT1_309920	0.0661738	-0.307824	-0.324444	0.0766189	0.193772	0.295703	hypothetical protein	35.7864	35.5004	46.2035	46.1148	42.3601	32.6868	32.3124	42.6679	46.2773	49.6652
TGGT1_211290	1.29889	0.563796	TGGT1_211290	-1.19863	0.316737	0.315981	0.834226	-0.192923	-0.0753894	rhoptry protein ROP15	182.502	164.18	224.962	213.251	81.5233	233.052	232.93	333.605	163.693	177.587
TGGT1_227880	1.29877	0.312674	TGGT1_227880	0.325485	-0.332578	-0.55862	-0.174119	0.473227	0.266605	hypothetical protein	5.4991	5.31003	7.01468	6.89649	7.58304	4.80559	4.10867	5.36349	8.40075	7.27979
TGGT1_293250	1.29841	0.48499	TGGT1_293250	-0.524655	-0.524655	0.484198	0.530826	0.55894	-0.524655	hypothetical protein	0.119284	0.107008	0.155016	0.125872	0.0848903	0.0717298	0.201231	0.207841	0.211931	0.0452753
TGGT1_273340	1.29811	0.574082	TGGT1_273340	0.94185	-0.88614	-0.620326	-0.258194	0.524805	0.298005	hypothetical protein	2.23705	1.89244	2.5186	2.45659	4.14192	1.1666	1.40262	1.80282	3.10212	2.65085
TGGT1_202205	1.29678	0.241067	TGGT1_202205	0.275921	-0.55207	-0.286258	-0.0172354	0.403244	0.176398	hypothetical protein	0.951139	0.923651	1.20632	1.19778	1.27351	0.717385	0.862521	1.03933	1.39101	1.18862
TGGT1_289590	1.29651	0.679108	TGGT1_289590	0.990566	-0.952897	-0.599621	-0.833099	1.21739	0.177665	hypothetical protein	10.5607	8.79548	13.4121	11.4034	19.8993	5.17365	6.60912	5.6216	23.2872	11.3274
TGGT1_290020	1.29643	0.0520593	TGGT1_290020	-0.299362	-0.0603834	-0.202079	0.256628	-0.0426618	0.347858	cyclin dependent kinase binding protein	16.5547	16.5163	21.5526	21.4123	15.2817	18.0348	16.3477	22.4668	18.2577	23.9334
TGGT1_306620	1.29614	0.269367	TGGT1_306620	0.368887	-0.589056	-0.34117	0.163443	0.290213	0.107684	AP2 domain transcription factor AP2IX-9	120.874	116.012	150.58	150.368	170.559	87.8021	104.262	147.921	161.507	142.313
TGGT1_213100	1.29607	0.0967277	TGGT1_213100	0.0679209	-0.304068	-0.325072	-0.00128608	0.401257	0.161248	hypothetical protein	21.1936	21.0239	27.4294	27.2485	25.0885	19.3863	19.1061	23.9134	31.6096	26.7651
TGGT1_306050	1.2958	0.680659	TGGT1_306050	1.04152	-1.16081	-0.441474	-0.766733	1.10313	0.224368	hypothetical protein	2.23043	1.8131	2.68599	2.34942	4.24834	0.923111	1.51983	1.21306	4.43371	2.4112
TGGT1_262440	1.29579	0.306843	TGGT1_262440	0.026987	-0.315576	-0.272157	-0.3657	0.668837	0.257609	hypothetical protein	1.18688	1.18014	1.59477	1.52921	1.36875	1.07945	1.11243	1.04259	2.1357	1.60601
TGGT1_256025	1.29513	0.0936684	TGGT1_256025	-0.403216	0.10585	-0.26228	0.271141	0.032009	0.256496	SPEF1 family protein	22.4502	22.198	28.8306	28.7493	19.1025	27.1853	21.0628	30.4854	25.8289	30.1775
TGGT1_285350	1.29494	0.400217	TGGT1_285350	-0.140578	-0.209372	-0.209372	-0.209372	0.978066	-0.209372	putative dynein light chain	0.0349613	0	0.103885	0	0.104884	0	0	0	0.227748	0.083908
TGGT1_264110	1.29419	0.156501	TGGT1_264110	0.134904	-0.258541	-0.434435	-0.0749982	0.288466	0.344603	hypothetical protein	14.497	14.2972	18.653	18.5033	17.8591	13.5963	12.0357	15.4409	19.8649	20.6531
TGGT1_409040	1.29411	0.355033	TGGT1_409040	0.139412	-0.313069	-0.384291	-0.408994	0.667735	0.299207	hypothetical protein	203.343	200.65	271.794	259.664	251.416	183.731	174.881	171.912	362.605	280.864
TGGT1_235140	1.29401	0.0238175	TGGT1_235140	-0.078535	-0.266986	-0.21225	0.0761863	0.120371	0.361215	hypothetical protein	435.773	435.112	565.202	563.039	468.736	411.338	427.244	521.8	538.028	635.779
TGGT1_278522	1.29377	0.686816	TGGT1_278522	0.929524	0.185285	-1.67218	-0.403159	0.861935	0.0985963	hypothetical protein	2.48711	1.95494	2.70127	2.52925	4.23523	2.52836	0.697728	1.68151	4.04139	2.38091
TGGT1_204280	1.29362	0.0262985	TGGT1_204280	-0.126291	-0.274831	-0.155992	0.161496	0.366206	0.0294122	putative cell-cycle-associated protein kinase DYRK	28.5115	28.4836	37.0184	36.8468	29.6811	26.7772	29.0763	36.2337	41.7577	33.0637
TGGT1_252430	1.29334	0.08901	TGGT1_252430	0.133999	-0.31736	-0.373283	0.243521	0.10419	0.208934	hypothetical protein	66.0621	65.2228	84.4255	84.3549	81.394	59.5278	57.2645	87.8136	79.7295	85.7334
TGGT1_293390	1.29323	0.184945	TGGT1_293390	0.222095	-0.393413	-0.385148	-0.0345203	0.316798	0.274188	putative cytochrome C-type heme lyase	44.8734	43.9504	57.1649	56.838	58.2986	38.0515	38.2701	48.7988	62.2539	60.4421
TGGT1_213340	1.29317	0.691598	TGGT1_213340	1.10371	-0.656427	-1.00364	-0.628038	1.29536	-0.110956	GMC oxidoreductase	2.44876	1.9682	3.00469	2.54521	4.81	1.42001	1.11627	1.44823	5.49334	2.0725
TGGT1_254040	1.29311	0.369686	TGGT1_254040	-0.177473	-0.0985677	-0.28022	-0.411735	0.84289	0.125105	hypothetical protein	10.2388	10.2252	14.0924	13.2223	10.2817	10.8597	9.57492	8.74068	20.8557	12.6809
TGGT1_221340	1.29288	0.136918	TGGT1_221340	0.0850359	-0.334473	-0.306439	0.247251	-0.0939307	0.402556	hypothetical protein	33.2657	32.9657	43.053	42.6205	39.7593	29.7272	30.3105	44.4908	35.1208	49.5475
TGGT1_286470	1.29203	0.0719274	TGGT1_286470	0.0526566	-0.288584	-0.318536	0.0810942	0.0996149	0.373754	AGC kinase	397.413	394.649	512.142	509.899	465.263	367.261	359.715	474.525	480.656	581.244
TGGT1_283585	1.29185	0.229475	TGGT1_283585	-0.204322	-0.144723	-0.205107	-0.161119	0.693866	0.0214054	hypothetical protein	26.8586	26.8534	35.882	34.6905	26.491	27.6083	26.4766	27.2963	49.3719	30.9777
TGGT1_297390	1.29129	0.373901	TGGT1_297390	-0.184405	-0.184405	-0.184405	-0.184405	0.922024	-0.184405	hypothetical protein	0.0481114	0	0.0924325	0.0539074	0.0781969	0.0661374	0	0.0157292	0.215312	0.0462563
TGGT1_287980	1.29123	0.00246885	TGGT1_287980	-0.146508	-0.268995	-0.137618	0.249431	0.169357	0.134332	FHA domain-containing protein	25.3334	25.3118	32.7016	32.6833	25.9849	23.8698	26.1455	34.1909	32.3449	31.5691
TGGT1_227050	1.291	0.0179386	TGGT1_227050	-0.031231	-0.253069	-0.268441	0.073211	0.222948	0.256581	ATPase/histidine kinase/DNA gyrase B/HSP90 domain-containing protein	11.2542	11.222	14.5095	14.4876	12.4776	10.6992	10.5858	13.4144	14.8815	15.2325
TGGT1_223845	1.29082	0.379859	TGGT1_223845	0.353493	-0.490858	-0.415073	-0.246654	0.152662	0.64643	hypothetical protein	32.7859	31.6043	42.128	40.7956	45.8766	25.5515	26.9296	30.2642	39.9149	56.2049
TGGT1_219222	1.2907	0.666483	TGGT1_219222	0.81432	-1.52407	0.15752	-0.572719	0.592744	0.532206	hypothetical protein	2.69271	2.20717	3.03128	2.84879	4.40943	0.87188	2.79683	1.68594	3.78165	3.62625
TGGT1_227290	1.28968	0.146661	TGGT1_227290	0.160362	-0.328694	-0.382191	0.00314218	0.379839	0.167542	histone deacetylase HDAC3	117.812	116.08	150.568	149.707	147.324	104.967	101.146	132.113	171.531	148.059
TGGT1_233120	1.28954	0.111974	TGGT1_233120	-0.200483	-0.240523	-0.109286	0.329941	0.387981	-0.16763	AP2 domain transcription factor AP2VIII-2	8.97491	8.96838	11.7317	11.5651	8.863	8.6204	9.44134	12.8013	13.3268	9.06714
TGGT1_310210	1.28922	0.108611	TGGT1_310210	0.0338958	-0.365163	-0.218474	-0.0129169	0.440927	0.121731	hypothetical protein	22.2786	22.1323	28.787	28.5333	25.7272	19.5103	21.5984	24.9058	34.1131	27.3422
TGGT1_262600	1.28922	0.0267066	TGGT1_262600	-0.101549	-0.214689	-0.233503	0.326027	-0.00649343	0.230208	hypothetical protein	17.4948	17.4804	22.6403	22.5361	18.4989	17.1036	16.882	24.8805	19.7588	23.2817
TGGT1_360840	1.28912	0.622074	TGGT1_360840	-0.703781	-0.703781	0.85798	-0.703781	0.74008	0.513282	SAG-related sequence protein SRS48E	0.0984047	0	0.168174	0	0	0	0.295214	0	0.272048	0.232473
TGGT1_264875	1.2887	0.517261	TGGT1_264875	0.375184	-0.161572	-0.76249	-0.567061	0.787031	0.328908	hypothetical protein	4.29342	4.08057	5.64612	5.25864	6.00812	4.14151	2.73064	3.12676	7.99313	5.81846
TGGT1_280530	1.28842	0.0732943	TGGT1_280530	-0.00862669	-0.315785	-0.224002	0.364482	0.230677	-0.0467469	hypothetical protein	4.86712	4.84755	6.28909	6.2457	5.46959	4.4207	4.71108	7.08389	6.45643	5.32696
TGGT1_213280	1.28841	0.103339	TGGT1_213280	0.0936875	-0.237682	-0.404396	0.0242297	0.175172	0.348989	SAG-related sequence SRS25	1115.89	1104.28	1428.81	1422.77	1337.55	1063.06	947.048	1274.68	1415.27	1596.48
TGGT1_310950	1.28822	0.114593	TGGT1_310950	0.000702271	-0.315473	-0.233296	0.193561	0.445536	-0.09103	AP2 domain transcription factor AP2XI-3	47.4143	47.2073	61.5146	60.8134	53.6063	43.0564	45.5801	61.2734	72.9666	50.3039
TGGT1_227900	1.28811	0.0525508	TGGT1_227900	-0.00834322	-0.276628	-0.262909	0.33084	0.228837	-0.0117972	AP2 domain transcription factor AP2X-1	19.9013	19.8273	25.6646	25.5397	22.3732	18.5766	18.7541	28.303	26.371	22.3197
TGGT1_305470	1.28804	0.0400778	TGGT1_305470	-0.201208	-0.23473	-0.111824	0.255711	-0.0450406	0.337092	hypothetical protein	20.1031	20.09	26.0412	25.8767	19.8324	19.3769	21.1	27.2221	22.0997	28.8018
TGGT1_264970	1.288	0.099238	TGGT1_264970	0.077893	-0.315909	-0.309676	-0.0283268	0.344578	0.231441	hypothetical protein	61.4073	60.895	78.8851	78.4326	72.9436	55.5189	55.7593	67.766	87.7541	81.1353
TGGT1_220060B	1.28789	0.725936	TGGT1_220060B	-1.30408	0.452899	0.303671	0.987731	-1.39919	0.958972	hypothetical protein	1.4139	1.24256	2.02405	1.60027	0.571068	1.93015	1.74048	2.79635	0.534633	2.74116
TGGT1_316890	1.28789	0.699427	TGGT1_316890	0.288459	0.852786	-1.68875	-0.419733	1.0007	-0.0334566	hypothetical protein	0.415432	0.329048	0.463739	0.423776	0.456071	0.674391	0.115833	0.279155	0.747202	0.36486
TGGT1_244930A	1.28772	0.315641	TGGT1_244930A	-0.10325	-0.711647	0.267671	0.382042	0.254606	-0.0894212	hypothetical protein	15.6157	15.0371	19.5442	19.3635	15.8852	10.4195	20.5424	22.2372	20.3572	16.0382
TGGT1_306720	1.28766	0.643705	TGGT1_306720	0.981167	-0.998822	-0.529475	0.22859	0.886055	-0.567515	hypothetical protein	13.4415	11.2197	15.6793	14.4472	25.133	6.37101	8.82055	14.9175	23.5295	8.59102
TGGT1_310173	1.28736	0.401589	TGGT1_310173	-0.444673	-0.608206	0.506261	0.0318354	0.529721	-0.0149387	hypothetical protein	3.26683	3.07269	4.01585	3.95564	2.56158	2.28707	4.95185	3.56411	5.03303	3.45041
TGGT1_217010	1.28703	0.0845008	TGGT1_217010	-0.0036076	-0.225828	-0.316632	-0.0301054	0.416902	0.159271	hypothetical protein	38.8814	38.7182	50.2371	49.8314	43.815	37.5602	35.269	43.0176	58.642	49.0517
TGGT1_254530	1.2869	0.18089	TGGT1_254530	0.0461324	-0.490654	-0.101322	0.179725	0.456483	-0.0903631	hypothetical protein	4.43416	4.38141	5.70619	5.63842	5.13184	3.5374	4.63324	5.62974	6.82026	4.66857
TGGT1_310610	1.28686	0.101367	TGGT1_310610	0.0083355	-0.189051	-0.365066	-0.0310719	0.427948	0.148905	hypothetical protein	87.8373	87.3472	113.379	112.404	99.6607	86.917	76.9341	96.9753	133.303	109.86
TGGT1_223930	1.28685	0.0997987	TGGT1_223930	0.0672115	-0.315286	-0.297684	-0.0322581	0.367782	0.210235	RNA recognition motif-containing protein	146.671	145.551	188.51	187.302	172.986	132.699	134.328	161.461	213.055	191.014
TGGT1_205200	1.28605	0.191524	TGGT1_205200	-0.124399	-0.253267	-0.166745	0.290968	-0.25673	0.510174	hypothetical protein	36.2333	36.2084	47.6955	46.5657	37.6695	34.4506	36.5799	50.2375	34.368	58.4811
TGGT1_250700	1.28555	0.0139841	TGGT1_250700	-0.262358	-0.248951	-0.0322762	0.267863	0.155204	0.120518	hypothetical protein	34.6748	34.5808	44.4981	44.4555	32.6891	32.9943	38.3411	47.208	43.6618	42.6246
TGGT1_272380	1.28462	0.0383737	TGGT1_272380	-0.221243	-0.211833	-0.108943	0.129882	0.0148909	0.397245	hypothetical protein	226.3	226.158	292.351	290.528	219.887	221.326	237.687	280.478	258.99	337.585
TGGT1_239910	1.28418	0.00240348	TGGT1_239910	-0.116307	-0.184882	-0.240086	0.19563	0.106825	0.23882	cyclin-dependent kinase	40.2967	40.2718	51.7537	51.7164	42.102	40.1476	38.6404	52.2643	49.1442	53.8526
TGGT1_212270	1.28362	0.0971308	TGGT1_212270	0.0922894	-0.281034	-0.351584	0.0560267	0.119008	0.365293	hypothetical protein	837.4	829.606	1069.54	1064.9	1002.01	773.554	736.636	977.138	1020.74	1210.75
TGGT1_266640	1.28323	0.0491582	TGGT1_266640	-0.0027794	-0.412096	-0.124802	0.149147	0.125202	0.265328	putative Acetyl-coenzyme A synthetase 2	420.41	417.505	536.243	535.757	472.039	355.436	433.756	524.46	515.827	568.442
TGGT1_408710	1.28312	0.125072	TGGT1_408710	0.0200885	-0.51582	-0.0437581	0.333364	0.119244	0.0868817	KRUF family protein	64.6557	63.8096	82.1149	81.8755	73.2938	50.5525	70.1209	91.0694	78.5084	76.7669
TGGT1_275860	1.28301	0.261776	TGGT1_275860	0.271814	-0.406171	-0.404934	-0.00103384	0.0463335	0.493991	hypothetical protein	880.552	858.296	1114.86	1101.2	1173.75	733.638	734.267	971.494	1003.92	1369.17
TGGT1_229930	1.28192	0.11797	TGGT1_229930	0.124771	-0.30508	-0.357147	-0.00940044	0.305296	0.24156	p25-alpha family protein	714.694	706.489	909.605	905.66	872.158	647.436	624.487	794.704	988.413	945.697
TGGT1_258550	1.2817	0.451661	TGGT1_258550	0.623224	-0.515091	-0.645213	-0.098962	0.414452	0.22159	SAG-related sequence SRS28	8.40949	7.73905	10.0247	9.9191	13.4955	6.13087	5.60211	8.18068	11.6773	10.2161
TGGT1_305080	1.28137	0.0158529	TGGT1_305080	-0.0908256	-0.205977	-0.239724	0.271932	0.23787	0.026724	hypothetical protein	33.8288	33.7955	43.4249	43.3045	35.9215	33.1658	32.399	46.1908	45.113	38.9709
TGGT1_310390	1.28136	0.0434398	TGGT1_310390	-0.198651	-0.15629	-0.181581	0.323983	-0.0637309	0.27627	hypothetical protein	288.267	288.246	371.927	369.348	284.315	292.787	287.699	408.44	312.187	395.153
TGGT1_299780	1.28106	0.102893	TGGT1_299780	0.119785	-0.262344	-0.393451	0.0661083	0.159307	0.310594	hypothetical protein	445.517	440.356	565.509	564.124	541.562	415.543	379.445	521.783	556.603	618.141
TGGT1_220170	1.28056	0.183583	TGGT1_220170	0.109339	-0.276381	-0.368124	-0.140464	0.425227	0.250403	hypothetical protein	29.4881	29.1787	37.857	37.3651	35.6189	27.2626	25.5829	29.9559	44.3376	39.2776
TGGT1_410930	1.2802	0.198068	TGGT1_410930	0.134801	-0.625058	-0.0442923	0.200428	0.213821	0.1203	hypothetical protein	19.2105	18.7532	24.0175	24.0078	23.2966	13.7579	20.5769	24.3808	24.6082	23.0636
TGGT1_217650	1.27982	0.602748	TGGT1_217650	0.284196	-0.409052	-0.409052	-0.409052	1.35201	-0.409052	hypothetical protein	0.0614876	0	0.166308	0.129173	0.161692	0.0227709	0	0.0737209	0.338948	0.0862565
TGGT1_219230	1.2797	0.0992447	TGGT1_219230	0.0467346	-0.20278	-0.377659	0.0155276	0.12577	0.392406	AMP-binding enzyme domain-containing protein	67.6474	67.1531	86.4618	85.9356	78.4672	66.005	58.47	76.7881	82.8858	99.7116
TGGT1_225000	1.27909	0.229835	TGGT1_225000	-0.459193	-0.0946639	0.0211843	0.572273	-0.115235	0.0756346	hypothetical protein	33.8744	33.5446	43.8045	42.9064	27.5957	35.5284	38.499	56.4084	35.0254	39.9798
TGGT1_270280	1.27901	0.373901	TGGT1_270280	-0.177513	-0.177513	-0.177513	-0.177513	0.887563	-0.177513	hypothetical protein	0.0657642	0.0618652	0.0697427	0	0.0893948	0.037768	0.0701299	0	0.209228	0
TGGT1_297640	1.27887	0.0702046	TGGT1_297640	0.0296008	-0.251973	-0.309924	0.128325	0.369257	0.0347137	acyltransferase domain-containing protein	9.73976	9.68742	12.449	12.3889	11.1823	9.1996	8.83739	11.9743	14.1507	11.222
TGGT1_254610	1.27879	0.105323	TGGT1_254610	-0.441924	0.0847916	-0.175036	0.0725164	0.325635	0.134017	Tim10/DDP family zinc finger superfamily protein	125.485	124.103	159.151	158.702	103.312	148.836	124.306	147.575	175.877	154.002
TGGT1_312680	1.27839	0.121596	TGGT1_312680	-0.490601	-0.0384687	-0.00241578	0.0131952	0.196703	0.321587	putative 60S ribosomal protein L27	72.0523	71.2356	91.4155	91.0666	57.3248	78.4238	80.4083	81.2831	92.3085	100.655
TGGT1_256020	1.27831	0.253286	TGGT1_256020	-0.641667	0.0994712	0.0108405	0.429888	0.0469005	0.0545669	putative EFHC1	2.88585	2.8153	3.62731	3.59882	2.04024	3.41025	3.20705	4.28797	3.28822	3.30574
TGGT1_202970	1.27804	0.111398	TGGT1_202970	0.00692718	-0.148115	-0.389712	0.251226	0.35555	-0.0758754	hypothetical protein	1.79331	1.782	2.29557	2.27747	2.02426	1.818	1.53768	2.39777	2.57758	1.91135
TGGT1_230570	1.27802	0.110664	TGGT1_230570	0.126872	-0.339836	-0.317901	0.0231873	0.308693	0.198985	transporter, major facilitator family protein	33.3143	32.9347	42.2301	42.0912	40.6551	29.4186	29.8693	37.8358	46.1157	42.7389
TGGT1_252370	1.27793	0.741077	TGGT1_252370	0.800436	-0.636981	-0.694175	-0.694175	1.91907	-0.694175	AP2 domain transcription factor AP2III-1	0.156409	0.134719	0.253955	0.150466	0.281788	0.104044	0.0833956	0.082528	0.611878	0.0674604
TGGT1_229900	1.27775	0.0415353	TGGT1_229900	-0.349204	-0.148285	-0.032916	0.0286004	0.27749	0.224314	hypothetical protein	17.5902	17.519	22.4456	22.3848	15.5457	17.8687	19.3563	20.1995	24.0029	23.1343
TGGT1_277090	1.27762	0.160831	TGGT1_277090	0.156429	-0.289474	-0.397137	-0.0481722	0.34237	0.235984	carrier superfamily protein	54.7464	53.9743	69.4009	68.9584	67.995	49.9168	46.3273	59.0046	77.3483	71.8498
TGGT1_234180	1.2772	0.186106	TGGT1_234180	0.147987	-0.347899	-0.329563	-0.119076	0.274283	0.374269	hypothetical protein	227.305	224.349	289.578	286.539	280.933	199.217	201.765	233.458	306.635	328.64
TGGT1_408790	1.27694	0.273803	TGGT1_408790	-0.561933	-0.058721	0.0916158	0.565753	-0.0566556	0.0199409	hypothetical protein	14.7388	14.4757	18.8419	18.4846	11.0807	15.7054	17.4303	24.2122	15.7279	16.5855
TGGT1_220420	1.27694	0.328594	TGGT1_220420	-0.682327	0.236625	-0.0833316	0.185673	-0.118655	0.462015	3'5'-cyclic nucleotide phosphodiesterase domain-containing protein	0.511554	0.494701	0.640239	0.631703	0.348359	0.658657	0.527646	0.635801	0.514884	0.770031
TGGT1_225230	1.27693	0.172336	TGGT1_225230	0.141283	-0.530873	-0.139428	0.275021	0.246197	0.00780026	hypothetical protein	115.07	113.024	144.812	144.324	140.859	88.3986	115.953	154.541	151.484	128.411
TGGT1_218520	1.27684	0.0586278	TGGT1_218520	0.0666322	-0.307733	-0.287769	0.109815	0.290409	0.128647	microneme protein MIC6	1803.87	1790.77	2290.19	2286.54	2119.18	1634.83	1657.61	2183.57	2474.75	2212.26
TGGT1_222290	1.27684	0.181828	TGGT1_222290	-0.297086	-0.119087	-0.112688	0.109019	0.568824	-0.148982	LSM domain-containing protein	36.9285	36.8647	48.0947	47.0702	33.9037	38.3557	38.5262	44.9259	61.7891	37.5691
TGGT1_254555	1.27645	0.176721	TGGT1_254555	0.161513	-0.285872	-0.40385	-0.0501926	0.395356	0.183046	histone lysine acetyltransferase GCN5-A	54.4592	53.6668	69.0477	68.503	67.8153	49.7338	45.8286	58.5596	79.7483	68.8351
TGGT1_280522	1.27641	0.0766689	TGGT1_280522	-0.0804443	-0.300182	-0.147517	0.21322	0.386358	-0.0714354	hypothetical protein	92.6825	92.4963	119.063	118.063	98.8334	84.8704	94.3437	121.145	136.592	99.4525
TGGT1_230440	1.27614	0.0894685	TGGT1_230440	0.0769765	-0.25827	-0.346391	0.00342789	0.213605	0.310652	CHY zinc finger domain-containing protein	50.754	50.341	64.4931	64.2423	59.9851	47.5471	44.7298	57.0037	65.9436	70.5321
TGGT1_236980	1.27609	0.203459	TGGT1_236980	0.161048	-0.303264	-0.385374	0.234882	0.413719	-0.121012	AMP-binding enzyme domain-containing protein	14.5051	14.2984	18.4589	18.246	18.0596	13.0899	12.3657	19.0079	21.5164	14.8525
TGGT1_288640	1.27554	0.55963	TGGT1_288640	0.535066	-0.587205	-0.474524	-0.439014	0.983346	-0.0176694	radical SAM domain-containing protein	83.9455	78.6718	109.658	100.349	128.747	59.1425	63.947	65.5405	175.664	87.7702
TGGT1_200010	1.27541	0.051042	TGGT1_200010	-0.0601647	-0.157206	-0.309068	0.246387	-0.0306447	0.310696	hypothetical protein	171.422	170.993	219.213	218.086	185.222	173.173	155.871	229.073	189.051	239.515
TGGT1_248970	1.27472	0.676215	TGGT1_248970	0.651992	-0.0199838	-1.15728	-0.742138	1.22673	0.0406776	leucine rich repeat-containing protein	0.905643	0.800554	1.19514	1.02048	1.42026	0.891421	0.405249	0.540372	2.11535	0.929702
TGGT1_203980	1.27458	0.0457015	TGGT1_203980	-0.0761602	-0.29324	-0.155625	0.379806	0.0371234	0.108095	hypothetical protein	48.5564	48.4634	62.1008	61.7702	51.9003	44.6501	49.1189	71.1917	56.1399	58.9707
TGGT1_214385	1.27453	0.313053	TGGT1_214385	-0.728966	0.301323	-0.097306	0.201783	0.0850468	0.23812	hypothetical protein	127.141	121.953	155.591	155.433	83.0666	169.658	128.699	158.347	146.039	162.386
TGGT1_288840	1.27442	0.185381	TGGT1_288840	-0.00938146	-0.264364	-0.251021	0.276791	-0.215843	0.463819	hypothetical protein	173.719	173.137	224.886	220.65	194.188	162.729	164.241	236.793	168.295	269.569
TGGT1_278070	1.27409	0.842009	TGGT1_278070	1.22052	0.392533	-2.13725	-2.13725	2.3478	0.313647	Toxoplasma gondii family A protein	0.534211	0	0.928722	0	1.02515	0.577484	0	0	2.23941	0.546755
TGGT1_233153	1.27407	0.297864	TGGT1_233153	-0.541989	0.0393578	-0.0215359	-0.187692	0.591834	0.120026	hypothetical protein	3.26666	3.21602	4.20112	4.09744	2.49322	3.73047	3.57629	3.18724	5.47111	3.945
TGGT1_286465	1.2739	0.658611	TGGT1_286465	0.864538	-1.00826	-0.380153	-0.643552	1.03246	0.134965	hypothetical protein	13.8049	11.8892	16.9246	15.1457	24.4328	6.67122	10.3106	8.59	27.4488	14.735
TGGT1_318738	1.27386	0.784039	TGGT1_318738	1.20243	-0.703547	-1.02269	-1.73967	1.38295	0.880516	hypothetical protein	2.21656	1.72903	3.08884	2.20253	4.49086	1.19832	0.96051	0.584346	5.08946	3.59272
TGGT1_257130	1.27378	0.697923	TGGT1_257130	-1.5744	0.183488	0.867232	0.939202	0.0666664	-0.48219	zinc finger (CCCH type) motif-containing protein	0.504476	0.406896	0.563423	0.518297	0.154202	0.521515	0.837711	0.880561	0.48095	0.328759
TGGT1_297920	1.27361	0.631661	TGGT1_297920	0.821066	-0.673204	-0.67124	-0.36063	1.07608	-0.192073	hypothetical protein	6.39053	5.62181	7.95693	7.15997	11.2088	3.97868	3.9841	4.94121	13.376	5.55359
TGGT1_307830	1.27356	0.19156	TGGT1_307830	-0.120371	-0.0948952	-0.308036	0.355388	-0.247812	0.415726	hypothetical protein	232.99	232.492	302.207	296.093	241.37	245.67	211.929	335.661	220.963	349.997
TGGT1_288370	1.27351	0.0638177	TGGT1_288370	-0.0161233	-0.321029	-0.186065	0.182724	-0.0116152	0.352108	hypothetical protein	54.9794	54.7736	70.1242	69.7548	61.125	49.4804	54.3327	70.1581	61.3163	78.8983
TGGT1_203860	1.27312	0.266073	TGGT1_203860	-0.639763	-0.133467	0.250679	0.246638	0.25977	0.0161424	hypothetical protein	12.2556	11.8785	15.1674	15.1227	8.60216	12.2185	15.9462	15.9016	16.047	13.5536
TGGT1_207790	1.27287	0.343038	TGGT1_207790	-0.0974066	0.0223077	-0.447024	-0.403417	0.534724	0.390816	putative enkurin	13.9451	13.8163	18.2682	17.5864	14.5701	15.8307	11.4345	11.7854	22.5815	20.4377
TGGT1_275450	1.27248	0.0360879	TGGT1_275450	0.044151	-0.271008	-0.2946	0.131783	0.218011	0.171663	hypothetical protein	85.1373	84.6396	107.734	107.702	98.444	79.1256	77.8422	104.609	111.052	107.541
TGGT1_252385	1.27203	0.474555	TGGT1_252385	0.496545	-0.664789	-0.352451	-0.261758	0.670985	0.111467	hypothetical protein	24.1952	22.7827	30.034	28.9802	36.2517	16.2081	20.1259	21.4317	40.911	27.7593
TGGT1_251958	1.27159	0.422184	TGGT1_251958	0.518721	-0.560808	-0.477858	-0.0963609	0.498569	0.117737	SAG-related sequence SRS59B	3.80651	3.58011	4.6201	4.55242	5.78389	2.73684	2.89881	3.77626	5.70366	4.38038
TGGT1_293900	1.27125	0.107368	TGGT1_293900	0.0702446	-0.358389	-0.231236	0.137304	0.00501274	0.377064	sporozoite protein with an altered thrombospondin repeat SPATR	179.101	177.693	227.197	225.893	210.345	156.279	170.678	220.353	201.046	260.192
TGGT1_305450	1.27102	0.00936486	TGGT1_305450	-0.130471	-0.119987	-0.268522	0.096667	0.282379	0.139934	acetyltransferase, GNAT family protein	33.0099	32.974	41.9746	41.9106	33.9603	34.208	30.8613	39.7509	45.2118	40.9611
TGGT1_235350	1.27052	0.138354	TGGT1_235350	0.0503607	-0.335472	-0.233025	0.0856517	-0.0271023	0.459586	cwfj family protein	42.1111	41.8379	53.7248	53.1561	48.8339	37.3744	40.1249	50.0432	46.281	64.8501
TGGT1_359490	1.27048	0.510191	TGGT1_359490	-0.980562	0.0983415	0.364155	0.31125	0.509289	-0.302473	elongation factor 1-alpha	0.670362	0.622881	0.813246	0.79136	0.355804	0.751611	0.903672	0.871134	0.999311	0.569293
TGGT1_266920	1.27037	0.141303	TGGT1_266920	0.0866483	-0.297915	-0.306611	-0.100045	0.283745	0.334178	3'5'-cyclic nucleotide phosphodiesterase domain-containing protein	610.158	605.114	775.47	768.721	724.247	554.781	551.447	636.336	830.269	859.806
TGGT1_230660	1.26975	0.624298	TGGT1_230660	-1.33864	0.841073	-0.0192544	-0.00647735	0.460419	0.062875	hypothetical protein	0.250582	0.177098	0.287983	0.284989	0.0491257	0.453062	0.249559	0.251779	0.347992	0.264178
TGGT1_319670	1.26885	0.124115	TGGT1_319670	-0.174073	-0.311885	-0.0293193	0.129333	-0.0764158	0.462361	hypothetical protein	53.4108	53.2403	68.3675	67.5539	53.155	48.3124	58.7651	65.5962	56.8777	82.6285
TGGT1_244700	1.26874	0.028726	TGGT1_244700	-0.157834	-0.292308	-0.0649484	0.306125	0.0336801	0.175285	NAD(+)/NADH kinase domain-containing protein	160.186	159.853	203.414	202.811	161.396	147.032	172.129	222.617	184.308	203.316
TGGT1_314240	1.26856	0.186283	TGGT1_314240	0.239863	-0.400059	-0.354594	0.0825542	0.140439	0.291797	general transcription factor IIIC polypeptide 3 GTF3C3	47.3201	46.3249	58.8771	58.7661	61.6136	39.5404	40.8063	55.2487	57.5105	63.872
TGGT1_243655	1.26837	0.505021	TGGT1_243655	-0.124979	-0.0961528	-0.293326	-0.293326	1.10111	-0.293326	GMC oxidoreductase	0.075674	0	0.104484	0	0.112377	0.114645	0	0.0505658	0.262886	0
TGGT1_214940	1.26836	0.133473	TGGT1_214940	0.139593	-0.327966	-0.326066	0.00420045	0.175078	0.335161	MIC2-associated protein M2AP	3466.35	3424.99	4363.17	4344.11	4249.15	3072.93	3076.98	3868.52	4354.96	4866.02
TGGT1_226740	1.2681	0.0997864	TGGT1_226740	0.121893	-0.423967	-0.211925	0.125709	0.20326	0.18503	zinc finger, C3HC4 type (RING finger) domain-containing protein	134.756	133.114	168.846	168.802	163.115	111.731	129.421	163.547	172.579	170.412
TGGT1_218720	1.26798	0.127089	TGGT1_218720	0.177104	-0.397357	-0.29354	0.12461	0.197491	0.191692	calcium-dependent protein kinase CDPK6	50.1529	49.3825	62.6322	62.6158	62.8698	42.2194	45.3695	60.6233	63.7645	63.5087
TGGT1_255215	1.26764	0.0565614	TGGT1_255215	-0.304436	0.0206581	-0.229442	0.0104178	0.288933	0.21387	hypothetical protein	78.0711	77.7036	98.8237	98.5003	70.8427	88.7479	74.6226	88.1202	106.885	101.466
TGGT1_268900	1.26756	0.105616	TGGT1_268900	0.0863242	-0.269028	-0.33038	0.0378997	0.367825	0.107359	dense granular protein GRA10	33.125	32.8508	41.8463	41.6404	39.266	30.6934	29.4155	37.9699	47.7262	39.8427
TGGT1_263310	1.26738	0.0843327	TGGT1_263310	0.00813784	-0.234284	-0.286631	0.0261449	0.0799137	0.406718	putative step ii splicing factor	67.5595	67.2878	85.8744	85.2793	76.1798	64.3967	62.102	77.1366	80.0657	100.421
TGGT1_309910	1.26698	0.0319862	TGGT1_309910	0.00544898	-0.280463	-0.237081	0.213839	0.240697	0.0575601	hypothetical protein	28.3065	28.1971	35.7806	35.7253	31.8589	26.1314	26.9291	36.8097	37.5014	33.0307
TGGT1_230890	1.26675	0.062729	TGGT1_230890	-0.0578768	-0.270126	-0.183692	0.0391048	0.406511	0.0660779	PHD-finger domain-containing protein	38.7848	38.7139	49.3794	49.0407	41.859	36.1323	38.3632	44.7696	57.7542	45.6145
TGGT1_315440	1.26669	0.357408	TGGT1_315440	0.367042	-0.461835	-0.41681	-0.205255	0.360556	0.356302	hypothetical protein	100.205	96.6062	124.365	122.371	140.227	78.9432	81.4458	94.309	139.598	139.187
TGGT1_263130	1.26656	0.138026	TGGT1_263130	0.172526	-0.319072	-0.364825	0.087081	0.123069	0.301221	putative citrate synthase	180.076	177.447	225.227	224.747	225.07	160.078	155.081	212.127	217.485	246.07
TGGT1_281660	1.26652	0.498511	TGGT1_281660	0.355138	-0.128894	-0.737549	-0.468528	0.647048	0.332785	hypothetical protein	4.00993	3.82665	5.09331	4.84653	5.50849	3.93844	2.58286	3.11232	6.74382	5.4238
TGGT1_216710	1.2665	0.700473	TGGT1_216710	1.12633	-0.620797	-1.0168	-0.530169	1.12921	-0.0877749	transporter, major facilitator family protein	7.53398	6.03558	8.65086	7.64406	14.8279	4.41716	3.35687	4.70354	14.8576	6.39144
TGGT1_231991	1.2662	0.311823	TGGT1_231991	-0.662798	-0.0722917	0.224332	0.274346	-0.100801	0.337214	hypothetical protein	17.1811	16.6505	21.2672	21.0829	11.8347	17.8204	21.8882	22.6603	17.4717	23.6696
TGGT1_267580	1.26609	0.0117158	TGGT1_267580	-0.137448	-0.240087	-0.133041	0.282363	0.183894	0.0443196	cyclin2 related protein	141.024	140.942	178.852	178.445	144.177	134.276	144.618	192.873	180.148	163.536
TGGT1_228720	1.26578	0.0429599	TGGT1_228720	-0.33138	-0.0621701	-0.116493	0.186312	0.0203326	0.303398	hypothetical protein	15.0951	15.047	19.1076	19.0462	13.4547	16.2149	15.6157	19.2626	17.1692	20.8911
TGGT1_304740	1.26567	0.0563639	TGGT1_304740	0.048654	-0.336076	-0.222432	0.173137	0.0689034	0.267814	rhoptry kinase family protein ROP35	271.794	270.073	342.365	341.823	314.259	240.698	260.425	342.579	318.701	365.815
TGGT1_251520	1.26561	0.174215	TGGT1_251520	-0.0549819	-0.203433	-0.251333	0.166046	-0.169778	0.51348	hypothetical protein	80.0258	79.8903	103.011	101.11	86.5152	78.0556	75.5066	100.839	79.8979	128.297
TGGT1_217770	1.26521	0.000518086	TGGT1_217770	-0.158189	-0.158556	-0.192312	0.220275	0.112617	0.176166	hypothetical protein	35.4837	35.4815	44.9124	44.8914	35.7654	35.7563	34.9294	46.4935	43.1503	45.0935
TGGT1_220060A	1.26495	0.15981	TGGT1_220060A	-0.0233768	-0.281354	-0.203897	0.530639	0.0163034	-0.0383144	hypothetical protein	27.0442	26.9676	34.6751	34.1128	29.843	24.9565	26.333	43.8145	30.6752	29.5356
TGGT1_271037	1.26495	0.404599	TGGT1_271037	0.438202	-0.544343	-0.402477	-0.195391	0.478904	0.225105	hypothetical protein	50.9239	48.5609	62.5519	61.4271	74.0006	37.4507	41.3205	47.6985	76.1181	63.8391
TGGT1_313680	1.2649	0.107263	TGGT1_313680	0.103917	-0.249735	-0.362715	0.0356218	0.324679	0.148233	hypothetical protein	55.4747	54.9391	69.7306	69.4924	66.4036	51.9675	48.0531	63.3334	77.3834	68.475
TGGT1_289020	1.26391	0.520793	TGGT1_289020	0.398418	-0.45263	-0.45263	-0.45263	0.881961	0.0775108	hypothetical protein	0.0906689	0	0.164987	0.153004	0.180381	0	0.0916256	0.0983494	0.252204	0.144407
TGGT1_242730	1.26379	0.299192	TGGT1_242730	0.313742	-0.381079	-0.439295	-0.120786	0.363214	0.264204	guanylate kinase family protein	111.425	108.195	138.13	136.735	151.178	93.3956	89.7019	111.862	156.452	146.075
TGGT1_227840	1.26336	0.022985	TGGT1_227840	-0.0742105	-0.275252	-0.15644	0.220658	0.0232539	0.26199	Memo family protein	121.803	121.605	154.026	153.631	129.83	112.942	122.637	159.272	138.904	163.901
TGGT1_226780	1.26322	0.0455985	TGGT1_226780	-0.395036	-0.0216858	-0.0889413	0.205943	0.178535	0.121185	zinc finger, C3HC4 type (RING finger) domain-containing protein	7.04675	7.00329	8.84936	8.84671	5.98583	7.75379	7.40062	9.07898	8.90813	8.56096
TGGT1_217340	1.26315	0.219812	TGGT1_217340	-0.17918	-0.131903	-0.194454	0.125132	0.588787	-0.208382	hypothetical protein	12.3801	12.378	16.0452	15.6352	12.2868	12.6961	12.1574	15.1721	20.9228	12.0406
TGGT1_254140	1.26307	0.465123	TGGT1_254140	-0.54161	0.252446	-0.21624	0.739566	-0.462808	0.228646	DNA-directed RNA polymerase II RPABC4	85.4926	83.3179	111.335	105.236	64.3297	111.544	80.6042	156.345	67.9412	109.719
TGGT1_316680	1.26273	0.197754	TGGT1_316680	0.0917706	-0.425202	-0.171388	0.229435	0.40812	-0.132736	RNA pseudouridine synthase superfamily protein	22.6176	22.3773	28.5942	28.2564	26.7971	18.7268	22.329	29.4801	33.3671	22.9353
TGGT1_224030	1.26201	0.04672	TGGT1_224030	-0.164385	-0.145057	-0.194136	0.062625	0.0390583	0.401895	hypothetical protein	27.4366	27.434	34.8568	34.6218	27.5001	27.871	26.9388	32.1863	31.6648	40.7194
TGGT1_299250	1.26193	0.0376911	TGGT1_299250	-0.242117	-0.144854	-0.116483	0.346293	0.167358	-0.0101983	hypothetical protein	7.25113	7.24613	9.19073	9.14413	6.8824	7.36239	7.50861	10.3483	9.14122	8.08266
TGGT1_288820	1.26128	0.187595	TGGT1_288820	0.141244	-0.362761	-0.280812	-0.0505897	0.43364	0.119279	hypothetical protein	32.4977	32.1082	40.8961	40.4974	39.7686	28.0427	29.6817	34.8171	48.7035	39.1677
TGGT1_312420	1.26103	0.0737477	TGGT1_312420	0.0800947	-0.393478	-0.188517	0.142064	0.147338	0.212498	hypothetical protein	208.584	206.699	260.717	260.653	245.364	176.706	203.681	256.133	257.071	268.948
TGGT1_202890	1.26029	0.0340079	TGGT1_202890	0.0106644	-0.232353	-0.278952	0.0648133	0.254731	0.181096	hypothetical protein	108.878	108.45	136.878	136.679	122.652	103.638	100.344	127.343	145.26	138.032
TGGT1_220480	1.25935	0.0338077	TGGT1_220480	-0.360684	-0.0798629	-0.0584757	0.171774	0.096201	0.231048	hypothetical protein	16.0448	15.9735	20.131	20.1163	13.9604	16.9603	17.2136	20.1922	19.1617	21.0391
TGGT1_312445	1.25912	0.373901	TGGT1_312445	-0.166207	-0.166207	-0.166207	-0.166207	-0.166207	0.831035	hypothetical protein	0.0259267	0	0.0665393	0	0	0	0.07778	0	0	0.199618
TGGT1_304955	1.25904	0.280199	TGGT1_304955	0.243429	-0.389338	-0.352582	-0.0789148	0.0846884	0.492716	serine/threonine specific protein phosphatase	212.094	207.679	265.213	261.476	275.862	177.914	182.505	220.626	247.119	327.895
TGGT1_254410	1.25825	0.0218103	TGGT1_254410	-0.0505988	-0.153824	-0.292711	0.155275	0.0713331	0.270526	putative protein phosphatase 2C	65.7686	65.614	82.6918	82.5591	71.0639	66.1569	60.085	81.964	77.3311	88.7804
TGGT1_243960	1.25812	0.0352202	TGGT1_243960	-0.057426	-0.272864	-0.166608	0.20645	0.289349	0.00109912	nuclear transport factor 2 (ntf2) domain-containing protein	62.8189	62.7023	79.1616	78.8867	67.586	58.2108	62.6599	81.1505	85.9501	70.3841
TGGT1_275320	1.25804	0.151316	TGGT1_275320	0.0906275	-0.450037	-0.137349	0.00980719	0.129187	0.357765	penicillin amidase	161.209	159.342	201.474	200.457	190.308	130.828	162.491	179.94	195.463	229.02
TGGT1_304760	1.25786	0.0302505	TGGT1_304760	-0.0829995	-0.281262	-0.132188	0.267959	0.223093	0.00539664	RNA recognition motif-containing protein	58.8134	58.7142	74.0836	73.854	62.1689	54.1864	60.085	79.2907	76.8628	66.0972
TGGT1_314900	1.25759	0.0314563	TGGT1_314900	-0.0867251	-0.232467	-0.176794	0.148903	0.0138725	0.333211	LisH protein	74.0389	73.9746	93.4148	93.0294	78.1168	70.6109	73.389	91.9762	83.7582	104.51
TGGT1_213290	1.25752	0.730323	TGGT1_213290	1.19095	-0.926549	-0.760267	-0.883561	1.12183	0.257602	hypothetical protein	2.15228	1.69373	2.47783	2.12989	4.33622	0.999267	1.12134	1.02949	4.13337	2.27063
TGGT1_229770	1.2573	0.249702	TGGT1_229770	-0.507681	-0.0636462	0.0758261	0.199172	0.443349	-0.14702	hypothetical protein	8.58706	8.46467	10.7914	10.6427	6.6758	9.08178	10.0036	10.8965	12.906	8.57182
TGGT1_207250	1.25713	0.144741	TGGT1_207250	-0.00780976	0.012197	-0.499596	0.0209665	0.219003	0.255239	electron-transfer-flavoprotein, alpha polypeptide	0.417879	0.412523	0.519898	0.518597	0.460032	0.466456	0.327149	0.4693	0.538351	0.552044
TGGT1_213050	1.25703	0.246087	TGGT1_213050	0.0948898	-0.280345	-0.309572	-0.243136	0.406861	0.331302	hypothetical protein	1266.37	1255.82	1609.26	1578.6	1503.71	1159.33	1136.08	1189.62	1866.71	1771.46
TGGT1_318450	1.25702	0.396521	TGGT1_318450	0.380819	-0.429681	-0.446151	-0.218223	0.528066	0.185171	zinc finger, C3HC4 type (RING finger) domain-containing protein	44.0381	42.4099	54.4999	53.3102	61.9123	35.3014	34.9007	40.874	68.565	54.0606
TGGT1_411760	1.25688	0.72405	TGGT1_411760	-0.77775	-0.77775	1.06073	1.32976	-0.0572438	-0.77775	actin	0.119211	0	0.198575	0	0	0	0.357633	0.430948	0.164776	0
TGGT1_260430	1.25686	0.100158	TGGT1_260430	-0.117767	0.0732662	-0.450228	0.180873	0.117794	0.196062	hypothetical protein	4.62175	4.57105	5.74672	5.74515	4.72288	5.39155	3.75082	5.80907	5.56055	5.87055
TGGT1_250720	1.25682	0.0500593	TGGT1_250720	-0.232615	-0.283363	0.0213039	0.251284	0.222281	0.0211098	hypothetical protein	80.7007	80.3508	101.237	100.987	76.6661	74.0162	91.4199	107.219	105.085	91.4076
TGGT1_207970	1.25664	0.261646	TGGT1_207970	0.183663	-0.270746	-0.407282	-0.0846559	0.510213	0.0688079	HEAT repeat-containing protein	2.12695	2.09369	2.67258	2.63102	2.66567	1.94543	1.76976	2.21327	3.34278	2.46168
TGGT1_254320	1.25643	0.792906	TGGT1_254320	-1.69526	1.52547	-0.324196	0.774903	0.972943	-1.25386	hypothetical protein	0.425264	0.273532	0.441847	0.36299	0.0848697	0.932261	0.258662	0.554108	0.635639	0.135793
TGGT1_321540	1.25598	0.191236	TGGT1_321540	0.207075	-0.409473	-0.290828	0.064509	0.0843927	0.344325	hypothetical protein	94.1872	92.5351	116.686	116.223	119.711	78.0791	84.7716	108.447	109.952	131.659
TGGT1_265810	1.25585	0.119772	TGGT1_265810	-0.212569	-0.291399	0.0109676	0.130798	-0.0593422	0.421544	hypothetical protein	15.7258	15.6631	19.8579	19.6706	15.1481	14.3426	17.6868	19.2186	16.8455	23.5096
TGGT1_228170	1.25553	0.145619	TGGT1_228170	0.158444	-0.347484	-0.303406	0.0116411	0.181979	0.298827	inner membrane complex protein IMC2A	306.904	302.943	381.618	380.354	378.853	266.791	275.068	342.199	385.084	417.571
TGGT1_254500	1.25524	0.349264	TGGT1_254500	0.234663	-0.565305	-0.161301	0.148007	0.529006	-0.185071	hypothetical protein	9.93722	9.68764	12.4116	12.1603	12.7709	7.33512	9.70565	12.0264	15.6613	9.54705
TGGT1_291970	1.25524	0.263121	TGGT1_291970	0.280872	-0.352102	-0.420711	0.061722	0.397262	0.0329562	hypothetical protein	18.3078	17.856	22.565	22.4136	24.3052	15.6731	14.9452	20.8799	26.3473	20.4677
TGGT1_259830	1.25481	0.0247775	TGGT1_259830	-0.0610689	-0.265921	-0.164207	0.227825	0.0193918	0.24398	diacylglycerol kinase catalytic domain-containing protein	86.9971	86.8511	109.251	108.981	93.2567	80.9121	86.8225	113.932	98.6055	115.215
TGGT1_314080	1.25479	0.240368	TGGT1_314080	-0.154952	-0.169381	-0.166834	0.342439	-0.307036	0.455764	hypothetical protein	368.151	368.147	473.932	461.947	370.392	366.706	367.354	522.867	333.334	565.595
TGGT1_271040	1.25476	0.775103	TGGT1_271040	1.21257	-0.88843	-0.815261	-1.03167	1.73522	-0.212429	hypothetical protein	8.12292	6.34986	11.0997	7.96755	16.4841	3.84238	4.04228	3.47922	23.6808	6.13899
TGGT1_203688	1.2546	0.721004	TGGT1_203688	1.53177	-1.14421	-0.878401	0.184175	0.266729	0.039939	hypothetical protein	1.32907	0.915607	1.15113	1.14872	2.96532	0.464001	0.557875	1.16521	1.23383	1.05435
TGGT1_263020	1.25439	0.5202	TGGT1_263020	-0.970973	0.148568	0.331925	0.176447	-0.229585	0.543617	putative 50S ribosomal protein L33	148.154	137.921	177.157	173.007	78.8051	171.226	194.431	174.567	131.745	225.16
TGGT1_227300	1.25418	0.463896	TGGT1_227300	0.27809	-0.412671	-0.355538	-0.161687	0.8389	-0.187095	hypothetical protein	5.83905	5.69742	7.57379	7.14559	7.73698	4.79327	4.9869	5.70408	11.4128	5.6045
TGGT1_210950	1.2537	0.471055	TGGT1_210950	0.244203	-0.00048032	-0.733015	0.176467	0.652591	-0.339765	oocyst wall protein	0.2553	0.245546	0.320049	0.307841	0.325643	0.274843	0.165413	0.310707	0.432194	0.217245
TGGT1_217915	1.25352	0.401803	TGGT1_217915	0.434863	-0.449018	-0.474821	-0.143903	0.472079	0.160801	hypothetical protein	11.3082	10.8067	13.7531	13.5464	16.3555	8.86317	8.70606	10.9506	16.7829	13.5258
TGGT1_203250	1.2529	0.738913	TGGT1_203250	1.12354	-0.570146	-1.0413	-0.134846	1.37132	-0.748568	hypothetical protein	0.938452	0.753453	1.15063	0.943999	1.83753	0.568045	0.409781	0.768106	2.18183	0.501964
TGGT1_308010	1.25286	0.593403	TGGT1_308010	0.642473	-0.490538	-0.639764	-0.213386	0.940159	-0.238944	hypothetical protein	42.6328	39.2047	53.0773	49.1178	68.5003	31.2336	28.1644	37.8489	84.1986	37.1843
TGGT1_219810	1.2526	0.0500094	TGGT1_219810	0.0128411	-0.246735	-0.253498	0.0117633	0.269442	0.206187	hypothetical protein	123.794	123.329	154.922	154.482	139.263	116.331	115.787	139.159	166.372	159.235
TGGT1_214840	1.25256	0.247282	TGGT1_214840	-0.0425085	-0.327414	-0.117396	0.250948	0.499122	-0.262752	AP2 domain transcription factor AP2X-7	86.9281	86.6295	111.072	108.509	94.1388	77.2687	89.3769	115.374	137.03	80.8107
TGGT1_266950	1.25255	0.0866189	TGGT1_266950	0.118242	-0.297383	-0.308159	0.118436	0.147161	0.221703	putative protein kinase	69.0627	68.3927	85.7043	85.6652	83.0809	62.2853	61.8218	83.0921	84.7631	89.2578
TGGT1_209740	1.25201	0.281808	TGGT1_209740	-0.356175	-0.0598369	-0.0703568	0.155271	-0.253846	0.584942	hypothetical protein	21.366	21.2717	27.3898	26.6324	18.5946	22.8346	22.6687	26.5062	19.9614	35.7019
TGGT1_214740	1.252	0.050788	TGGT1_214740	-0.18769	-0.17546	-0.123204	0.331936	0.213464	-0.0590454	hypothetical protein	8.94398	8.9423	11.2668	11.1958	8.78519	8.85998	9.18678	12.5943	11.6014	9.60455
TGGT1_319650	1.25198	0.0349785	TGGT1_319650	0.0226847	-0.237469	-0.271541	0.207461	0.207397	0.0714679	3' exoribonuclease family, domain 1 domain-containing protein	49.4079	49.1994	61.6571	61.5969	55.9227	46.6954	45.6055	63.564	63.5612	57.846
TGGT1_269710	1.25197	0.0684344	TGGT1_269710	0.0715945	-0.314515	-0.243379	0.147396	0.0745475	0.264356	hypothetical protein	68.0429	67.5743	84.7259	84.601	79.4567	60.7995	63.8725	83.7431	79.6195	90.815
TGGT1_292335	1.2519	0.761578	TGGT1_292335	0.965149	-1.31727	-0.134052	-1.21553	1.36102	0.340676	hypothetical protein	3.1132	2.55672	4.06753	3.20075	5.58479	1.14797	2.60684	1.23185	7.34813	3.62261
TGGT1_204110	1.25174	0.193234	TGGT1_204110	0.228442	-0.251416	-0.462925	0.158505	0.222482	0.104912	eIF2 kinase IF2K-C	65.6412	64.3045	80.5371	80.4924	84.2881	60.4386	52.1968	80.2995	83.9406	77.3713
TGGT1_232670	1.25158	0.235881	TGGT1_232670	0.141563	-0.383044	-0.24414	0.189754	-0.147777	0.443643	hypothetical protein	588.454	581.376	737.833	727.637	717.465	498.745	549.152	741.836	587.085	884.578
TGGT1_216820	1.25157	0.122437	TGGT1_216820	0.14343	-0.328021	-0.30102	0.110721	0.0858303	0.28906	transporter, major facilitator family protein	232.713	230.034	288.478	287.904	284.247	205.01	208.883	277.875	273.122	314.438
TGGT1_304730	1.25113	0.738563	TGGT1_304730	1.26007	-1.20201	-0.542919	-0.505984	1.19498	-0.204139	Mob1/phocein family protein	22.224	16.9522	24.4079	21.2095	45.4149	8.24212	13.015	13.3525	43.4113	16.4599
TGGT1_252860	1.25107	0.789859	TGGT1_252860	-0.421502	-0.664528	0.601286	0.285346	1.94281	-1.74342	hypothetical protein	0.552598	0.512035	1.02362	0.640592	0.427618	0.361325	0.868852	0.697973	2.20184	0.171049
TGGT1_233080	1.25083	0.068066	TGGT1_233080	-0.177295	-0.186954	-0.120079	0.13889	0.394267	-0.0488288	G-patch domain-containing protein	32.1606	32.1539	40.5407	40.219	31.8025	31.5903	33.0891	39.5952	47.2627	34.7643
TGGT1_297650	1.24964	0.0242859	TGGT1_297650	-0.0341937	-0.283473	-0.164603	0.136966	0.0780371	0.267267	Ser/Thr phosphatase family protein	154.275	153.891	192.599	192.308	168.001	141.342	153.481	189.163	181.592	207.043
TGGT1_286928	1.2492	0.269229	TGGT1_286928	-0.521924	0.16105	-0.120627	0.386558	-0.131609	0.226551	hypothetical protein	2.28292	2.24102	2.83044	2.79947	1.7444	2.80054	2.30382	3.27436	2.28635	2.93062
TGGT1_301218	1.24839	0.161038	TGGT1_301218	-0.0634165	-0.311278	-0.105406	0.000234015	-0.0197748	0.499641	hypothetical protein	20.7245	20.6671	26.1737	25.8006	22.0986	18.6102	21.4647	23.0954	22.7773	32.6484
TGGT1_200360	1.24763	0.167973	TGGT1_200360	0.149677	-0.274117	-0.354336	-0.0261661	0.15823	0.346713	hypothetical protein	2181.59	2155.37	2704.1	2689.1	2670.68	1990.89	1883.21	2364.22	2686.56	3061.51
TGGT1_208020	1.24716	0.538057	TGGT1_208020	0.679708	-0.478203	-0.679474	-0.256587	0.441305	0.293252	AP2 domain transcription factor AP2Ib-1	6.70649	6.11936	7.79129	7.63182	10.9466	4.90584	4.26702	5.7204	9.27925	8.37422
TGGT1_244940	1.24701	0.237142	TGGT1_244940	-0.282678	0.0437043	-0.238738	-0.244653	0.42425	0.298115	hypothetical protein	47.1669	46.9256	59.6581	58.5168	43.0775	54.0134	44.4097	44.228	70.3165	64.4298
TGGT1_411090	1.24695	0.45728	TGGT1_411090	0.441052	-0.271461	-0.647191	0.393012	-0.279665	0.364253	TPRX1 protein	6.04428	5.74891	7.3272	7.16858	8.71524	5.31853	4.09907	8.42981	5.28837	8.26343
TGGT1_215185	1.24672	0.435447	TGGT1_215185	-0.076429	-0.576592	0.17581	0.420853	-0.426825	0.483184	hypothetical protein	1.11092	1.08597	1.40674	1.3539	1.14999	0.813074	1.3697	1.62327	0.902016	1.69494
TGGT1_277870	1.24658	0.127364	TGGT1_277870	0.151813	-0.39162	-0.23716	0.0931924	0.217925	0.16585	hypothetical protein	56.5946	55.8732	69.6942	69.6505	69.3049	47.5526	52.9263	66.5453	72.5547	69.9825
TGGT1_299670	1.24628	0.118229	TGGT1_299670	0.118533	-0.371037	-0.223936	0.0792332	0.103615	0.293592	hypothetical protein	189.544	187.603	234.329	233.806	227.368	161.94	179.323	221.258	225.029	256.701
TGGT1_233000	1.24616	0.22165	TGGT1_233000	0.133173	-0.35821	-0.251198	-0.107442	0.448885	0.134793	KOW motif domain-containing protein	42.6451	42.1802	53.2257	52.5633	51.6398	36.7336	39.5619	43.7071	64.2722	51.6978
TGGT1_204510	1.24612	0.16526	TGGT1_204510	0.0351816	-0.328044	-0.183306	-0.0741589	0.0988848	0.451443	WD domain, G-beta repeat-containing protein	92.1892	91.6934	115.604	114.261	104.884	81.5394	90.1442	97.2287	109.619	139.964
TGGT1_233842	1.24603	0.261107	TGGT1_233842	0.1604	-0.404555	-0.231851	0.068881	0.498249	-0.0911242	hypothetical protein	8.23414	8.12216	10.2759	10.1204	10.1326	6.8494	7.72043	9.50979	12.8063	8.51147
TGGT1_214390	1.24544	0.192445	TGGT1_214390	-0.489185	-0.177623	0.191819	0.251087	0.116134	0.107769	hypothetical protein	84.7931	83.2264	103.762	103.654	66.1704	82.1208	106.088	110.537	100.666	100.084
TGGT1_293200	1.24477	0.0836862	TGGT1_293200	0.0732768	-0.401145	-0.145958	0.171131	0.173334	0.129361	hypothetical protein	87.7592	86.9754	108.275	108.265	102.094	73.4827	87.7009	109.259	109.426	106.141
TGGT1_236070	1.2445	0.27974	TGGT1_236070	0.261265	-0.420548	-0.314058	-0.102811	0.210584	0.365568	pyrroline-5-carboxylate reductase	200.008	195.583	245.588	243.402	261.503	163.016	175.504	203.179	252.476	281.109
TGGT1_262400	1.24434	0.250734	TGGT1_262400	0.279603	-0.398687	-0.353986	-0.01236	0.232711	0.252719	lipase	528.945	516.378	644.751	642.55	699.208	436.939	450.689	571.106	676.847	686.299
TGGT1_301160	1.24416	0.538858	TGGT1_301160	-0.941816	0.422843	0.0462075	-0.305357	0.325642	0.452481	SAG-related sequence SRS19C	4.58449	4.2611	5.43552	5.3015	2.47426	6.3716	4.90761	3.84626	5.95646	6.50385
TGGT1_281600	1.24413	0.636496	TGGT1_281600	0.833485	-0.816713	-0.489479	-0.346009	0.84411	-0.0253937	hypothetical protein	3.71469	3.26291	4.32426	4.05949	6.48548	2.06625	2.59233	2.86338	6.53342	3.57597
TGGT1_268650	1.24344	0.0637497	TGGT1_268650	0.0242967	-0.200031	-0.295763	0.0496805	0.110069	0.311748	putative chaperone clpB protein	22.0192	21.923	27.3433	27.2598	24.8614	21.2812	19.9149	25.3027	26.3843	30.3429
TGGT1_203560	1.24298	0.163027	TGGT1_203560	0.190086	-0.322911	-0.337886	0.0729628	0.123018	0.274731	hypothetical protein	357.569	352.248	438.622	437.839	448.026	313.961	310.719	413.091	427.675	475.099
TGGT1_250080	1.24295	0.258853	TGGT1_250080	0.129008	-0.114019	-0.485635	0.301521	0.328079	-0.158954	hypothetical protein	22.7033	22.3638	28.1197	27.797	27.2651	23.0382	17.8066	30.7283	31.2992	22.3317
TGGT1_319312	1.24289	0.0741255	TGGT1_319312	0.0576801	-0.266297	-0.261939	0.00923917	0.214284	0.247031	hypothetical protein	6.69922	6.66142	8.30113	8.27944	7.72943	6.17477	6.19345	7.47421	8.61569	8.81349
TGGT1_245752	1.24286	0.622663	TGGT1_245752	-0.684357	-0.564304	0.778173	0.606476	0.412043	-0.548031	WD domain, G-beta repeat-containing protein	0.283891	0.253506	0.333211	0.315072	0.175868	0.191129	0.484677	0.430295	0.376042	0.193297
TGGT1_304490	1.2427	0.174771	TGGT1_304490	0.146131	-0.291632	-0.324716	-0.0417267	0.156064	0.355879	hypothetical protein	73.7224	72.8861	91.1499	90.5755	89.912	66.3801	64.8752	78.9345	90.5332	103.982
TGGT1_256080	1.24265	0.647574	TGGT1_256080	-0.00497586	-0.656923	0.191764	-0.660698	1.28093	-0.150099	glycosyltransferase, group 2 family protein	0.313374	0.304136	0.447944	0.377935	0.337866	0.215025	0.38723	0.214463	0.823837	0.305533
TGGT1_283810	1.24261	0.436023	TGGT1_283810	0.322852	-0.450486	-0.342423	-0.301434	0.633343	0.138148	hypothetical protein	27.1277	26.344	33.8993	32.7352	36.7313	21.4901	23.1616	23.8291	45.5516	32.3173
TGGT1_246000	1.24257	0.140836	TGGT1_246000	-0.027371	-0.316394	-0.126217	-0.011682	0.452681	0.0289836	large subunit ribosomal protein IMG2	39.3173	39.1832	49.2219	48.6877	42.8568	35.0764	40.0188	43.3254	59.7764	44.564
TGGT1_281970	1.24242	0.767505	TGGT1_281970	1.31266	0.155405	-1.9378	-0.309768	0.63651	0.142994	adenylate kinase superfamily protein	0.459454	0	0.442572	0.427042	0.951668	0.426695	0	0.309091	0.595586	0.42304
TGGT1_269582	1.2421	0.413128	TGGT1_269582	0.473607	-0.561829	-0.380955	0.403256	0.0024623	0.0634585	hypothetical protein	0.677441	0.643461	0.805382	0.799244	0.995797	0.485818	0.550709	0.948403	0.71836	0.749383
TGGT1_202610	1.24188	0.0505091	TGGT1_202610	-0.0186621	-0.286339	-0.16379	0.0819766	0.320648	0.0661672	protein phosphatase 2C domain-containing protein	145.729	145.31	181.057	180.458	159.852	132.782	144.554	171.401	202.237	169.533
TGGT1_233160	1.24174	0.144761	TGGT1_233160	-0.267275	-0.259995	0.0587217	0.42557	0.041399	0.00157865	hypothetical protein	26.3248	26.1758	32.7982	32.5035	24.2358	24.3584	30.3803	39.1764	30.0177	29.2005
TGGT1_228280	1.24166	0.244553	TGGT1_228280	0.157267	-0.0479461	-0.577731	0.242408	0.202692	0.0233109	hypothetical protein	8.71178	8.52116	10.6032	10.5804	10.5887	9.18475	6.36189	11.2324	10.9274	9.64979
TGGT1_263220	1.24096	0.390985	TGGT1_263220	0.335359	-0.292705	-0.509848	-0.237828	0.431972	0.27305	rhoptry kinase family protein ROP21	50.6301	49.0399	62.0131	60.8568	68.9259	44.5981	38.3663	46.3272	73.6997	66.0124
TGGT1_247030	1.24044	0.174868	TGGT1_247030	0.0895981	-0.322956	-0.232926	0.0503835	-0.0190218	0.434923	hypothetical protein	1039.14	1031.17	1291.76	1279.11	1222.06	918.124	977.244	1189.29	1133.43	1552.55
TGGT1_264178A	1.2401	0.7888	TGGT1_264178A	0.84171	-1.19238	-0.115013	1.89098	-0.232913	-1.19238	flagellar associated protein	0.206861	0	0.347347	0	0.409564	0	0.211018	0.847583	0.194459	0
TGGT1_411140	1.24009	0.53839	TGGT1_411140	0.339306	-0.882341	0.0773673	-0.212577	-0.0145371	0.692781	putative cytochrome B domain protein	8.08876	7.61197	9.80285	9.43952	10.7242	4.59846	8.94362	7.31529	8.39165	13.7016
TGGT1_313960	1.23998	0.00484513	TGGT1_313960	-0.254602	-0.100893	-0.109982	0.167137	0.110229	0.188111	ribosomal protein L19 protein	16.2125	16.1934	20.0847	20.0795	15.1148	16.8141	16.7085	20.2469	19.4638	20.5434
TGGT1_304970	1.23979	0.146853	TGGT1_304970	0.114856	-0.313954	-0.266038	0.0197667	0.365711	0.0796579	putative cell-cycle-associated protein kinase CDK	51.9102	51.4407	64.1327	63.7755	62.0234	46.0756	47.6316	58.0672	73.8024	60.5285
TGGT1_227780	1.23952	0.129876	TGGT1_227780	0.142081	-0.328805	-0.277945	0.0391623	0.264808	0.160698	hypothetical protein	21.1957	20.9634	26.0376	25.9846	25.7549	18.5827	19.2495	23.9816	28.0417	26.0894
TGGT1_292245	1.23946	0.275951	TGGT1_292245	0.128874	-0.0507234	-0.542714	0.180169	-0.102119	0.386513	hypothetical protein	29.0285	28.4924	35.6533	35.3152	34.6849	30.625	21.7757	35.9403	29.5532	41.4665
TGGT1_214180	1.2393	0.113955	TGGT1_214180	0.0758472	-0.327384	-0.212755	0.0247807	0.34159	0.0979216	ENTH domain-containing protein	70.4176	69.9244	87.0464	86.6574	82.0445	62.039	67.1694	79.1912	98.6384	83.3095
TGGT1_205625	1.23916	0.107587	TGGT1_205625	0.0217739	-0.24465	-0.241176	0.176816	-0.0648895	0.352125	hypothetical protein	22.3351	22.2501	27.764	27.5716	25.145	20.905	20.9554	27.9978	23.679	31.6153
TGGT1_227310	1.23909	0.526925	TGGT1_227310	-0.43871	-0.081349	0.0561399	-0.476615	0.954922	-0.0143879	hypothetical protein	12.917	12.7862	17.3034	15.8432	10.5009	13.4525	14.7976	10.2286	27.59	14.0916
TGGT1_265410	1.23902	0.0171961	TGGT1_265410	-0.220227	-0.133033	-0.110541	0.112579	0.0574988	0.293722	G-protein beta WD-40 repeat containing protein	33.9263	33.9082	42.1171	42.0129	32.4003	34.4189	34.9597	40.8069	39.2783	46.2661
TGGT1_301170	1.23758	0.674423	TGGT1_301170	-0.608671	0.733267	-0.585877	0.683142	-0.876243	0.654383	SAG-related sequence SRS19D	0.182607	0.165002	0.194546	0	0.120378	0.305148	0.122295	0.294728	0	0.288911
TGGT1_217560	1.23736	0.223641	TGGT1_217560	0.0480805	-0.14082	-0.368153	-0.167262	0.186885	0.44127	DNA-directed RNA polymerase II RPB10	601.426	597.283	750.023	739.052	686.912	602.61	514.757	591.666	756.285	902.117
TGGT1_297380	1.23734	0.373901	TGGT1_297380	-0.153623	-0.153623	-0.153623	0.768117	-0.153623	-0.153623	hypothetical protein	0.0066103	0	0.0693352	0	0.0198309	0	0	0.18944	0.0185656	0
TGGT1_267540	1.23727	0.0296548	TGGT1_267540	0.0271289	-0.249336	-0.23854	0.123385	0.143588	0.193775	AGC kinase	6.23443	6.20952	7.68449	7.68287	7.03813	5.81076	5.85441	7.52373	7.62983	7.89992
TGGT1_209080	1.23696	0.195371	TGGT1_209080	-0.214274	-0.166906	-0.0790122	0.516741	-0.143799	0.0872506	transport protein particle (trapp) component, bet3 protein	38.799	38.7696	48.8423	47.9563	37.1677	38.4083	40.821	61.6912	39.0284	45.8072
TGGT1_293260	1.2369	0.0861241	TGGT1_293260	-0.151995	-0.205177	-0.102917	0.272369	0.298159	-0.110439	ATPase/histidine kinase/DNA gyrase B/HSP90 domain-containing protein	123.912	123.86	154.451	153.203	123.978	119.491	128.268	166.376	169.377	127.601
TGGT1_251170	1.23672	0.238536	TGGT1_251170	0.201998	-0.535988	-0.125789	0.206254	0.217853	0.0356711	KRUF family protein	54.1267	52.9715	65.6187	65.5109	67.7619	40.6284	53.9898	67.9621	68.5107	60.3832
TGGT1_279440	1.23663	0.218026	TGGT1_279440	0.0923557	-0.0994433	-0.45254	-0.116402	0.322643	0.253387	PA14 domain-containing protein	2.31786	2.29026	2.85682	2.83221	2.71523	2.37722	1.86113	2.34944	3.18515	3.03586
TGGT1_221180	1.23612	0.0679465	TGGT1_221180	0.08301	-0.322916	-0.218828	0.116034	0.175137	0.167563	hypothetical protein	191.388	190.005	234.908	234.87	223.761	168.884	181.519	228.942	238.516	237.267
TGGT1_214980	1.23586	0.278244	TGGT1_214980	0.296497	-0.45197	-0.302794	-0.00480764	0.282659	0.180416	hypothetical protein	177.583	173.012	214.539	213.818	236.219	140.606	155.923	191.696	233.964	217.957
TGGT1_272370	1.23584	0.420024	TGGT1_272370	0.443098	-0.485973	-0.415354	-0.17109	0.348224	0.281095	hypothetical protein	162.398	155.222	194.201	191.829	234.596	123.209	129.39	153.261	219.665	209.678
TGGT1_230920	1.2358	0.300685	TGGT1_230920	0.131224	-0.232166	-0.357233	-0.0953851	0.573256	-0.0196957	adaptor complexes medium subunit family protein	16.2475	16.0771	20.317	19.8682	19.5743	15.2158	13.9523	16.729	26.592	17.6301
TGGT1_310590	1.23563	0.0196895	TGGT1_310590	-0.294026	-0.112168	-0.0516757	0.147807	0.0934601	0.216602	hypothetical protein	43.3456	43.2367	53.4572	53.4246	39.2	44.4663	46.3704	53.2465	51.278	55.8471
TGGT1_203540	1.2356	0.117205	TGGT1_203540	0.137752	-0.357404	-0.238159	0.208747	0.0886251	0.160439	putative RNA binding protein	294.123	290.921	359.67	359.461	355.779	252.42	274.17	373.725	343.868	361.418
TGGT1_263320	1.23559	0.0436294	TGGT1_263320	0.03266	-0.280907	-0.209554	0.0772355	0.231519	0.149047	hypothetical protein	194.354	193.501	239.317	239.088	220.015	177.035	186.011	226.919	252.531	238.5
TGGT1_217951	1.23502	0.159971	TGGT1_217951	0.00266094	-0.154687	-0.304777	0.162661	-0.117493	0.411636	hypothetical protein	252.026	251.074	313.558	310.081	279.537	250.653	225.887	312.323	257.199	371.153
TGGT1_267450	1.23499	0.0589461	TGGT1_267450	-0.0184362	-0.265274	-0.173043	0.150391	-0.00505075	0.311413	alpha-tubulin suppressor protein	66.3133	66.1473	82.0195	81.6914	72.5762	61.163	65.2008	81.5861	73.2527	91.2197
TGGT1_295640	1.23482	0.778782	TGGT1_295640	1.2161	0.0885523	-1.76111	-0.20258	1.17988	-0.520845	peptidase family M13 protein	0.506777	0.371629	0.52743	0.458897	0.959391	0.439106	0.121833	0.358864	0.935605	0.287821
TGGT1_225130	1.23468	0.0933483	TGGT1_225130	0.00916336	-0.354243	-0.111122	-0.00131159	0.152815	0.304699	hypothetical protein	26.5841	26.4407	32.7683	32.6458	29.5671	22.9833	27.2019	29.3532	32.6627	36.2889
TGGT1_313270	1.23457	0.184569	TGGT1_313270	-0.277233	-0.158776	-0.0200097	0.493937	0.043268	-0.0811856	hypothetical protein	26.1315	26.0621	32.6647	32.1756	23.8953	25.9401	28.5591	40.781	29.8396	27.3734
TGGT1_206470	1.23451	0.100583	TGGT1_206470	0.0341681	-0.173249	-0.316818	-0.035554	0.307069	0.184385	pyruvate dehydrogenase complex subunit PDH-E3II	174.903	174.027	215.865	214.838	197.993	171.479	155.236	188.652	239.222	219.72
TGGT1_240370	1.23385	0.634988	TGGT1_240370	-0.416901	0.140651	-0.178506	-0.416901	1.28856	-0.416901	Toxoplasma gondii family E protein	0.107735	0.100267	0.108711	0	0.0580598	0.147177	0.117968	0	0.326133	0
TGGT1_263860	1.2338	0.182783	TGGT1_263860	0.178241	-0.413039	-0.219865	0.0401055	0.128702	0.285855	hypothetical protein	43.1197	42.485	52.5491	52.418	53.3966	35.4422	40.5202	48.5211	51.5942	57.5319
TGGT1_411110	1.23364	0.468355	TGGT1_411110	0.471354	-0.687357	-0.238377	0.0922005	-0.111859	0.474039	hypothetical protein	40.4629	38.2792	47.9073	47.2227	58.9452	26.4023	36.0411	45.3223	39.3445	59.055
TGGT1_365840	1.23364	0.447222	TGGT1_365840	0.400329	-0.711657	-0.14305	-0.112064	0.118639	0.447803	hypothetical protein	62.547	59.5694	74.4322	73.487	87.3228	40.4005	59.9176	61.2184	71.8341	90.2441
TGGT1_293000	1.23348	0.0506748	TGGT1_293000	0.0542414	-0.277976	-0.230369	0.109761	0.221513	0.122829	3'5'-cyclic nucleotide phosphodiesterase domain-containing protein	42.0467	41.8255	51.622	51.5909	48.232	38.3114	39.5967	50.1243	54.1613	50.5804
TGGT1_309170	1.23327	0.137907	TGGT1_309170	-0.0188877	-0.233592	-0.201246	0.026161	0.448352	-0.020788	TAF7-like RNA polymerase II TAF7L	21.7412	21.6939	27.0507	26.7544	23.7783	20.4903	20.9549	24.5325	32.8726	23.747
TGGT1_237460	1.23308	0.147924	TGGT1_237460	-0.423555	0.0128313	-0.0426725	0.276338	-0.043156	0.220214	hypothetical protein	14.8034	14.6745	18.1775	18.0948	12.1494	16.4407	15.8202	19.7353	15.8149	18.9823
TGGT1_241830	1.233	0.0101817	TGGT1_241830	-0.137903	-0.255911	-0.0594488	0.130343	0.215822	0.107099	peptidyl-prolyl cis-trans isomerase	17.6287	17.6012	21.7138	21.7023	17.7628	16.3677	18.7555	21.3925	22.6983	21.0506
TGGT1_243240	1.23285	0.285406	TGGT1_243240	-0.0333817	-0.302968	-0.116644	-0.0119295	-0.143418	0.608342	WD domain, G-beta repeat-containing protein	26.0735	25.995	32.9198	32.0479	28.203	23.396	26.6214	28.6255	26.1319	44.0021
TGGT1_208430	1.23282	0.15524	TGGT1_208430	0.127013	-0.255883	-0.32408	-0.0344537	0.17636	0.311043	putative serine proteinase inhibitor PI-2	171.483	169.824	210.372	209.363	205.913	157.914	150.623	184.11	213.078	233.928
TGGT1_212030	1.23272	0.373901	TGGT1_212030	-0.150924	-0.150924	-0.150924	0.75462	-0.150924	-0.150924	hypothetical protein	0.0259096	0	0.0828448	0	0	0	0.0777289	0.187325	0	0.0612094
TGGT1_204060	1.2326	0.110915	TGGT1_204060	0.0100062	-0.215367	-0.247199	-0.0287227	0.38815	0.0931321	SNARE domain-containing protein	53.101	52.9313	65.7331	65.2432	59.1747	50.6165	49.5119	57.6073	76.9075	62.6844
TGGT1_253760	1.23257	0.574998	TGGT1_253760	0.780048	-0.863266	-0.36929	-0.0206763	0.19809	0.275094	hypothetical protein	54.7343	48.6351	60.1692	59.9463	92.7201	29.6816	41.8012	53.227	61.9423	65.3383
TGGT1_306870	1.23254	0.806302	TGGT1_306870	1.14786	-0.800154	-0.800154	-0.800154	2.05275	-0.800154	hypothetical protein	0.128615	0	0.240818	0	0.385844	0	0	0	0.722455	0
TGGT1_233270	1.23253	0.435103	TGGT1_233270	-0.0633775	-0.194532	-0.194532	-0.194532	0.841507	-0.194532	MORN repeat-containing protein	0.0365057	0	0.0981459	0	0.109517	0	0	0.0893786	0.205059	0
TGGT1_219460	1.23229	0.0625749	TGGT1_219460	-0.231141	-0.2395	0.0186249	0.225098	0.239434	-0.0125163	hypothetical protein	16.4028	16.3453	20.2057	20.1422	15.4586	15.3693	18.3805	21.2086	21.4204	17.988
TGGT1_266900	1.23217	0.115064	TGGT1_266900	-0.36889	0.000880178	-0.0837976	0.074231	0.0287897	0.348787	cyclin, N-terminal domain-containing protein	294.449	292.723	362.455	360.685	251.62	325.13	306.596	342.088	331.481	413.797
TGGT1_262630	1.23178	0.423777	TGGT1_262630	0.162508	-0.281549	-0.332079	-0.446616	0.484084	0.413653	hypothetical protein	92.7397	91.6119	117.419	112.846	113.799	83.6496	80.7705	74.606	142.214	135.438
TGGT1_236020	1.23158	0.809332	TGGT1_236020	1.39484	-0.84819	-0.997414	-1.16135	1.80222	-0.190105	BT1 family protein	1.61721	1.18605	2.1109	1.46072	3.46117	0.731147	0.659301	0.588483	4.59048	1.15374
TGGT1_254400	1.23147	0.0335221	TGGT1_254400	-0.304822	-0.124529	-0.0212237	0.0916837	0.239386	0.119504	putative LSU ribosomal protein L2P	18.3968	18.3368	22.6037	22.5812	16.4731	18.6659	20.0515	21.6838	24.0214	22.106
TGGT1_312120	1.23118	0.47047	TGGT1_312120	0.280186	-0.810835	0.0805793	-0.157359	0.436611	0.170817	hypothetical protein	22.2825	21.1994	26.4691	26.1004	28.5647	13.4091	24.8738	21.0919	31.836	26.4793
TGGT1_273300	1.23051	0.0760769	TGGT1_273300	-0.0844595	-0.119889	-0.244538	-0.0420089	0.358848	0.132049	hypothetical protein	32.2978	32.2616	39.9571	39.6982	33.7523	32.9335	30.2075	34.7602	45.8936	39.2174
TGGT1_257180	1.23049	0.0571003	TGGT1_257180	0.0588709	-0.243022	-0.264691	0.102064	0.110978	0.2358	RecF/RecN/SMC N terminal domain-containing protein	31.8102	31.6403	38.9681	38.9329	36.5595	29.6566	29.2145	37.6706	37.9041	41.3296
TGGT1_277810	1.23033	0.60846	TGGT1_277810	0.558587	-0.684441	-0.322716	-0.58455	0.75746	0.275661	hypothetical protein	2.22022	2.07449	2.73663	2.55231	3.38902	1.43181	1.83982	1.53446	3.88992	2.78551
TGGT1_236620	1.2298	0.21397	TGGT1_236620	0.158309	-0.308583	-0.297355	-0.0219132	0.0624241	0.407119	protein kinase (incomplete catalytic triad)	109.053	107.781	133.676	132.548	133.387	96.5084	97.2624	117.723	124.81	158.494
TGGT1_249450	1.2294	0.127825	TGGT1_249450	-0.182452	-0.0986892	-0.16579	0.22429	-0.146189	0.36883	hypothetical protein	8.94968	8.94685	11.1209	10.9993	8.74165	9.26421	8.84319	11.5887	8.96416	12.8099
TGGT1_263120	1.22931	0.354457	TGGT1_263120	0.386419	-0.557545	-0.275651	0.0651321	0.13598	0.245664	hypothetical protein	24.3745	23.448	28.8633	28.8249	33.9829	17.6644	21.4762	27.1984	28.5674	30.824
TGGT1_314450	1.22929	0.0147734	TGGT1_314450	-0.242583	-0.136116	-0.0680421	0.20392	0.0454423	0.197379	hypothetical protein	316.311	315.921	388.853	388.359	296.061	318.736	334.136	403.452	361.481	401.627
TGGT1_410700	1.22835	0.494501	TGGT1_410700	0.318167	-0.447902	-0.315349	-0.310691	-4.53119e-05	0.755821	toxoplasma gondii family C protein	130.65	127.051	164.037	156.063	175.556	103.23	113.164	113.53	140.807	237.773
TGGT1_273120	1.22808	0.646131	TGGT1_273120	-1.01323	0.762604	-0.193974	0.554216	0.34417	-0.453784	SAG-related sequence SRS30C	4.94838	4.36892	5.59673	5.36537	2.39869	8.21398	4.23248	7.10923	6.146	3.53496
TGGT1_205540	1.22689	0.014909	TGGT1_205540	-0.0415529	-0.225638	-0.17532	0.186696	0.054679	0.201137	DEAD/DEAH box helicase domain-containing protein	48.9803	48.9088	60.0677	60.0058	52.6358	46.3304	47.9748	61.6582	56.2665	62.2785
TGGT1_214280	1.2263	0.00290193	TGGT1_214280	-0.122974	-0.151329	-0.167173	0.0681041	0.217923	0.155449	phosphoadenosine phosphosulfate reductase family protein	20.3946	20.393	25.0306	25.008	20.7377	20.3341	20.112	23.6745	26.2652	25.1521
TGGT1_211320	1.2261	0.617522	TGGT1_211320	-0.0161271	-0.753593	0.3286	-0.72435	0.696137	0.469333	hypothetical protein	0.450802	0.430389	0.573454	0.527701	0.47127	0.282664	0.598471	0.288452	0.772116	0.659793
TGGT1_410810	1.22558	0.207145	TGGT1_410810	0.185539	-0.435339	-0.190397	0.0346926	0.11861	0.286894	hypothetical protein	407.187	400.792	492.513	491.202	504.594	328.125	388.843	454.499	481.72	541.319
TGGT1_314695	1.22544	0.252421	TGGT1_314695	0.160406	-0.274076	-0.326287	0.0424199	-0.0561774	0.453714	hypothetical protein	220.323	217.741	270.06	266.829	269.385	199.334	192.249	248.231	231.833	330.117
TGGT1_306000	1.22534	0.128143	TGGT1_306000	-0.0750176	-0.335611	-0.0291421	0.199216	0.322723	-0.0821679	AP2 domain transcription factor AP2IX-8	41.0766	40.901	50.4579	50.1176	42.9813	35.8784	44.37	51.9795	56.6254	42.7688
TGGT1_310340	1.2252	0.626378	TGGT1_310340	0.698412	-0.568968	-0.568968	0.405202	0.603289	-0.568968	hypothetical protein	0.0802413	0	0.140605	0	0.240724	0	0	0.196451	0.225364	0
TGGT1_268920	1.22513	0.0358401	TGGT1_268920	-0.0351042	-0.141403	-0.262888	0.0209017	0.251487	0.167007	inositol polyphosphate kinase	88.1174	87.9347	107.964	107.731	94.9912	88.2438	81.1173	98.7513	115.866	109.276
TGGT1_273720	1.22509	0.384165	TGGT1_273720	-0.733504	0.213301	0.0808791	0.158148	0.0570523	0.224124	hypothetical protein	30.4117	29.2462	35.8696	35.8291	19.4691	37.5286	34.2373	36.121	33.6765	37.8112
TGGT1_254780	1.22495	0.723457	TGGT1_254780	0.629103	-1.06801	-0.000183206	-0.538516	1.32249	-0.344885	hypothetical protein	1.05997	0.950277	1.3942	1.16404	1.62663	0.501658	1.05161	0.724103	2.63038	0.828112
TGGT1_232000	1.22452	0.0261353	TGGT1_232000	-0.115946	-0.171608	-0.150762	0.182189	-0.012637	0.268765	hypothetical protein	302.005	301.967	370.98	369.763	308.346	296.676	300.994	379.128	331.236	402.576
TGGT1_251430	1.22451	0.402908	TGGT1_251430	0.149033	0.0201665	-0.607497	0.0664182	-0.167142	0.539022	hypothetical protein	2.52065	2.45882	3.07522	3.01084	3.01697	2.75917	1.7858	2.84906	2.42322	3.95339
TGGT1_278030	1.22444	0.196841	TGGT1_278030	0.222811	-0.399868	-0.261124	0.133379	0.157915	0.146887	hypothetical protein	73.5108	72.226	88.4385	88.4363	93.2685	60.5745	66.6893	87.6624	89.166	88.487
TGGT1_258810	1.22431	0.770194	TGGT1_258810	1.52105	-0.721976	-1.23702	0.227902	-0.57406	0.784102	SAG-related sequence SRS27B	0.273132	0	0.280094	0.260811	0.676493	0.142904	0	0.276049	0.158333	0.4059
TGGT1_220200	1.22405	0.0126108	TGGT1_220200	-0.132703	-0.0968567	-0.207939	0.263692	0.099064	0.0747427	hypothetical protein	21.7732	21.762	26.6836	26.6379	21.961	22.5135	20.8451	28.9054	25.7882	25.3571
TGGT1_314860	1.22376	0.0424977	TGGT1_314860	-0.0826595	-0.18665	-0.167665	0.104405	0.324914	0.00765532	zinc knuckle domain-containing protein	37.1891	37.1707	45.6833	45.4879	38.8298	36.1294	36.608	44.2056	51.5059	41.3383
TGGT1_263560	1.22361	0.105367	TGGT1_263560	-0.0179506	-0.127739	-0.291032	-0.007812	0.0741355	0.370398	hypothetical protein	158.043	157.569	194.054	192.804	172.143	159.529	142.457	173.357	183.489	225.317
TGGT1_270050	1.22346	0.139889	TGGT1_270050	0.12812	-0.279536	-0.285026	0.211302	-0.0129794	0.238119	hypothetical protein	41.6968	41.3127	50.6956	50.5443	49.9397	37.6469	37.5039	52.9037	45.2867	53.8963
TGGT1_217961	1.22328	0.776986	TGGT1_217961	1.32522	-0.751803	-1.00955	-0.210012	1.33743	-0.691284	hypothetical protein	7.5851	5.72093	8.4595	6.99832	15.8548	3.75764	3.14286	5.47029	15.9896	3.91862
TGGT1_286090	1.22307	0.284514	TGGT1_286090	0.176465	-0.284661	-0.327559	-0.124078	0.0966603	0.463172	putative translation initiation factor SUI1	4332.55	4276.95	5306.17	5230.99	5345.4	3883	3769.24	4340.18	5057.74	6520.6
TGGT1_219738	1.22295	0.335073	TGGT1_219738	0.267754	-0.34399	-0.35931	-0.135023	0.440735	0.129834	hypothetical protein	32.8561	32.1621	39.8603	39.3326	42.8204	28.0219	27.7259	32.3894	48.2751	38.9164
TGGT1_266100	1.22294	0.161156	TGGT1_266100	-0.257879	-0.038441	-0.139216	0.210508	-0.153094	0.378122	rhoptry kinase family protein ROP41	132.99	132.734	164.208	162.326	122.76	142.927	133.284	169.846	132.008	190.771
TGGT1_279355	1.22278	0.275888	TGGT1_279355	-0.00965591	-0.208855	-0.216731	0.175787	-0.250273	0.509728	hypothetical protein	32.4808	32.4082	40.5445	39.628	35.5977	31.0068	30.838	40.4805	30.1293	51.0237
TGGT1_316210	1.22263	0.0972534	TGGT1_316210	-0.334863	-0.000579805	-0.099533	-0.00538284	0.131901	0.308457	hypothetical protein	38.5882	38.4093	47.1474	46.9602	33.6728	42.453	39.6388	42.3119	46.536	52.5942
TGGT1_232040	1.22253	0.271424	TGGT1_232040	0.108071	-0.363774	-0.179097	0.45647	-0.171467	0.149797	hypothetical protein	7.74975	7.67925	9.53667	9.3881	9.15126	6.59844	7.49954	11.6509	7.53931	9.4198
TGGT1_242240	1.22242	0.502717	TGGT1_242240	-0.883926	0.194973	0.254335	0.407881	-0.0404414	0.0671782	rhoptry kinase family protein ROP19A	4.06014	3.82607	4.71918	4.67708	2.29232	4.84235	5.04575	5.61239	4.11329	4.43186
TGGT1_256820	1.22232	0.0221128	TGGT1_256820	-0.131377	-0.23508	-0.0679707	0.270682	0.0733999	0.0903449	zinc finger (CCCH type) motif-containing protein	18.2544	18.2337	22.3307	22.2874	18.4043	17.1278	19.2312	24.3193	21.2111	21.4617
TGGT1_311160	1.22218	0.0804547	TGGT1_311160	-0.311162	-0.0316446	-0.0913765	0.0908665	0.321817	0.0214994	PWI domain-containing protein	61.9808	61.7697	75.7977	75.4936	55.0394	66.8062	64.0967	72.7271	85.3531	69.313
TGGT1_211670	1.22199	0.172351	TGGT1_211670	0.0585005	-0.193097	-0.299259	-0.131487	0.296656	0.268686	S1 RNA binding domain-containing protein	123.768	123.091	151.759	150.417	141.701	119.024	110.58	124.217	167.134	163.925
TGGT1_216010	1.22183	0.0247845	TGGT1_216010	-0.235053	-0.102417	-0.0960959	0.171392	0.014023	0.248151	ribosomal protein RPL24	31.8837	31.8526	39.0065	38.9184	29.9152	32.7959	32.9399	39.6501	35.5526	41.8168
TGGT1_259090	1.22163	0.0413335	TGGT1_259090	-0.181838	-0.151531	-0.0998504	0.295015	0.167726	-0.0295218	ubiquitin-conjugating enzyme subfamily protein	69.5886	69.5694	85.3498	84.9884	67.7876	69.2267	71.7515	94.3403	86.3733	75.3359
TGGT1_243400	1.22158	0.347695	TGGT1_243400	0.300771	-0.414827	-0.319061	0.0704687	0.438902	-0.0762529	hypothetical protein	9.26484	9.03456	11.1642	11.0364	12.3001	7.49018	8.00425	10.4853	13.536	9.47138
TGGT1_248890	1.22123	0.170098	TGGT1_248890	-0.44418	-0.0202598	0.0319419	0.291102	0.141206	0.00019002	actin-like protein ALP3b	16.514	16.341	20.0239	19.9561	13.2729	17.8065	18.4626	22.0957	19.9152	18.0607
TGGT1_235730	1.22115	0.00704902	TGGT1_235730	-0.196729	-0.0961032	-0.139531	0.240103	0.109449	0.0828098	hypothetical protein	42.2431	42.2259	51.6234	51.5642	40.7139	43.655	42.3605	55.1115	50.3398	49.4188
TGGT1_236630	1.2209	0.0874273	TGGT1_236630	-0.0988799	-0.12928	-0.203763	-0.0548224	0.114981	0.371764	hypothetical protein	159.323	159.249	195.88	194.427	164.305	160.879	152.784	169.4	190.559	227.682
TGGT1_289320	1.22077	0.00482195	TGGT1_289320	-0.153508	-0.203658	-0.0745154	0.19266	0.161349	0.0776732	putative casein kinase I	68.8206	68.7738	84.004	83.9568	68.317	65.983	72.1619	86.8432	84.9787	80.1902
TGGT1_261440	1.21994	0.104144	TGGT1_261440	0.046667	-0.204967	-0.271913	0.0923288	0.00766603	0.330219	ARM repeats containing protein	251.885	250.73	307.269	305.875	286.038	240.256	229.362	295.236	278.409	348.162
TGGT1_245490	1.21987	0.0777641	TGGT1_245490	-0.00604432	-0.195912	-0.228141	-0.00507214	0.101822	0.333348	microneme protein MIC8	306.892	306.175	375.311	373.495	336.75	295.224	288.702	336.977	362.893	426.064
TGGT1_211600	1.21986	0.0423979	TGGT1_211600	-0.00163788	-0.323737	-0.104692	0.186248	0.131755	0.112063	hypothetical protein	19.4253	19.3424	23.6006	23.595	21.3389	17.0691	19.8678	24.307	23.406	23.0887
TGGT1_314430	1.21985	0.127937	TGGT1_314430	0.0757268	-0.231773	-0.274015	-0.0138754	0.111386	0.33255	serine/threonine specific protein phosphatase	370.183	367.98	451.12	448.882	428.326	346.105	336.118	402.533	439.045	511.783
TGGT1_206510	1.21977	0.194356	TGGT1_206510	0.198805	-0.360264	-0.268446	0.209323	0.202137	0.0184451	toxolysin TLN4	126.382	124.519	152.165	151.884	157.841	107.133	114.173	158.996	158.206	139.292
TGGT1_254960	1.21972	0.733803	TGGT1_254960	1.00358	-0.778604	-0.654806	-0.419335	1.2148	-0.365634	hypothetical protein	2.76783	2.33272	3.30191	2.84527	5.16536	1.50179	1.63635	1.92646	5.97975	1.99952
TGGT1_411150	1.21969	0.35986	TGGT1_411150	0.145609	-0.158819	-0.416568	0.311886	0.419728	-0.301836	hypothetical protein	4.23073	4.1773	5.21349	5.09503	5.10333	4.13249	3.45638	5.72675	6.17123	3.74248
TGGT1_277950	1.21939	0.359472	TGGT1_277950	-0.202036	-0.199951	-0.0272444	-0.343187	0.591821	0.180598	lipase	1.03656	1.03487	1.30611	1.26191	0.993434	0.994871	1.12139	0.900842	1.72232	1.29516
TGGT1_285895	1.21866	0.289654	TGGT1_285895	0.249527	-0.472911	-0.204565	0.0571882	0.344662	0.0260984	AP2 domain transcription factor AP2V-2	19.5147	19.0961	23.3894	23.2717	25.0612	15.1889	18.2939	21.9332	26.7695	21.4656
TGGT1_269920	1.21861	0.121988	TGGT1_269920	0.0517328	-0.295032	-0.184551	0.0957766	-0.00920761	0.341282	phosphatidylserine decarboxylase	196.855	195.856	239.929	238.672	224.1	176.22	190.245	231.047	214.831	273.908
TGGT1_239430	1.21854	0.722094	TGGT1_239430	0.67132	-0.387009	-0.712038	-0.206818	1.34658	-0.712038	EF hand domain-containing protein	0.158161	0.142389	0.186174	0	0.260875	0.125269	0.0883396	0.141934	0.416588	0
TGGT1_306880	1.21834	0.79639	TGGT1_306880	0.853211	-0.127278	-1.15331	-0.177404	1.7581	-1.15331	hypothetical protein	0.201818	0	0.348481	0.242529	0.401813	0.203642	0	0.196688	0.752353	0.0964031
TGGT1_243370	1.21834	0.858173	TGGT1_243370	1.67409	-0.153904	-1.94756	0.795971	1.57897	-1.94756	hypothetical protein	0.525868	0	0.60736	0	1.23091	0.346693	0	0.669709	1.15237	0
TGGT1_281580	1.21792	0.057865	TGGT1_281580	-0.176895	-0.177726	-0.0720125	0.346286	0.0439999	0.0363473	putative PP2C	26.5144	26.4986	32.4387	32.2732	25.8691	25.8542	27.8198	37.177	30.1493	29.9898
TGGT1_261060	1.21781	0.0682498	TGGT1_261060	-0.0587091	-0.135428	-0.232293	-0.0551591	0.189071	0.292518	diphthamide biosynthesis protein 2-related domain-containing protein	24.5084	24.4788	29.9605	29.8105	25.9362	24.593	22.996	26.0001	30.7961	33.0854
TGGT1_223120	1.21778	0.706022	TGGT1_223120	0.319272	-1.28632	0.54068	-0.338823	0.93776	-0.172565	cyclin-dependent kinase regulatory subunit protein	0.975405	0.851988	1.1262	1.03753	1.17308	0.385474	1.36766	0.743398	1.80099	0.8342
TGGT1_213072	1.21742	0.103008	TGGT1_213072	-0.0885366	-0.12909	-0.208114	0.0752816	0.393142	-0.042683	Sec1 family protein	31.7994	31.7807	39.0126	38.6904	32.9785	32.0644	30.3553	36.9441	46.0501	34.0435
TGGT1_411030	1.21717	0.509787	TGGT1_411030	0.380953	-0.862074	0.055817	-0.0191135	0.385375	0.0590415	hypothetical protein	54.0852	50.8573	62.3706	61.9022	73.0648	30.8688	58.322	55.3702	73.2891	58.4525
TGGT1_212990	1.21713	0.10646	TGGT1_212990	-0.103087	-0.208375	-0.113765	0.391161	-0.0598118	0.0938776	hypothetical protein	31.6914	31.6745	38.8823	38.552	32.5346	30.2448	32.2947	45.8278	33.5253	37.2939
TGGT1_272680	1.21703	0.720185	TGGT1_272680	0.790139	-0.500189	-0.715002	-0.756767	1.19205	-0.0102265	hypothetical protein	10.3318	9.22558	13.1275	11.2278	17.5995	7.1957	6.20023	6.02331	23.2534	10.1057
TGGT1_216740A	1.21667	0.0204247	TGGT1_216740A	-0.0656674	-0.282873	-0.0758599	0.182894	0.152663	0.0888435	riboflavin kinase	10.1186	10.0946	12.2863	12.2818	10.6392	9.15216	10.5643	12.6396	12.3775	11.8419
TGGT1_266675	1.21645	0.0308613	TGGT1_266675	-0.0805822	-0.0681814	-0.27525	0.205903	0.0326477	0.185463	hypothetical protein	27.8248	27.7657	33.8235	33.7756	28.96	29.21	25.3045	35.3215	31.3245	34.8246
TGGT1_284530	1.21638	0.170712	TGGT1_284530	0.146684	-0.337498	-0.233081	-0.0182641	0.267198	0.17496	hypothetical protein	56.5968	55.9969	68.3428	68.1136	68.3684	48.8767	52.5454	60.9819	74.3248	69.7216
TGGT1_281370	1.21638	0.200277	TGGT1_281370	-0.442609	0.0581581	-0.039435	0.224572	-0.062811	0.262125	polynucleotide adenylyltransferase	14.7823	14.6218	17.8737	17.7856	11.8658	16.7897	15.6915	18.8425	15.4393	19.3394
TGGT1_230640	1.2163	0.41989	TGGT1_230640	-0.258348	0.117991	-0.283388	-0.222061	-0.0608253	0.706632	hypothetical protein	28.3846	28.1494	35.6814	34.2381	25.9549	33.6906	25.5083	26.616	29.7632	50.6649
TGGT1_359700	1.21601	0.638506	TGGT1_359700	0.526145	-1.18636	0.236992	0.150534	0.431034	-0.158341	hypothetical protein	15.537	13.8223	17.042	16.808	21.95	6.69758	17.9635	16.9186	20.5496	13.6579
TGGT1_313210	1.21536	0.515868	TGGT1_313210	0.408234	-0.507982	-0.322336	0.0398654	0.667056	-0.284837	hypothetical protein	0.677173	0.651141	0.822331	0.791374	0.952619	0.50479	0.574111	0.737954	1.13981	0.589229
TGGT1_234980	1.21512	0.0852039	TGGT1_234980	0.0805487	-0.341205	-0.160995	0.10852	0.141479	0.171652	hypothetical protein	32.7514	32.5161	39.5174	39.5111	37.9015	28.2941	32.0586	38.6435	39.5365	40.3721
TGGT1_290010	1.21497	0.292327	TGGT1_290010	-0.284475	0.0840949	-0.221003	-0.152322	0.0457161	0.52799	hypothetical protein	8.62217	8.56757	10.6207	10.4094	7.75363	10.0105	8.10237	8.49742	9.74771	13.617
TGGT1_214950	1.21486	0.136523	TGGT1_214950	0.0419897	-0.329702	-0.133476	-0.0506296	0.316435	0.155384	hypothetical protein	495.334	492.609	601.685	598.453	558.993	432.032	494.978	524.234	676.118	604.702
TGGT1_212160	1.21451	0.134432	TGGT1_212160	0.108587	-0.139475	-0.389677	0.0599182	0.161449	0.199198	hypothetical protein	58.2507	57.6761	70.1061	70.0483	68.5306	57.7046	48.5168	66.2573	71.0882	72.9728
TGGT1_226390	1.21451	0.371729	TGGT1_226390	-0.105412	-0.104057	-0.211084	0.0864402	-0.309923	0.644036	hypothetical protein	20.0547	20.0427	25.2622	24.3419	20.5316	20.5509	19.0815	23.4518	17.818	34.5167
TGGT1_264610	1.21433	0.000420904	TGGT1_264610	-0.096989	-0.164201	-0.159059	0.12634	0.169039	0.12487	RNA recognition motif-containing protein	167.481	167.443	203.352	203.332	172.52	164.667	165.255	201.404	207.454	201.199
TGGT1_227980	1.21427	0.137378	TGGT1_227980	-0.334898	0.070103	-0.155339	0.0477617	0.330799	0.0415738	hypothetical protein	9.16823	9.10775	11.1087	11.0593	7.95709	10.5359	9.0117	10.374	12.6226	10.3296
TGGT1_214310	1.21409	0.35228	TGGT1_214310	0.272692	-0.26526	-0.42724	-0.17679	0.352735	0.243864	hypothetical protein	52.9283	51.7663	63.6139	62.8489	68.9066	47.4593	42.419	50.4607	72.8377	67.5434
TGGT1_202520	1.21408	0.141261	TGGT1_202520	0.0734766	-0.314842	-0.178423	0.0425317	0.344362	0.0328941	hypothetical protein	44.4174	44.1391	53.8642	53.5883	51.1759	39.0994	42.977	50.0899	61.7462	49.7564
TGGT1_217170	1.21387	0.600755	TGGT1_217170	-0.174829	-0.80479	0.560207	0.12349	0.659358	-0.363435	hypothetical protein	2.68557	2.49339	3.15557	3.02664	2.43359	1.57257	4.05056	2.99261	4.33873	2.13536
TGGT1_258980	1.21385	0.0606061	TGGT1_258980	-0.130357	-0.0176741	-0.271356	0.0627425	0.0586617	0.297983	hypothetical protein	27.9464	27.8744	33.9391	33.8354	28.0574	30.3367	25.445	32.0757	31.9851	37.7564
TGGT1_277270	1.21355	0.0182522	TGGT1_277270	-0.0142466	-0.146531	-0.258066	0.119319	0.12637	0.173155	NTPase II	281.947	281.274	341.386	341.339	306.81	279.929	259.103	336.571	338.22	349.368
TGGT1_266650	1.21354	0.832923	TGGT1_266650	1.94381	-1.18133	-1.18133	-0.519267	1.48613	-0.548025	hypothetical protein	0.29083	0	0.316218	0.249829	0.872491	0	0	0.158234	0.635308	0.155111
TGGT1_205080	1.2135	0.209451	TGGT1_205080	-0.173506	-0.0945363	-0.150718	0.0127556	-0.0986941	0.504699	hypothetical protein	0.888035	0.8878	1.09587	1.07734	0.86717	0.91596	0.880976	0.986676	0.913324	1.3876
TGGT1_236520	1.21339	0.248536	TGGT1_236520	0.173807	-0.306129	-0.28625	-0.102202	0.156739	0.364035	hypothetical protein	41.976	41.4673	50.7542	50.3161	51.5261	36.9447	37.4573	42.554	50.9201	58.7884
TGGT1_277840	1.21328	0.0397044	TGGT1_277840	-0.188152	-0.00914836	-0.221076	0.170951	0.0138176	0.233608	Ras family protein	116.227	115.982	141.006	140.719	112.133	126.946	109.603	143.825	128.983	150.209
TGGT1_311110	1.21319	0.470432	TGGT1_311110	0.437885	-0.441981	-0.414115	-0.191752	0.493019	0.116944	putative Ubiquitin-fold modifier 1 precursor family protein	98.5836	94.5054	116.84	114.653	141.006	76.6252	78.1196	91.1377	146.499	112.882
TGGT1_314500	1.21314	0.0792625	TGGT1_314500	0.0771505	-0.304109	-0.191154	0.122911	0.084621	0.21058	subtilisin SUB2	216.187	214.844	260.81	260.635	249.633	191.66	207.269	257.678	250.929	273.822
TGGT1_321460	1.21312	0.614275	TGGT1_321460	0.715523	-0.327696	-0.805916	-0.322825	0.501339	0.239576	hypothetical protein	22.9789	20.7876	25.9156	25.2179	37.5968	18.2436	13.0964	18.3053	32.4097	27.0319
TGGT1_247220	1.21307	0.191257	TGGT1_247220	0.177763	-0.331705	-0.264055	0.0364804	0.0913063	0.29021	nudix -type motif 9 isoform a family protein	505.555	499.204	607.325	605.57	621.918	436.886	457.86	563.901	585.743	672.331
TGGT1_243980	1.21297	0.0916855	TGGT1_243980	-0.304348	-0.0383625	-0.0751119	-0.0500133	0.239947	0.227888	hypothetical protein	32.1476	32.0428	39.0311	38.867	28.5784	34.3643	33.5	34.0879	41.6761	41.3292
TGGT1_204325	1.2129	0.617131	TGGT1_204325	0.684022	-0.625422	-0.476293	0.0501188	0.707737	-0.340163	hypothetical protein	13.628	12.4838	15.8501	15.1417	22.0888	8.91231	9.88286	14.2347	22.4549	10.8608
TGGT1_219110	1.21282	0.735861	TGGT1_219110	1.14225	-0.467273	-1.09253	-0.408465	0.884731	-0.0587115	hypothetical protein	13.2103	10.5857	13.8338	12.8385	25.7316	8.43244	5.4668	8.78327	21.5252	11.1929
TGGT1_213445	1.2128	0.399029	TGGT1_213445	0.341217	-0.374466	-0.384272	-0.203465	0.297528	0.323458	hypothetical protein	237.407	230.612	283.497	279.688	321.732	195.908	194.581	220.561	312.135	317.796
TGGT1_314700	1.21279	0.216457	TGGT1_314700	0.178216	-0.339729	-0.255985	0.134605	-0.0339952	0.316889	hypothetical protein	203.665	201.085	245.08	243.874	250.565	174.986	185.444	243.104	216.291	275.845
TGGT1_316600	1.21257	0.245232	TGGT1_316600	0.0935096	-0.152016	-0.358595	-0.17344	0.266475	0.324066	hypothetical protein	316.528	313.935	385.041	380.668	368.844	311.123	269.616	306.537	415.825	432.76
TGGT1_243350	1.21248	0.0968066	TGGT1_243350	-0.173774	-0.10871	-0.134459	0.202343	-0.106149	0.32075	gamma-glutamyl hydrolase	76.9049	76.8917	93.9417	93.2297	75.0595	78.5221	77.1331	97.4155	78.6616	105.748
TGGT1_292055	1.21248	0.316235	TGGT1_292055	0.223966	-0.405653	-0.235254	-0.0237582	0.446231	-0.00553183	calcium dependent protein kinase CDPK8	33.8214	33.2372	40.7744	40.2994	42.7447	27.6279	31.0916	36.0006	49.8644	36.4583
TGGT1_271800	1.21238	0.230604	TGGT1_271800	0.0717592	-0.27058	-0.217946	-0.0134965	0.469364	-0.0391004	serine esterase (DUF676) protein	32.9784	32.7957	40.305	39.7609	37.9523	29.9353	31.0476	35.7745	49.9953	35.1452
TGGT1_266720	1.21195	0.780304	TGGT1_266720	-0.398586	-0.641609	0.624202	-0.691737	1.82823	-0.720498	hypothetical protein	0.375519	0.347954	0.609956	0.421702	0.290588	0.245539	0.590429	0.237154	1.36024	0.232473
TGGT1_292310	1.21169	0.0485287	TGGT1_292310	-0.229636	-0.236663	0.0507693	0.0836156	0.176115	0.1558	RNA polymerase Rpb7, N-terminal domain-containing protein	20.4347	20.3451	24.6613	24.652	19.0998	19.007	23.1974	23.7316	25.303	24.9492
TGGT1_245435	1.21167	0.259348	TGGT1_245435	0.255356	-0.402712	-0.268135	0.0679972	0.0796288	0.267865	hypothetical protein	134.015	131.361	159.492	159.166	172.595	109.378	120.072	151.575	152.802	174.098
TGGT1_315290	1.21125	0.22171	TGGT1_315290	0.200452	-0.437358	-0.177847	0.114414	0.230118	0.0702208	hypothetical protein	80.3683	79.043	95.8465	95.7412	99.9593	64.2426	76.9031	94.1723	102.036	91.3313
TGGT1_220840	1.21123	0.743805	TGGT1_220840	0.950003	-1.34319	-0.0215245	-0.435498	0.970361	-0.120153	threonine synthase	0.91102	0.749977	0.995662	0.908395	1.59456	0.325328	0.813171	0.610328	1.61722	0.759437
TGGT1_288350	1.21106	0.142952	TGGT1_288350	-0.0265422	-0.17878	-0.209076	0.221093	-0.136646	0.329951	hypothetical protein	57.4153	57.3264	70.0727	69.4255	61.9365	55.7338	54.5756	73.5347	57.3855	79.2979
TGGT1_219730	1.211	0.185226	TGGT1_219730	0.150574	-0.235313	-0.329564	-0.0277239	0.155831	0.286196	hypothetical protein	273.818	270.922	329.387	328.087	330.936	253.268	237.251	292.463	332.144	363.555
TGGT1_293060	1.2108	0.0346599	TGGT1_293060	0.0275528	-0.21875	-0.222738	0.0930695	0.192391	0.128475	SPRY domain-containing protein	49.8654	49.6985	60.1993	60.1748	55.7408	46.9925	46.8628	58.3305	62.4877	59.7797
TGGT1_254720	1.21078	0.0779577	TGGT1_254720	0.0815595	-0.252837	-0.242637	0.0626596	0.148982	0.202272	dense granule protein GRA8	2542.41	2527.37	3062.53	3060.11	2942.76	2333.95	2350.51	2904.46	3083.55	3199.58
TGGT1_235640	1.21058	0.135583	TGGT1_235640	0.133632	-0.324397	-0.222787	0.0509267	0.226277	0.136348	formyl transferase domain-containing protein	9.09701	9.01116	10.9222	10.9088	10.8769	7.91817	8.49596	10.2709	11.5983	10.8974
TGGT1_210970	1.21027	0.763976	TGGT1_210970	0.459948	0.216917	-1.08986	-1.08986	1.36483	0.138031	hypothetical protein	0.180056	0	0.260808	0	0.292779	0.247389	0	0	0.548198	0.234225
TGGT1_240060	1.21014	0.313168	TGGT1_240060	0.180377	-0.331745	-0.261388	0.107528	-0.15262	0.457849	hypothetical protein	487.932	481.763	591.885	582.999	600.55	421.1	442.145	570.978	476.768	727.908
TGGT1_315310	1.21012	0.181871	TGGT1_315310	0.0784716	-0.20697	-0.284234	-0.0400553	0.061933	0.390855	hypothetical protein	111.695	111.031	135.48	134.361	128.968	105.817	100.299	118.796	127.498	160.147
TGGT1_261780	1.20947	0.087606	TGGT1_261780	0.0584304	-0.201532	-0.268457	0.0421112	0.0953037	0.274143	microneme protein MIC7	505.431	502.98	609.796	608.338	576.019	481.039	459.234	569.54	590.931	668.918
TGGT1_257310	1.20944	0.15761	TGGT1_257310	-0.342075	-0.0601072	-0.00932359	0.340516	-0.0730801	0.144069	hypothetical protein	23.7344	23.6154	28.757	28.5614	20.4886	24.9111	25.8036	32.8846	24.6881	28.6983
TGGT1_313220	1.20943	0.837874	TGGT1_313220	0.908861	-1.53579	0.215439	0.0921475	1.93404	-1.61469	hypothetical protein	0.392662	0.316579	0.605061	0.382881	0.653683	0.120075	0.404228	0.371118	1.33038	0.113685
TGGT1_237290	1.2093	0.0967128	TGGT1_237290	-0.0906001	-0.22839	-0.0922653	0.168203	0.324707	-0.0816538	hypothetical protein	19.0723	19.0534	23.1949	23.0412	19.6773	17.8849	19.6546	23.5436	26.2413	19.7997
TGGT1_270210	1.2093	0.212026	TGGT1_270210	-0.317621	0.091234	-0.184864	0.0770062	0.404225	-0.0699802	kinesin motor domain-containing protein	4.51412	4.48235	5.47276	5.42049	3.95511	5.25093	4.33633	5.1994	6.52313	4.69576
TGGT1_290630	1.20921	0.0675749	TGGT1_290630	-0.0741665	-0.33709	0.000153573	0.213386	0.0741287	0.123589	AP2 domain transcription factor AP2IX-7	11.1433	11.0885	13.4191	13.4084	11.5824	9.65274	12.1947	14.1371	12.8363	13.284
TGGT1_411420	1.20895	0.273527	TGGT1_411420	0.229766	-0.516428	-0.123976	0.137063	0.115025	0.15855	hypothetical protein	4.06492	3.9761	4.80728	4.80692	5.12659	3.05634	4.01182	4.80753	4.73465	4.87967
TGGT1_247320	1.20895	0.353568	TGGT1_247320	0.252134	-0.361359	-0.301401	-0.175694	0.422847	0.163473	hypothetical protein	31.7934	31.1943	38.2533	37.7122	40.8487	26.6992	27.8322	30.3661	45.9799	38.4139
TGGT1_216435	1.20884	0.00235136	TGGT1_216435	-0.0945759	-0.105705	-0.210159	0.140549	0.108814	0.161076	hypothetical protein	75.8025	75.7536	91.5843	91.5742	78.0042	77.4048	71.9986	91.8116	89.8141	93.1273
TGGT1_262120	1.2086	0.188932	TGGT1_262120	0.100173	-0.311758	-0.19842	0.00756284	0.379648	0.0227941	IQ calmodulin-binding motif domain-containing protein	76.7407	76.1764	92.74	92.0668	89.767	67.4704	72.9846	84.1857	108.955	85.0792
TGGT1_270805	1.20855	0.185666	TGGT1_270805	0.108249	-0.457727	-0.0604436	0.085584	0.12296	0.201377	hypothetical protein	145.747	143.844	173.94	173.843	170.455	115.142	151.645	167.798	172.202	181.821
TGGT1_320130	1.20851	0.174307	TGGT1_320130	0.0577936	-0.14989	-0.317748	-0.110074	0.224724	0.295195	hypothetical protein	27.9623	27.8038	33.8475	33.6011	31.8146	27.5491	24.5232	28.32	35.7172	37.5052
TGGT1_201120	1.20827	0.232722	TGGT1_201120	0.170643	-0.402346	-0.17772	0.0774999	0.331065	0.000857616	ELMO/CED-12 family protein	29.938	29.5369	35.8627	35.6887	36.544	24.5657	28.7044	34.2592	40.8421	32.4867
TGGT1_307015	1.20811	0.746623	TGGT1_307015	0.921631	0.0968838	-1.42764	-0.628102	0.573095	0.46413	hypothetical protein	9.67821	7.91969	10.1969	9.56784	16.4892	9.30949	3.23593	5.63227	12.9503	12.0082
TGGT1_245660	1.20799	0.100733	TGGT1_245660	-0.130605	-0.0708651	-0.207446	0.224242	-0.104815	0.289489	hypothetical protein	47.6218	47.5861	57.8852	57.4836	47.7745	49.7943	45.2965	61.0964	48.6362	63.923
TGGT1_305010	1.20788	0.276629	TGGT1_305010	-0.0554486	-0.316724	-0.036541	-0.0315236	0.528306	-0.0880684	putative pre-mRNA branch site protein p14	69.6199	69.3529	85.4035	83.7699	73.3474	61.1974	74.315	74.5739	109.929	71.7076
TGGT1_308840	1.20783	0.114022	TGGT1_308840	-0.298515	0.116241	-0.226347	0.0919959	0.093398	0.223227	SAG-related sequence SRS51	595.653	590.877	714.333	713.677	528.004	703.868	555.088	692.138	692.811	758.049
TGGT1_272390	1.20772	0.406024	TGGT1_272390	0.214433	-0.36907	-0.253785	-0.0314932	0.596514	-0.156599	hypothetical protein	10.4362	10.2729	12.7482	12.4068	13.0987	8.74131	9.46849	11.0458	17.0705	10.1283
TGGT1_242780	1.20759	0.0827991	TGGT1_242780	-0.350102	-0.0230129	-0.0350879	0.214919	0.0429304	0.150353	hypothetical protein	23.0984	22.9748	27.7776	27.7442	19.8071	24.8476	24.6405	29.3028	26.0097	28.0203
TGGT1_311150	1.20747	0.208345	TGGT1_311150	-0.331326	-0.183158	0.1065	0.335561	-0.102934	0.175357	hypothetical protein	13.1131	13.008	15.8292	15.7068	11.3608	12.5896	15.3889	18.0369	13.3095	16.1412
TGGT1_237510	1.20738	0.427146	TGGT1_237510	0.452635	-0.459397	-0.401054	0.109456	0.301715	-0.00335537	hypothetical protein	18.4256	17.6319	21.3703	21.2884	26.5142	14.0906	14.6721	20.9012	23.8807	19.3291
TGGT1_213115	1.20734	0.26785	TGGT1_213115	0.0778799	-0.298491	-0.187137	-0.135279	0.475251	0.0677766	hypothetical protein	15.4892	15.3954	18.8829	18.5875	17.8546	13.7547	14.8584	15.4022	23.5164	17.73
TGGT1_210787	1.20726	0.354547	TGGT1_210787	-0.43555	0.257506	-0.229558	0.392386	-0.154855	0.170071	Erv1 / Alr family protein	21.7145	21.2678	25.9845	25.6757	17.2786	27.9344	19.9305	30.672	20.9897	26.2917
TGGT1_207430	1.20698	0.052264	TGGT1_207430	0.0326344	-0.255032	-0.184706	0.0617972	0.117949	0.227358	putative ATP-dependent RNA helicase DDX1	52.0048	51.8152	62.6114	62.5399	58.2279	47.7018	50.0847	59.4169	61.7751	66.6421
TGGT1_230840	1.20669	0.0265449	TGGT1_230840	0.00969093	-0.249947	-0.166323	0.0971396	0.163037	0.146403	hypothetical protein	40.7989	40.6833	49.1012	49.092	44.9915	37.5813	39.824	47.803	50.0371	49.4635
TGGT1_233220	1.20662	0.125696	TGGT1_233220	0.102546	-0.316288	-0.192713	0.136071	0.022175	0.248209	hypothetical protein	128.166	127.203	153.8	153.486	150.021	112.22	122.256	153.548	141.892	165.959
TGGT1_217220	1.20659	0.342394	TGGT1_217220	0.311337	-0.472908	-0.244829	-0.0249038	0.125694	0.305609	zinc finger, C3HC4 type (RING finger) domain-containing protein	69.9862	68.1361	82.5743	82.2122	92.8707	53.9259	63.162	73.5631	81.6572	92.5027
TGGT1_243940	1.20621	0.302408	TGGT1_243940	0.0550703	-0.0595005	-0.401285	-0.229325	0.288468	0.346571	hypothetical protein	31.3	31.0259	38.0039	37.4236	35.4008	32.6982	25.801	29.0671	41.6172	43.3275
TGGT1_314550	1.20612	0.431062	TGGT1_314550	0.41405	-0.456344	-0.363265	-0.0513021	0.0493504	0.407511	hypothetical protein	121.374	116.799	142.223	140.874	170.914	93.4895	99.72	123.792	132.737	170.141
TGGT1_212300	1.206	0.229696	TGGT1_212300	0.200023	-0.304745	-0.300619	-0.0459919	0.245839	0.205494	hypothetical protein	465.196	458.746	555.421	553.246	578.706	407.857	409.025	487.978	597.379	580.905
TGGT1_248720	1.20562	0.310859	TGGT1_248720	-0.414796	-0.116775	0.12691	0.319736	0.293951	-0.209026	hypothetical protein	10.8072	10.6817	13.0547	12.878	8.79787	10.8166	12.807	14.6384	14.3791	10.1466
TGGT1_297940	1.20553	0.0969315	TGGT1_297940	-0.0217115	-0.346644	-0.0361444	0.101479	0.0408668	0.262154	single-strand binding protein	139.407	138.676	167.532	167.178	149.987	119.74	148.494	163.357	156.636	182.602
TGGT1_213240	1.20545	0.0254649	TGGT1_213240	-0.200967	-0.0630968	-0.140286	0.0198934	0.25034	0.134115	hypothetical protein	25.3924	25.373	30.6508	30.5857	24.2353	26.6656	25.2764	28.2445	33.1364	30.5716
TGGT1_238930	1.20522	0.504788	TGGT1_238930	-0.0836492	-0.0127477	-0.307542	0.433738	-0.576447	0.546648	hypothetical protein	6.35205	6.32841	8.06378	7.62711	6.55611	6.88636	5.61368	9.38416	4.65907	10.1481
TGGT1_318170	1.20517	0.244571	TGGT1_318170	0.155631	-0.25484	-0.304646	-0.0954656	0.366078	0.133243	hypothetical protein	57.244	56.645	68.8506	68.2669	69.2684	52.116	50.3475	58.2033	80.1468	68.2018
TGGT1_294700	1.20509	0.199618	TGGT1_294700	0.0990683	-0.310489	-0.192296	-0.0785606	0.358395	0.123882	polynucleotide 5'-hydroxyl-kinase	29.0501	28.8407	35.0233	34.7557	33.9108	25.5299	27.7095	29.9824	40.5885	34.4991
TGGT1_225010	1.205	0.162152	TGGT1_225010	0.120677	-0.254672	-0.269551	0.0607676	0.0259661	0.316813	hypothetical protein	37.5249	37.2243	45.0402	44.8552	44.427	34.2496	33.8982	42.6199	41.6041	50.8967
TGGT1_283580	1.20493	0.217816	TGGT1_283580	0.225753	-0.316837	-0.312349	0.0587294	0.17841	0.166294	DnaJ domain-containing protein	35.9022	35.3264	42.5954	42.5661	45.3461	31.1318	31.2288	40.3888	43.8822	43.5152
TGGT1_314490	1.20493	0.0929896	TGGT1_314490	0.0746366	-0.223221	-0.254837	0.0372282	0.113602	0.252592	hypothetical protein	244.758	243.438	293.889	293.325	281.408	228.914	223.952	274.205	289.112	318.351
TGGT1_252300	1.2049	0.841564	TGGT1_252300	2.01907	-1.29424	-1.1282	-0.444084	1.44082	-0.593368	hypothetical protein	0.368749	0	0.336202	0.269204	0.994049	0	0.112198	0.18027	0.665787	0.162549
TGGT1_216990	1.20471	0.313742	TGGT1_216990	-0.175746	-0.226952	-0.000339172	0.198603	-0.280114	0.484548	LysM domain-containing protein	11.1634	11.1379	13.7337	13.418	10.8228	10.4454	12.222	14.0291	10.0675	17.1044
TGGT1_250920	1.20462	0.49099	TGGT1_250920	-0.687299	-0.220281	0.504715	0.26461	0.00791921	0.130337	tetratricopeptide repeat-containing protein	3.47291	3.27531	3.95594	3.9455	2.23244	3.08579	5.10049	4.3185	3.61461	3.93471
TGGT1_312400	1.20455	0.0451555	TGGT1_312400	-0.198692	-0.135833	-0.0682212	-0.0118136	0.130642	0.283917	putative exosomal 3'-5' exoribonuclease complex subunit	15.5902	15.5796	18.8323	18.7665	14.899	15.5625	16.3092	16.9595	18.7196	20.8179
TGGT1_226060	1.20446	0.180085	TGGT1_226060	0.0818518	-0.324742	-0.159682	-0.0211748	0.360855	0.0628924	transmembrane amino acid transporter protein	59.7762	59.3745	71.9862	71.5139	68.966	52.0281	58.3346	64.2127	83.6803	68.0656
TGGT1_219120	1.20423	0.219707	TGGT1_219120	0.198729	-0.358342	-0.242551	-0.00699053	0.177762	0.231393	zinc finger (CCCH type) motif-containing protein	196.326	193.551	233.656	233.08	243.766	165.683	179.529	211.371	240.249	249.348
TGGT1_306380	1.20413	0.110841	TGGT1_306380	-0.132826	-0.279662	0.0104951	0.298561	0.153566	-0.0501343	U1 zinc finger protein	43.7394	43.5924	52.7476	52.4911	43.6278	39.4059	48.1845	58.8334	53.2079	46.2015
TGGT1_249320	1.20404	0.138793	TGGT1_249320	0.0888969	-0.252955	-0.237763	0.0945195	-0.00375924	0.311061	flavodoxin domain-containing protein	33.4929	33.2886	40.2496	40.0808	38.8487	30.6527	30.9772	39.0004	36.4321	45.3163
TGGT1_253560	1.20402	0.16745	TGGT1_253560	0.12517	-0.332547	-0.194413	0.0819646	0.29684	0.0229854	hypothetical protein	19.8559	19.6784	23.7734	23.6932	23.5498	17.1475	18.8705	22.855	26.5256	21.9395
TGGT1_216585	1.20392	0.846467	TGGT1_216585	-1.7552	0.54389	0.809701	-1.7552	1.6918	0.465003	hypothetical protein	0.361286	0	0.518839	0	0	0.492146	0.591713	0	1.09056	0.465958
TGGT1_298060	1.20385	0.44464	TGGT1_298060	0.362441	-0.48428	-0.279651	-0.151934	0.0691646	0.484259	Toxoplasma gondii family C protein	86.9293	84.1586	103.051	101.315	118.711	66.0089	76.068	83.1091	96.8737	129.17
TGGT1_238270	1.20383	0.85122	TGGT1_238270	-0.060404	-0.303429	-0.0376165	-2.38265	2.16641	0.617683	hypothetical protein	0.476919	0.475297	1.04706	0	0.500109	0.422578	0.508071	0	2.34101	0.800183
TGGT1_260470	1.20362	0.101798	TGGT1_260470	0.0438378	-0.227973	-0.216933	-0.0227399	0.135222	0.288586	putative heat shock protein DNAJ pfj4	131.14	130.634	157.844	157.234	147.74	122.37	123.31	141.077	157.401	175.055
TGGT1_274080	1.20324	0.667982	TGGT1_274080	0.0672254	-0.558449	0.0908364	-0.809551	1.0501	0.15984	hypothetical protein	1.63694	1.60363	2.20375	1.92956	1.84297	1.19446	1.87338	1.00365	3.64244	1.96516
TGGT1_264890	1.20318	0.120469	TGGT1_264890	-0.182755	-0.236162	0.0186296	0.236994	0.252152	-0.0888586	hypothetical protein	7.28864	7.2673	8.79463	8.74391	7.02303	6.7678	8.07509	9.39467	9.4939	7.49532
TGGT1_230020	1.20314	0.573473	TGGT1_230020	0.155343	-0.277776	-0.277776	-0.277776	0.955762	-0.277776	kinesin motor domain-containing protein	0.0656974	0	0.0992602	0.0555325	0.135015	0	0.0620772	0.0472111	0.235143	0.0154264
TGGT1_255870	1.20307	0.242005	TGGT1_255870	0.0981204	-0.237611	-0.260596	-0.107916	0.425508	0.0824951	WD domain, G-beta repeat-containing protein	10.3076	10.2396	12.466	12.319	12.0217	9.52578	9.37522	10.4218	15.0841	11.8922
TGGT1_208370	1.20305	0.341254	TGGT1_208370	0.289147	-0.391213	-0.297973	-0.0773946	0.120951	0.356482	putative myosin heavy chain	240.761	235.369	285.313	283.16	315.452	196.845	209.987	244.677	280.738	330.524
TGGT1_211010	1.20298	0.127786	TGGT1_211010	0.0184631	-0.223474	-0.194915	0.0497405	0.363089	-0.0129044	hypothetical protein	53.4214	53.2696	64.5097	64.0825	59.179	50.0423	51.0428	60.476	75.1468	57.9062
TGGT1_269705	1.20293	0.262145	TGGT1_269705	0.0758661	-0.111127	-0.364561	0.0942507	-0.121628	0.427198	hypothetical protein	53.8645	53.4486	65.0947	64.2947	61.7865	54.2754	45.5315	62.5789	53.8818	78.8234
TGGT1_215220	1.20289	0.0548006	TGGT1_215220	-0.194919	-0.016059	-0.18878	0.098262	0.0155712	0.285924	hypothetical protein	438.336	437.604	528.027	526.389	419.293	474.635	421.081	513.776	485.156	585.148
TGGT1_202210	1.20289	0.778024	TGGT1_202210	0.14037	-0.703276	0.163157	-0.703276	1.8063	-0.703276	nucleoside diphosphate kinase	0.137439	0.118255	0.254766	0.175492	0.179458	0.0505447	0.182315	0.0976375	0.569453	0.0972067
TGGT1_261530	1.20287	0.745524	TGGT1_261530	0.856286	-0.675557	-0.580456	-0.436573	1.30194	-0.465638	eukaryotic aspartyl protease superfamily protein	0.571376	0.503317	0.72289	0.605427	0.999354	0.345612	0.369162	0.407878	1.36105	0.399743
TGGT1_321680	1.20277	0.0100001	TGGT1_321680	-0.192985	-0.115237	-0.0913266	0.20755	0.151392	0.0406064	hypothetical protein	345.236	345.081	415.531	415.054	331.069	349.4	355.239	437.01	420.326	389.257
TGGT1_251550	1.20275	0.0378375	TGGT1_251550	-0.186409	0.00476973	-0.217869	0.133163	0.0421685	0.224177	acyl-coa-binding protein	161.09	160.711	193.551	193.295	154.888	176.835	151.547	193.294	181.479	205.881
TGGT1_263540	1.2025	0.0859415	TGGT1_263540	0.0769568	-0.264169	-0.21185	0.0330006	0.188817	0.177245	hypothetical protein	11.4893	11.4261	13.7563	13.7399	13.2162	10.4332	10.8185	12.8196	14.2817	14.1676
TGGT1_311780	1.20241	0.19784	TGGT1_311780	0.0709165	-0.205364	-0.26445	-0.116273	0.360254	0.154916	Zn-containing alcohol dehydrogenase	64.7363	64.3984	78.1382	77.4335	74.1737	61.2465	58.7888	65.1479	90.6461	78.6206
TGGT1_209040	1.20225	0.663432	TGGT1_209040	0.682901	-0.485162	-0.596339	-0.553667	0.803292	0.148976	hypothetical protein	15.7951	14.4962	18.73	17.428	25.5167	11.3554	10.5132	10.8288	27.7374	17.6237
TGGT1_221330	1.20216	0.154469	TGGT1_221330	-0.00497333	-0.224864	-0.168613	0.232466	-0.136976	0.302961	DNA gyrase/topoisomerase IV, A subunit domain-containing protein	70.6047	70.4557	85.4368	84.6993	76.9841	66.1009	68.7291	90.7564	70.2529	95.3012
TGGT1_249390	1.20212	0.0845478	TGGT1_249390	0.0874724	-0.251382	-0.234466	0.0613722	0.150332	0.186671	glutamate/leucine/phenylalanine/valine dehydrogenase family protein	245.022	243.562	292.985	292.792	283.737	224.342	226.988	278.65	296.373	303.933
TGGT1_204390	1.20181	0.0753513	TGGT1_204390	-0.0208442	-0.297454	-0.0795136	0.14913	0.249091	-0.000409077	hypothetical protein	16.299	16.2446	19.5719	19.5229	17.553	14.4905	16.8535	19.7478	21.1646	17.8034
TGGT1_308020	1.20179	0.0460045	TGGT1_308020	0.0128425	-0.150149	-0.260476	0.0366803	0.184488	0.176614	SAG-related sequence SRS57	705.334	703.191	846.016	845.09	777.775	694.686	643.542	790.733	876.041	871.273
TGGT1_294808	1.20127	0.707792	TGGT1_294808	0.528788	-0.129276	-0.796348	-0.484258	1.19617	-0.315078	hypothetical protein	5.7952	5.40861	7.52848	6.49719	8.55237	5.41988	3.41335	4.23769	13.5828	4.76494
TGGT1_226520	1.20118	0.044314	TGGT1_226520	-0.0116204	-0.13018	-0.254877	0.0717166	0.0759899	0.248971	hypothetical protein	108.252	107.996	129.938	129.722	117.412	108.149	99.1939	124.394	124.763	140.656
TGGT1_261960	1.20064	0.0580571	TGGT1_261960	-0.0373292	-0.164872	-0.193507	0.0143567	0.304075	0.0772762	hypothetical protein	9.5031	9.49249	11.4402	11.3971	10.1356	9.27802	9.09568	10.5053	12.8417	10.9736
TGGT1_266480	1.20063	0.538945	TGGT1_266480	0.502491	-0.296821	-0.60135	-0.269062	0.198295	0.466447	hypothetical protein	56.0119	53.067	65.1035	63.7136	82.3745	47.3343	38.3269	48.2539	66.7146	80.342
TGGT1_253820	1.2006	0.266193	TGGT1_253820	0.209206	-0.25461	-0.350224	-0.0265362	0.0814138	0.34075	hypothetical protein	613.68	604.671	730.182	725.966	765.94	555.357	519.744	650.473	701.012	839.061
TGGT1_224740	1.20047	0.0426758	TGGT1_224740	-0.0660117	-0.2159	-0.113489	0.0902098	0.0219711	0.283219	hypothetical protein	65.8105	65.7491	79.1651	78.9298	68.8167	62.0259	66.5889	76.6869	73.1441	87.6643
TGGT1_232340	1.20037	0.171763	TGGT1_232340	0.143589	-0.380254	-0.158558	0.0579646	0.21484	0.122418	protein phosphatase 2C domain-containing protein	196.557	194.379	233.56	233.327	235.251	163.621	190.799	221.695	247.161	231.824
TGGT1_218790	1.20003	0.0333095	TGGT1_218790	0.00719237	-0.217585	-0.184212	0.153049	0.194131	0.0474261	elongation factor G C-terminus domain-containing protein	22.5785	22.5246	27.0548	27.0302	24.7981	21.2204	21.717	27.4363	28.2288	25.4994
TGGT1_268590	1.20003	0.0845097	TGGT1_268590	0.0474455	-0.214658	-0.227385	0.0256977	0.0986162	0.270284	rhomboid protease ROM4	135.261	134.731	162.093	161.68	152.526	127.187	126.07	150.244	158.033	178.002
TGGT1_292250	1.19985	0.538327	TGGT1_292250	0.368152	0.125121	-0.887548	0.0750012	0.273037	0.0462363	SAG-related sequence SRS36A	0.146849	0	0.20315	0.202648	0.238783	0.201764	0	0.194875	0.223548	0.191028
TGGT1_211000	1.19975	0.758409	TGGT1_211000	0.850819	-0.796602	-0.448325	-0.474752	1.37238	-0.503514	hypothetical protein	2.14061	1.8839	2.76091	2.26021	3.72156	1.18796	1.51232	1.48487	5.34231	1.45556
TGGT1_273150	1.19951	0.00497665	TGGT1_273150	-0.178773	-0.162578	-0.0523255	0.101602	0.111609	0.180467	zinc finger, C3HC4 type (RING finger) domain-containing protein	6.81861	6.8134	8.1752	8.17278	6.59251	6.66693	7.1964	8.00667	8.0624	8.45654
TGGT1_255660	1.19949	0.0440635	TGGT1_255660	-0.214356	-0.143068	-0.0362095	0.204082	0.20668	-0.0171286	EF hand domain-containing protein	75.8437	75.7457	91.0925	90.8563	71.5038	75.1258	80.9015	95.5634	95.7356	81.9786
TGGT1_305330	1.19943	0.187049	TGGT1_305330	-0.237481	-0.163541	0.00750265	0.426401	0.00630463	-0.039186	cyclin, N-terminal domain-containing protein	79.3222	79.1199	95.9357	94.8986	73.4994	77.3645	87.1026	116.448	87.0303	84.3289
TGGT1_221480	1.19933	0.128445	TGGT1_221480	-0.0288991	-0.294469	-0.0699699	0.171588	-0.0755706	0.297321	hypothetical protein	134.762	134.33	162.023	161.105	144.192	119.949	140.145	165.689	139.602	180.777
TGGT1_285810	1.19923	0.295532	TGGT1_285810	0.231181	-0.317986	-0.306353	-0.0931791	0.323221	0.163116	MYND finger domain-containing protein	11.1866	11.0052	13.2901	13.1977	14.1462	9.66772	9.74599	11.2979	15.0781	13.4943
TGGT1_274290	1.19908	0.0877719	TGGT1_274290	0.0128967	-0.226295	-0.179492	-0.0422281	0.26378	0.171337	Toxoplasma gondii family B protein	80.6378	80.4277	96.815	96.4391	88.8611	75.2849	77.7673	85.5298	105.739	99.1761
TGGT1_224680	1.19859	0.347956	TGGT1_224680	-0.191882	0.194974	-0.395108	-0.133575	0.0644922	0.461099	hypothetical protein	1.2034	1.18592	1.44285	1.42144	1.13666	1.48623	0.98731	1.18354	1.35771	1.7873
TGGT1_262750	1.19859	0.39768	TGGT1_262750	-0.507138	0.0872828	0.0278541	0.199709	-0.247587	0.439879	putative histone lysine methyltransferase, SET	6.87671	6.765	8.26363	8.10843	5.21121	7.86823	7.5507	8.50591	6.23837	10.0466
TGGT1_217000	1.1984	0.0712741	TGGT1_217000	0.0032137	-0.208918	-0.185965	-0.0118575	0.276703	0.126824	hypothetical protein	60.8433	60.7095	72.9977	72.7545	66.6079	57.5	58.4221	65.9157	80.5108	72.5665
TGGT1_267100	1.19836	0.0578159	TGGT1_267100	-0.210624	-0.107374	-0.0735934	0.219367	0.221785	-0.0495609	protein phosphatase 2C domain-containing protein	46.3813	46.3437	55.7485	55.5365	43.841	47.0936	48.2093	59.0637	59.1628	49.0191
TGGT1_268670	1.19833	0.375383	TGGT1_268670	-0.0862533	-0.241817	-0.0634685	-0.291944	0.0916498	0.591833	hypothetical protein	5.08172	5.07415	6.27585	6.08051	5.23223	4.6974	5.31552	4.53699	5.9189	8.37165
TGGT1_237520	1.19811	0.0661913	TGGT1_237520	-0.226285	-0.114795	-0.0500552	0.16692	-0.0411203	0.265336	hypothetical protein	19.1925	19.1682	23.0546	22.9656	17.9354	19.3764	20.2657	23.5547	20.3916	25.2176
TGGT1_288590	1.19797	0.556017	TGGT1_288590	-0.724859	0.19038	0.143599	0.443319	-0.420706	0.368267	hypothetical protein	12.9646	12.4651	15.4514	14.9327	8.25492	15.5678	15.0711	18.5511	10.1923	17.6107
TGGT1_203375	1.19795	0.709309	TGGT1_203375	0.449319	-0.23428	-0.605897	-0.769833	1.19374	-0.0330515	cpw-wpc domain-containing protein	0.983298	0.938245	1.31832	1.12397	1.40215	0.872993	0.67475	0.602273	2.34903	1.00366
TGGT1_287990	1.19727	0.117755	TGGT1_287990	0.105611	-0.310748	-0.184484	0.128931	0.0551659	0.205524	hypothetical protein	33.0991	32.8546	39.3714	39.3358	38.6798	28.9833	31.6342	39.3101	37.3507	41.4535
TGGT1_215343	1.19715	0.580495	TGGT1_215343	0.480263	-0.529428	-0.340238	-0.420073	0.618485	0.190991	hypothetical protein	3.51065	3.34491	4.1773	4.00435	5.10542	2.53562	2.89092	2.73529	5.61876	4.17784
TGGT1_225490	1.19704	0.360787	TGGT1_225490	0.201479	-0.377375	-0.213304	-0.147877	0.47636	0.0607168	calcium-dependent protein kinase CDPK2	171.077	168.601	205.174	201.822	212.112	142.008	159.112	166.494	256.633	192.394
TGGT1_294040	1.19696	0.000681698	TGGT1_294040	-0.155564	-0.140387	-0.0931095	0.110355	0.109537	0.169169	putative KDEL endoplasmic reticulum proteinretention receptor 2 (KDELR2)	47.1007	47.0927	56.3786	56.368	46.2555	46.7447	48.3019	55.6177	55.5862	57.9319
TGGT1_268765	1.19682	0.552973	TGGT1_268765	-0.855634	0.413974	0.0528435	0.317993	-0.12947	0.200294	hypothetical protein	49.6128	46.5562	56.1901	55.7196	28.1463	67.8596	52.8324	63.4919	46.5606	58.5177
TGGT1_213746	1.19676	0.138404	TGGT1_213746	-0.0383805	-0.161928	-0.188395	-0.126677	0.199646	0.315735	hypothetical protein	65.1983	65.1307	78.5897	77.946	69.3803	63.6861	62.5284	65.2614	81.8256	88.682
TGGT1_206630	1.19644	0.086054	TGGT1_206630	0.0672336	-0.30492	-0.150443	0.0552013	0.162674	0.170254	hypothetical protein	33.7994	33.6096	40.2385	40.212	38.5167	29.7591	33.1224	38.1968	41.1509	41.3677
TGGT1_203380	1.19635	0.0273197	TGGT1_203380	-0.257231	-0.102761	-0.0279694	0.179871	0.0617165	0.146373	DnaJ domain-containing protein	67.3855	67.2395	80.4895	80.442	61.5346	68.4888	72.133	83.3106	76.7595	81.3985
TGGT1_226925	1.19621	0.398076	TGGT1_226925	0.368533	-0.357189	-0.399042	-0.00186357	0.0361355	0.353425	hypothetical protein	7.84187	7.60043	9.14856	9.09168	10.732	6.48958	6.30402	8.30195	8.52352	10.6202
TGGT1_265820	1.19592	0.0865022	TGGT1_265820	-0.0780632	-0.138381	-0.170745	0.176274	0.293039	-0.0821235	Las1 family protein	14.465	14.4599	17.3936	17.2929	14.9802	14.3668	14.0481	17.8682	19.3745	14.9381
TGGT1_243450	1.1957	0.00788013	TGGT1_243450	-0.199367	-0.0418559	-0.145567	0.164016	0.0817525	0.141021	putative Ras-related protein Rab2BV	43.9058	43.8605	52.4592	52.4441	41.7705	46.5892	43.3576	53.7352	50.7569	52.8855
TGGT1_203100	1.1957	0.727615	TGGT1_203100	0.833548	-0.740068	-0.480254	-0.843187	0.52478	0.705181	hypothetical protein	3.61188	3.19901	4.22853	3.82504	6.23374	2.09432	2.50758	1.94985	5.03269	5.70304
TGGT1_212090	1.19498	0.115541	TGGT1_212090	-0.113379	-0.15191	-0.120189	0.247538	-0.126643	0.264582	hypothetical protein	26.7743	26.7725	32.2362	31.9925	27.0544	26.3414	26.927	34.7444	26.8068	35.1573
TGGT1_239720	1.19496	0.120365	TGGT1_239720	0.131055	-0.260871	-0.255635	0.10603	0.125128	0.154294	putative 50S ribosomal protein l24	60.3424	59.8427	71.5166	71.5099	71.6374	54.5957	54.7942	70.4055	71.3437	72.8007
TGGT1_239590	1.19489	0.0861864	TGGT1_239590	-0.250053	-0.176057	0.0407904	0.106689	0.0153047	0.263327	WD domain, G-beta repeat-containing protein	33.4767	33.3528	39.9542	39.8529	30.6565	32.2699	37.5038	39.2566	36.8471	43.7588
TGGT1_209945	1.19485	0.473179	TGGT1_209945	-0.625033	0.329387	-0.089599	0.192846	-0.194079	0.386478	hypothetical protein	654.292	631.254	764.621	754.255	447.412	866.995	648.469	788.703	603.167	901.992
TGGT1_299010	1.19437	0.426134	TGGT1_299010	0.302227	-0.548859	-0.137741	-0.0593874	0.0121982	0.431563	hypothetical protein	93.885	91.2107	110.21	108.939	122.912	68.1384	90.6047	95.6616	100.528	134.44
TGGT1_202750	1.19428	0.0770623	TGGT1_202750	-0.00535445	-0.289098	-0.0897605	0.00160053	0.234925	0.147687	3' exoribonuclease family, domain 1 domain-containing protein	21.0913	21.0206	25.1601	25.1045	22.8869	18.8006	21.5863	22.9975	27.0345	25.4482
TGGT1_254150	1.19411	0.335908	TGGT1_254150	-0.142527	-0.143051	-0.0983249	0.285775	-0.332031	0.430158	hypothetical protein	16.9725	16.9707	20.7755	20.2649	16.8003	16.7942	17.323	22.6073	14.7323	24.9869
TGGT1_204490	1.19399	0.127073	TGGT1_204490	0.0186357	-0.359569	-0.0427577	0.0669443	0.0625102	0.254236	hypothetical protein	50.3728	50.0501	59.8757	59.7594	55.4007	42.625	53.0926	57.2872	57.1114	65.2286
TGGT1_304880	1.19399	0.128882	TGGT1_304880	0.0746365	-0.252463	-0.205855	-0.0434071	0.236794	0.190295	hypothetical protein	116.807	116.211	139.247	138.755	133.726	106.598	110.098	123.22	149.634	144.888
TGGT1_202790	1.19397	0.395018	TGGT1_202790	0.340636	-0.350647	-0.373631	-0.115996	0.165132	0.334506	dihydrouridine synthase (dus) protein	25.7761	25.0742	30.1834	29.9377	34.6948	21.4866	21.147	25.2816	30.7208	34.5477
TGGT1_233020	1.19391	0.0325615	TGGT1_233020	-0.262678	-0.0120267	-0.10883	0.18363	0.0732662	0.126639	Not1 N-terminal domain, CCR4-Not complex component protein	46.539	46.4209	55.4493	55.4222	42.279	50.3012	47.0368	57.6072	53.3647	55.3759
TGGT1_205550	1.1935	0.0174556	TGGT1_205550	-0.119814	-0.114675	-0.148303	0.0411164	0.0879553	0.253721	AGC kinase	12.9358	12.9351	15.4693	15.438	13.0051	13.0515	12.7508	14.5398	15.0196	16.8484
TGGT1_313310	1.19335	0.0776561	TGGT1_313310	0.0626808	-0.186935	-0.258266	0.0349744	0.188059	0.159487	DnaJ domain-containing protein	55.4683	55.2123	65.9567	65.8875	62.9924	52.9842	50.4282	61.7942	68.7117	67.3643
TGGT1_218910	1.19328	0.300636	TGGT1_218910	-0.00824787	-0.220669	-0.153483	-0.273629	0.403885	0.252143	hypothetical protein	0.843016	0.841413	1.0237	1.00404	0.913898	0.788774	0.826376	0.760344	1.21608	1.09467
TGGT1_308880	1.19327	0.132022	TGGT1_308880	0.127136	-0.295461	-0.214057	0.0981998	0.203464	0.0807181	ImpB/MucB/SamB family protein	20.0888	19.9239	23.7916	23.7746	23.7693	17.7338	18.7632	23.2973	25.0607	23.0167
TGGT1_204530	1.19297	0.0572543	TGGT1_204530	-0.0164664	-0.1709	-0.194462	0.0123399	0.0924342	0.277054	microneme protein MIC11	2756.06	2751.89	3292.71	3282.9	2971.58	2669.92	2626.67	3031.51	3204.57	3642.05
TGGT1_242760	1.19284	0.459615	TGGT1_242760	-0.69476	0.286517	0.0266495	0.330214	0.0607541	-0.00937385	hypothetical protein	0.587941	0.565437	0.678019	0.674474	0.381532	0.753225	0.629067	0.776388	0.644115	0.613554
TGGT1_309960B	1.19277	0.210933	TGGT1_309960B	-0.0606217	-0.254907	-0.0659439	0.0797908	0.422289	-0.120607	hypothetical protein	34.2199	34.1539	41.2387	40.7377	35.7659	31.2596	35.6342	39.4219	49.985	34.3093
TGGT1_222850	1.19267	0.271515	TGGT1_222850	0.0164313	-0.216272	-0.181449	0.0815244	-0.169551	0.469317	stress responsive a/b barrel domain-containing protein	549.461	548.057	664.708	653.65	605.385	515.206	527.793	633.325	532.164	828.636
TGGT1_290710	1.19266	0.127229	TGGT1_290710	-0.135066	-0.103377	-0.142825	0.172888	0.329027	-0.120646	hypothetical protein	114.926	114.918	138.186	137.057	114.284	116.822	113.671	141.478	157.649	115.432
TGGT1_207940	1.1926	0.0341617	TGGT1_207940	-0.0471927	-0.178834	-0.155142	0.107196	0.0179412	0.256032	putative ribosomal protein S9	24.5531	24.5336	29.3271	29.2588	25.93	23.6687	24.0606	28.8588	27.1275	31.995
TGGT1_253940	1.19258	0.293298	TGGT1_253940	0.237843	-0.352407	-0.266569	0.112788	-0.0410251	0.30937	CAM Kinase family, incomplete catalytic triad	68.1394	67.0009	80.3012	79.904	86.2824	57.3112	60.8246	79.1183	71.1172	90.668
TGGT1_264640	1.19243	0.117437	TGGT1_264640	-0.0970904	-0.274801	-0.00896971	0.244196	-0.0737556	0.21042	bromodomain-containing protein	87.1273	86.8745	104.087	103.592	88.6915	78.4126	94.2777	112.362	90.1377	109.762
TGGT1_222050	1.19204	0.151262	TGGT1_222050	0.0856002	-0.215488	-0.250259	0.230783	-0.0638805	0.213244	hypothetical protein	48.4378	48.168	57.6642	57.4182	55.8049	45.2935	44.2149	61.713	50.3123	60.9673
TGGT1_268320	1.19195	0.0455892	TGGT1_268320	-0.0973606	-0.249245	-0.0333847	0.219828	0.148005	0.0121579	hypothetical protein	19.6241	19.5859	23.3868	23.3455	19.9878	17.9905	20.8941	24.9028	23.6934	21.5642
TGGT1_290860	1.19183	0.239803	TGGT1_290860	0.0801263	-0.280606	-0.179296	0.20045	-0.159989	0.339314	putative amino acid transporter	91.8	91.2847	109.929	108.796	105.348	82.0418	88.0101	114.511	89.1958	126.081
TGGT1_294780	1.19182	0.154312	TGGT1_294780	0.0281298	-0.143691	-0.264189	-0.0605346	0.34124	0.0990448	hypothetical protein	49.5459	49.3741	59.235	58.8451	54.9633	48.7921	44.8824	51.6871	68.2855	57.7325
TGGT1_224170	1.1918	0.454841	TGGT1_224170	-0.164122	0.106781	-0.32237	-0.211288	0.680907	-0.089908	SAG-related sequence SRS60A	8.93862	8.87073	10.9963	10.5721	8.64282	10.4281	7.74494	8.36483	15.5251	9.09905
TGGT1_288020	1.19176	0.38774	TGGT1_288020	0.222878	-0.536725	-0.0658001	0.197419	0.323907	-0.141679	hypothetical protein	26.1929	25.5991	30.7855	30.508	32.6146	19.2641	26.7	32.0441	34.9804	25.332
TGGT1_225870	1.19165	0.124598	TGGT1_225870	0.00871125	-0.248016	-0.14013	0.247125	-0.0873119	0.219621	hypothetical protein	37.2048	37.1056	44.4552	44.2167	40.7507	34.1077	36.7561	48.0734	38.1267	47.1656
TGGT1_248320	1.19158	0.166673	TGGT1_248320	-0.204735	0.101028	-0.275607	-0.0242859	0.100687	0.302913	carrier superfamily protein	24.7667	24.605	29.448	29.3188	23.3052	28.8069	22.188	26.4103	28.8001	33.1337
TGGT1_203480	1.19154	0.145255	TGGT1_203480	-0.344399	-0.124004	0.0891679	0.143243	0.22567	0.0103223	hypothetical protein	11.3614	11.2765	13.4616	13.4363	9.6951	11.2953	13.0939	13.594	14.3933	12.3975
TGGT1_288230	1.19152	0.359405	TGGT1_288230	0.195962	-0.333244	-0.241929	-0.122361	0.480512	0.0210602	hypothetical protein	10.6313	10.4919	12.7071	12.5013	13.1188	9.09049	9.68447	10.5213	15.9791	11.621
TGGT1_260990	1.1915	0.237279	TGGT1_260990	-0.233836	0.00876289	-0.154103	0.424559	0.109417	-0.154799	hypothetical protein	40.2322	40.133	48.4689	47.8187	37.2527	44.0745	39.3695	58.7969	47.2593	39.3505
TGGT1_277010	1.19148	0.183038	TGGT1_277010	-0.0677605	-0.147183	-0.164195	0.233652	-0.177879	0.323365	Fe-S metabolism associated domain-containing protein	44.4952	44.4762	53.5818	52.9927	46.3206	43.8395	43.3256	57.0832	42.9166	60.7456
TGGT1_309760	1.19113	0.107088	TGGT1_309760	-0.0342524	-0.0873909	-0.256846	0.03103	0.0180891	0.32937	hypothetical protein	644.189	642.813	769.568	765.672	685.098	660.323	587.145	716.811	710.41	881.483
TGGT1_243930	1.19103	0.146052	TGGT1_243930	0.0748449	-0.302616	-0.15054	0.176037	-0.0433905	0.245665	hypothetical protein	217.2	215.941	258.115	257.192	248.214	191.073	212.314	266.249	228.683	279.414
TGGT1_258750	1.19091	0.270249	TGGT1_258750	0.159324	-0.340598	-0.196823	0.0649926	0.374722	-0.0616176	hypothetical protein	20.3127	20.0941	24.1276	23.9303	24.4889	17.3172	19.1319	22.9389	28.4322	21.0116
TGGT1_248180	1.19055	0.437327	TGGT1_248180	0.180427	-0.142841	-0.415023	-0.293731	0.522121	0.149048	hypothetical protein	143.556	141.523	172.984	168.489	174.99	139.862	115.815	125.973	221.755	171.225
TGGT1_260400	1.19039	0.324082	TGGT1_260400	-0.0130783	-0.0459753	-0.318101	-0.212179	0.103388	0.485946	hypothetical protein	169.15	168.409	204.447	200.473	182.085	177.98	147.385	158.613	197.394	257.333
TGGT1_224275	1.19016	0.399552	TGGT1_224275	0.16479	-0.00175246	-0.539773	-0.186538	0.349592	0.213682	hypothetical protein	3.28496	3.21739	3.87568	3.82921	3.93471	3.50573	2.41445	3.08427	4.47243	4.07034
TGGT1_250730	1.19009	0.0664561	TGGT1_250730	-0.0489956	-0.170284	-0.15733	0.142549	-0.0426564	0.276717	putative 60S ribosomal protein L7-B	96.7618	96.6925	115.545	115.073	101.961	93.7395	94.585	116.438	102.41	127.786
TGGT1_219440	1.18998	0.238908	TGGT1_219440	-0.0833973	-0.20747	-0.0855439	0.0559774	0.460435	-0.140001	hypothetical protein	17.0635	17.0499	20.6018	20.289	17.5544	16.1078	17.5283	19.3349	25.5915	16.879
TGGT1_230870	1.18992	0.247738	TGGT1_230870	-0.382966	-0.0833696	0.0900455	0.331355	-0.0967127	0.141647	hypothetical protein	51.015	50.5569	60.6	60.1584	42.2916	52.0525	58.7009	69.3883	51.5733	60.8385
TGGT1_203090	1.1894	0.73349	TGGT1_203090	0.63129	0.0331725	-1.03981	-0.585207	1.04022	-0.0796631	hypothetical protein	2.26431	2.03644	2.71648	2.42214	3.44011	2.27259	1.08024	1.48037	4.56744	2.10162
TGGT1_218930	1.1894	0.72936	TGGT1_218930	0.481396	-0.986538	0.129792	-0.582323	1.1121	-0.154424	BTB/POZ domain-containing protein	1.70056	1.56194	2.1168	1.85777	2.37817	0.859707	1.8638	1.13771	3.68216	1.53053
TGGT1_215930	1.18931	0.234329	TGGT1_215930	0.17492	-0.202136	-0.34798	-0.0193084	0.283465	0.111039	mediator complex subunit MED21	27.0705	26.75	31.9324	31.8142	32.9328	25.3585	22.9203	28.7846	35.5062	31.5064
TGGT1_247230	1.18925	0.0364613	TGGT1_247230	-0.139416	-0.149623	-0.0860343	0.20443	-0.0317658	0.202409	centrin	197.891	197.854	235.98	235.297	195.89	194.509	203.274	248.611	211.066	248.263
TGGT1_290920	1.18884	0.173064	TGGT1_290920	-0.264981	-0.216695	0.107339	0.282872	-0.0458861	0.137351	oxidoreductase, 2OG-Fe(II) oxygenase family protein	33.1258	32.904	39.2871	39.1176	29.8568	30.873	38.6476	43.6479	34.7534	39.46
TGGT1_239050	1.18871	0.130185	TGGT1_239050	-0.23187	0.01347	-0.155694	0.333038	0.078374	-0.0373185	hypothetical protein	13.9553	13.9198	16.6433	16.5466	12.9232	15.3188	13.6239	19.1172	16.0237	14.7889
TGGT1_270330	1.18834	0.207256	TGGT1_270330	-0.362337	-0.0425367	0.0314492	0.196383	-0.0975468	0.274588	putative cell-cycle-associated protein kinase	45.0407	44.7339	53.4803	53.1591	37.9344	47.3481	49.8396	55.8759	45.5767	58.9884
TGGT1_283820	1.1883	0.0770402	TGGT1_283820	-0.0335798	-0.139246	-0.200515	-0.030158	0.291759	0.11174	glycine cleavage T-protein (aminomethyl transferase) domain-containing protein	19.2787	19.2566	22.9785	22.8826	20.5085	19.0601	18.2676	20.5572	25.6963	22.6819
TGGT1_246160	1.18815	0.382088	TGGT1_246160	0.196917	-0.211274	-0.358709	-0.0138726	0.502678	-0.115739	hypothetical protein	31.0855	30.6661	37.1056	36.4358	38.3152	28.8731	26.0682	33.1068	47.3603	30.8498
TGGT1_228730	1.18761	0.0501223	TGGT1_228730	-0.230293	-0.0679528	-0.073841	0.0506443	0.267826	0.0536166	hypothetical protein	20.6913	20.6636	24.6023	24.5403	19.1963	21.4826	21.3951	23.3232	27.1123	23.3713
TGGT1_289560	1.18745	0.00794135	TGGT1_289560	-0.150009	-0.0371692	-0.184616	0.152881	0.141811	0.0771022	RNA recognition motif-containing protein	29.1503	29.1224	34.5905	34.5813	28.6007	30.9275	27.9228	35.2822	35.0125	33.4768
TGGT1_315700	1.18738	0.0941037	TGGT1_315700	-0.157863	-0.288979	0.0751784	0.191583	0.122972	0.0571091	hypothetical protein	21.2461	21.1295	25.1068	25.0886	20.6377	18.8448	24.2557	26.2939	25.0727	23.9538
TGGT1_232680	1.18721	0.123638	TGGT1_232680	0.054033	-0.224517	-0.200886	0.122137	0.281911	-0.0326781	hypothetical protein	28.8307	28.7187	34.2306	34.0952	32.4859	26.782	27.2243	34.0562	38.0446	30.5909
TGGT1_300020	1.18699	0.19159	TGGT1_300020	0.0088993	-0.128948	-0.250909	0.115155	0.367742	-0.111939	ATP-dependent metallopeptidase HflB subfamily protein	29.6423	29.5621	35.4151	35.0899	32.4069	29.4538	27.0662	34.8838	41.5585	29.8031
TGGT1_211040	1.18649	0.508293	TGGT1_211040	-0.604869	0.379188	-0.144365	0.199547	0.401573	-0.231073	Sec61beta family protein	287.161	276.252	333.137	327.77	197.858	391.367	272.257	345.547	397.487	256.376
TGGT1_263390	1.18645	0.418621	TGGT1_263390	0.245432	-0.295157	-0.32025	-0.231826	0.46874	0.133062	hypothetical protein	48.2561	47.4439	57.3982	56.2897	61.2614	42.1166	41.3904	44.0066	71.517	56.6709
TGGT1_215210	1.18594	0.367424	TGGT1_215210	0.287396	-0.301573	-0.354877	-0.0837837	0.0956961	0.357142	hypothetical protein	54.6896	53.5439	64.0057	63.5001	71.1634	47.3107	45.5946	55.02	62.3088	74.6883
TGGT1_250750	1.18582	0.0637242	TGGT1_250750	0.00422836	-0.281752	-0.0913044	0.0855976	0.217689	0.0655415	tRNA (uracil-5-)-methyltransferase	23.8188	23.739	28.1813	28.1501	25.9265	21.2645	24.2653	27.4308	30.0609	27.0521
TGGT1_251530	1.18569	0.37717	TGGT1_251530	-0.193042	0.0742754	-0.24983	0.147205	-0.281136	0.502528	hypothetical protein	145.437	144.727	175.824	171.602	137.856	165.919	132.535	174.522	129.69	223.261
TGGT1_201380	1.18547	0.177023	TGGT1_201380	0.140291	-0.282018	-0.226454	-0.0118162	0.154846	0.225152	putative chorismate synthase	402.952	399.48	474.682	473.57	479.37	357.72	371.766	431.402	484.231	508.413
TGGT1_262410	1.18543	0.183885	TGGT1_262410	0.127762	-0.237712	-0.258159	-0.0317139	0.271658	0.128165	WD domain, G-beta repeat-containing protein	29.1284	28.9035	34.3892	34.2629	34.3833	26.6888	26.3132	30.7851	37.9896	34.3929
TGGT1_226350	1.18533	0.0777968	TGGT1_226350	-0.0374679	-0.190127	-0.140346	0.147811	0.271051	-0.0509219	hypothetical protein	7.62613	7.61869	9.06857	9.03069	8.08205	7.27054	7.52579	9.18959	10.0091	8.00703
TGGT1_217590	1.18528	0.0523531	TGGT1_217590	0.0311845	-0.250284	-0.148739	0.194237	0.0901477	0.0834537	putative 50S ribosomal protein L17	23.9376	23.8592	28.2974	28.2798	26.5432	21.8385	23.431	29.7192	27.6505	27.5225
TGGT1_289870	1.18526	0.705215	TGGT1_289870	0.668331	0.0382822	-1.07442	0.535644	-0.514251	0.346417	hypothetical protein	2.4416	2.17666	2.70239	2.57992	3.76605	2.43345	1.12529	3.43513	1.65918	3.01287
TGGT1_278205	1.18473	0.227242	TGGT1_278205	0.0865046	-0.307233	-0.146101	0.140556	0.334279	-0.108006	hypothetical protein	36.4232	36.1939	43.2159	42.8798	41.8297	31.8389	35.6011	43.4266	49.6675	36.5537
TGGT1_312670	1.18472	0.230486	TGGT1_312670	-0.110808	-0.279626	0.0236066	0.0498357	0.409135	-0.0921428	hypothetical protein	16.1882	16.1288	19.3177	19.1082	16.2575	14.4622	17.845	18.1724	23.3116	16.4692
TGGT1_225120	1.18443	0.202223	TGGT1_225120	0.103425	-0.342617	-0.127095	0.067963	-0.00921093	0.307534	hypothetical protein	1765.39	1751.38	2083.61	2074.38	2047.71	1503.13	1745.32	1997.99	1893.92	2358.91
TGGT1_311420	1.18439	0.774294	TGGT1_311420	0.109314	0.71429	-1.18983	-0.920805	1.0142	0.272828	hypothetical protein	0.844747	0.737433	1.00483	0.873411	0.86572	1.31672	0.351801	0.423917	1.62097	0.969617
TGGT1_309950	1.18426	0.383878	TGGT1_309950	-0.557921	0.0224011	0.169544	0.181324	0.283383	-0.0987317	NLE (NUC135) domain-containing protein	12.6087	12.3275	14.6889	14.599	9.11273	13.6252	15.0882	15.2119	16.327	12.5279
TGGT1_251770	1.18414	0.2351	TGGT1_251770	0.0769925	-0.336729	-0.106014	0.101876	0.35146	-0.0875854	hypothetical protein	55.175	54.7992	65.3981	64.8897	62.9002	47.2182	55.4066	63.9945	76.0808	56.1189
TGGT1_225500	1.1841	0.182569	TGGT1_225500	0.0216681	-0.0988985	-0.28845	0.145302	-0.0993044	0.319683	hypothetical protein	70.6003	70.3269	83.8609	83.2738	77.6851	71.4568	62.6589	84.636	71.4367	95.5101
TGGT1_229750	1.18388	0.112958	TGGT1_229750	0.102276	-0.212829	-0.25474	0.0503887	0.118495	0.19641	hypothetical protein	30.7111	30.52	36.1631	36.1322	35.6474	28.6531	27.8327	34.3881	36.0504	38.0509
TGGT1_237280	1.1838	0.436236	TGGT1_237280	0.12969	-0.257306	-0.237529	0.0142387	0.601932	-0.251027	TLD protein	28.2029	27.9835	34.1813	33.127	33.3106	25.4733	25.8249	30.7488	46.2106	25.5844
TGGT1_306640	1.18365	0.138556	TGGT1_306640	-0.0257042	-0.230487	-0.108664	0.0357569	-0.0249771	0.354075	hypothetical protein	55.4061	55.3125	65.9163	65.4704	59.1148	51.2921	55.8114	61.6876	59.1446	76.9168
TGGT1_266940	1.18357	0.100518	TGGT1_266940	0.0890821	-0.256394	-0.197413	0.185726	0.133733	0.0452664	DHHC zinc finger domain-containing protein	19.7882	19.6781	23.3092	23.2905	22.7718	17.9225	18.6704	24.3495	23.4876	22.0906
TGGT1_249680	1.18346	0.195698	TGGT1_249680	-0.0526251	-0.252904	-0.0589908	0.29331	-0.160588	0.231798	RNA polymerase II associated Paf1 complex component PAF1	23.4782	23.4303	27.9905	27.7289	24.5761	21.3906	24.4679	31.2356	22.8041	29.9318
TGGT1_243430	1.18339	0.292065	TGGT1_243430	0.221645	-0.359032	-0.226999	-0.00178648	0.311128	0.0550443	OTU family cysteine protease	97.1103	95.6401	113.693	113.179	121.318	81.1193	88.8935	103.912	129.081	108.087
TGGT1_215380	1.18303	0.108994	TGGT1_215380	-0.0716556	-0.186034	-0.106049	0.0142795	0.00232633	0.347133	hypothetical protein	19.8371	19.8263	23.603	23.4551	20.5196	18.9556	20.0362	21.779	21.5993	27.4307
TGGT1_234360	1.18274	0.0315538	TGGT1_234360	0.024266	-0.20925	-0.178214	0.0923418	0.131886	0.138971	putative DNA topoisomerase I	39.5486	39.4454	46.6583	46.6536	43.626	37.1065	37.9134	45.7339	47.0048	47.2362
TGGT1_220470	1.18269	0.195259	TGGT1_220470	0.133648	-0.309642	-0.187117	0.0555099	0.285023	0.022578	hypothetical protein	56.8196	56.3358	66.8501	66.6279	67.2129	49.4321	53.8137	63.6694	74.6485	62.2325
TGGT1_254840	1.18255	0.331022	TGGT1_254840	0.293857	-0.350938	-0.305773	-0.00402119	0.134323	0.232552	tetratricopeptide repeat-containing protein	3.59749	3.52059	4.17266	4.16328	4.69338	3.00181	3.09727	3.81782	4.20205	4.49812
TGGT1_226850	1.18255	0.167596	TGGT1_226850	-0.140457	-0.322765	0.10037	0.115724	0.253504	-0.00637724	TBC domain-containing protein	35.296	35.0411	41.5503	41.4378	34.5705	30.4667	40.8509	41.288	45.4255	37.9374
TGGT1_266366	1.18242	0.0874375	TGGT1_266366	-0.0866825	-0.17057	-0.105357	0.306389	-0.0544201	0.11064	BT1 family protein	173.264	173.21	205.882	204.807	177.364	167.345	175.083	232.912	181.375	203.36
TGGT1_298840	1.18187	0.10601	TGGT1_298840	-0.231564	-0.175027	0.0449796	0.279468	0.0432756	0.0388674	hypothetical protein	31.1519	31.044	36.8035	36.69	28.7445	29.8933	34.8179	40.9629	34.7768	34.6707
TGGT1_260830	1.18179	0.22489	TGGT1_260830	0.117164	-0.128563	-0.350061	-0.0788406	0.202863	0.237438	hypothetical protein	35.9892	35.6756	42.36	42.161	42.064	35.4764	30.4272	36.7204	44.6384	45.7211
TGGT1_204100	1.18174	0.322803	TGGT1_204100	0.184945	-0.312075	-0.234246	0.150209	0.360495	-0.149327	eIF2 kinase IF2K-C	19.4261	19.1986	22.9246	22.6879	23.725	16.8108	17.7426	23.1606	26.7949	18.8183
TGGT1_315640	1.18165	0.517287	TGGT1_315640	-0.273101	0.0064896	-0.094597	0.396025	-0.535815	0.500999	lipoyl(octanoyl) transferase	23.8744	23.7986	29.499	28.1216	21.4084	25.9866	24.2281	34.0417	17.8443	36.611
TGGT1_314840	1.18164	0.117746	TGGT1_314840	0.0923352	-0.230742	-0.222778	0.189935	0.00539492	0.165855	ubiquitin carboxyl-terminal hydrolase	14.5508	14.4701	17.1257	17.0984	16.7691	13.4046	13.4788	17.9428	15.7884	17.6458
TGGT1_230470	1.18163	0.626031	TGGT1_230470	0.172662	0.406959	-0.940785	0.236812	0.374276	-0.249923	putative rhoptry kinase family protein ROP46	4.67871	4.3418	5.21603	5.13039	5.31969	6.25773	2.4587	5.56157	6.11756	3.96895
TGGT1_217728	1.18131	0.66083	TGGT1_217728	0.857887	-0.684106	-0.534362	0.119319	0.347734	-0.106472	hypothetical protein	9.9921	8.82496	10.5113	10.425	17.3838	5.96978	6.62271	10.4187	12.206	8.9093
TGGT1_266890	1.18126	0.384007	TGGT1_266890	0.250539	-0.315745	-0.295291	-0.185807	0.363959	0.182344	hypothetical protein	88.4613	86.957	103.987	102.719	112.434	75.9328	77.017	83.0892	121.63	107.243
TGGT1_304650	1.18123	0.0300067	TGGT1_304650	-0.0888406	-0.233725	-0.0378686	0.205024	0.0919537	0.0634571	histidine acid phosphatase superfamily protein	12.8123	12.7913	15.1232	15.1095	13.0719	11.8229	13.542	16.0251	14.8171	14.5273
TGGT1_232390	1.18111	0.656606	TGGT1_232390	-1.065	0.350566	0.354206	0.42852	-0.140969	0.0726736	18S rRNA biogenesis protein RCL1 protein	9.56899	8.71385	10.4311	10.2921	4.52648	12.075	12.1055	12.7454	8.58856	9.9594
TGGT1_287220	1.1808	0.311837	TGGT1_287220	0.229643	-0.295886	-0.293399	-0.0238948	0.0441008	0.339435	hypothetical protein	68.2804	67.2499	79.8942	79.4085	85.6858	59.5263	59.629	71.8764	75.3451	92.4612
TGGT1_202450	1.18076	0.381901	TGGT1_202450	0.263519	-0.244159	-0.37893	-0.15756	0.338822	0.178309	hypothetical protein	51.271	50.3074	60.0011	59.4009	65.6205	46.1544	42.0381	49.0097	69.1366	61.857
TGGT1_295030	1.18059	0.298079	TGGT1_295030	0.239347	-0.279378	-0.319227	-0.0502353	0.24617	0.163324	hypothetical protein	248.543	244.569	289.802	288.735	313.69	218.952	212.987	256.642	315.177	297.588
TGGT1_310780	1.18048	0.0729855	TGGT1_310780	-0.013329	-0.101382	-0.244348	-0.0241453	0.173957	0.209248	dense granule protein GRA4	2304.53	2299.55	2721.35	2714.57	2475.48	2328.91	2109.19	2456.99	2818.63	2888.43
TGGT1_267020	1.18042	0.0316707	TGGT1_267020	-0.135222	-0.0982693	-0.125451	0.0477451	0.265686	0.0455118	hypothetical protein	33.2753	33.2734	39.3788	39.2764	32.9161	33.7701	33.1398	37.3669	43.4604	37.3091
TGGT1_266030	1.18023	0.159735	TGGT1_266030	-0.110765	-0.123786	-0.124051	0.112139	0.363162	-0.116699	putative pre-mRNA splicing factor	40.9971	40.9968	48.8342	48.3856	41.2467	40.8761	40.8686	48.1382	57.2869	41.0774
TGGT1_217550	1.18015	0.158465	TGGT1_217550	0.0301566	-0.195871	-0.192748	-0.0583304	0.0793418	0.337451	hypothetical protein	420.036	418.889	497.598	494.354	464.672	397.288	398.149	437.028	480.787	574.978
TGGT1_204440	1.18015	0.591067	TGGT1_204440	0.638867	-0.522464	-0.474856	-0.143852	0.110354	0.391951	cyclic nucleotide-binding domain-containing protein	26.2746	24.4073	29.1376	28.8042	41.2863	18.4591	19.0784	23.9985	28.6225	34.7918
TGGT1_277230	1.17943	0.494478	TGGT1_277230	0.211508	-0.107076	-0.46156	0.0247444	-0.259915	0.592297	hypothetical protein	17.0436	16.7396	20.3614	19.7431	21.0499	16.879	13.2019	18.4939	15.1823	27.4081
TGGT1_220870	1.17941	0.21423	TGGT1_220870	0.0835497	-0.164208	-0.276432	0.0504699	-0.0484095	0.35503	hypothetical protein	65.445	65.0857	77.3185	76.7624	74.8976	63.0791	58.3583	73.1998	68.3509	90.4048
TGGT1_284630	1.17941	0.297509	TGGT1_284630	-0.359045	0.0926366	-0.0906809	-0.13317	0.105798	0.384462	hypothetical protein	283.576	281.269	335.322	331.731	238.161	325.717	286.851	278.526	328.702	398.739
TGGT1_306250	1.17935	0.16671	TGGT1_306250	-0.269232	-0.0366241	-0.051137	0.166014	-0.107015	0.297994	hypothetical protein	21.4305	21.3733	25.3766	25.2067	19.2596	22.6292	22.4027	26.0417	21.5516	28.5364
TGGT1_256850	1.17935	0.550149	TGGT1_256850	-0.229179	0.101368	-0.229179	0.815348	-0.229179	-0.229179	hypothetical protein	0.0867589	0.0809133	0.122008	0.108611	0.0496067	0.125749	0.0849209	0.206269	0.0928834	0.0668728
TGGT1_259150	1.17926	0.637019	TGGT1_259150	0.0146621	-0.408938	0.0374499	0.219011	0.832087	-0.694271	hypothetical protein	0.377838	0.374167	0.482469	0.441241	0.410473	0.306033	0.417008	0.472933	0.723359	0.251116
TGGT1_213880	1.17918	0.53476	TGGT1_213880	-0.171972	-0.342486	0.15779	0.173365	-0.457607	0.64091	hypothetical protein	30.9415	30.6179	37.8493	36.1039	29.5118	26.222	37.0906	37.4932	24.2109	51.8439
TGGT1_245560	1.17917	0.468441	TGGT1_245560	0.376924	-0.462204	-0.271372	0.0544174	0.412464	-0.110229	hypothetical protein	52.7723	51.1024	60.964	60.2583	72.06	40.2802	45.9767	57.6249	73.8572	51.4099
TGGT1_253440	1.17903	0.168238	TGGT1_253440	0.114705	-0.212518	-0.25858	0.0236517	0.274928	0.0578127	putative cell-cycle-associated protein kinase SRPK	127.566	126.702	149.837	149.385	148.962	118.733	115.002	139.851	166.459	143.202
TGGT1_293372	1.17888	0.774605	TGGT1_293372	0.713754	-0.534938	-0.534938	-0.534938	1.426	-0.534938	TIP49 family protein	0.139981	0.125109	0.188097	0.143541	0.237626	0.0828383	0.0994799	0.079915	0.389315	0.0950603
TGGT1_310330	1.17844	0.0163729	TGGT1_310330	-0.157595	-0.136082	-0.0616314	0.215285	0.0376887	0.102335	hypothetical protein	42.6543	42.6369	50.3102	50.2448	41.4952	42.1186	44.3492	53.7336	47.5099	49.6872
TGGT1_285710	1.17827	0.0919075	TGGT1_285710	-0.0347285	-0.0522074	-0.268062	0.0938347	-0.000372435	0.261536	hypothetical protein	127.681	127.342	150.47	150.043	134.94	133.315	114.789	147.517	138.192	165.701
TGGT1_272710	1.17821	0.264856	TGGT1_272710	0.187956	-0.360876	-0.181974	0.238955	-0.0459402	0.161879	AP2 domain transcription factor AP2VIII-4	36.3398	35.8787	42.4178	42.2727	44.3638	30.3259	34.3296	45.9601	37.7241	43.5691
TGGT1_213020	1.17785	0.257596	TGGT1_213020	0.107771	-0.299254	-0.162744	0.264265	-0.14793	0.237892	hypothetical protein	15.0546	14.9502	17.7549	17.609	17.4837	13.1858	14.4944	19.4869	14.644	19.1339
TGGT1_310520	1.17763	0.47294	TGGT1_310520	0.391442	-0.127688	-0.617585	0.0339704	0.240925	0.0789353	3'5'-cyclic nucleotide phosphodiesterase domain-containing protein	9.43827	9.06365	10.6941	10.6736	12.9016	9.00264	6.41056	10.0701	11.6234	10.3889
TGGT1_227335	1.17759	0.457971	TGGT1_227335	0.44722	-0.375892	-0.425079	0.034506	0.208978	0.110267	hypothetical protein	64.8596	62.2847	73.4359	73.3457	92.152	52.0863	50.3404	69.2254	78.1244	72.9578
TGGT1_232360	1.17757	0.322049	TGGT1_232360	0.293122	-0.322435	-0.324405	0.0547862	0.114857	0.184075	exonuclease	64.1892	62.8465	74.0558	74.0062	83.5628	54.5396	54.4652	70.8381	73.8499	77.4795
TGGT1_411010	1.17741	0.705236	TGGT1_411010	0.431853	-0.392638	-0.392638	1.1387	-0.392638	-0.392638	protein phosphatase 2C domain protein	0.0590303	0	0.0963513	0	0.177091	0	0	0.289054	0	0
TGGT1_275990	1.17736	0.418669	TGGT1_275990	0.016528	-0.237537	-0.132322	0.0952359	0.563214	-0.305119	hypothetical protein	15.1398	15.1002	18.3244	17.7783	16.5734	13.8973	14.9487	17.5027	24.2092	13.2613
TGGT1_263595	1.17735	0.0481912	TGGT1_263595	-0.265546	-0.0683337	-0.0194258	0.0483232	0.131376	0.173607	RNA-binding protein	26.9781	26.906	31.6981	31.6776	24.2864	27.8439	28.804	30.1889	31.9778	32.9277
TGGT1_236280	1.17724	0.257543	TGGT1_236280	-0.328793	0.147699	-0.172025	0.229479	-0.103067	0.226708	hypothetical protein	15.0128	14.8695	17.6051	17.5051	12.8456	17.8728	14.3201	18.9152	15.0212	18.8789
TGGT1_221870	1.17695	0.364896	TGGT1_221870	0.21328	-0.337878	-0.227984	-0.00990516	0.429574	-0.0670872	hypothetical protein	43.3308	42.7273	50.905	50.288	53.7389	36.6753	39.5781	46.0366	62.4309	44.2476
TGGT1_206540	1.1767	0.236222	TGGT1_206540	0.201892	-0.311771	-0.242233	0.102056	0.211273	0.0387835	hypothetical protein	108.756	107.37	126.497	126.342	133.965	93.8347	98.4683	125.008	134.839	119.644
TGGT1_285665	1.17646	0.798734	TGGT1_285665	0.757615	0.258731	-1.36802	-0.949124	1.01436	0.286441	hypothetical protein	1.56095	1.31847	1.79121	1.55113	2.41782	1.71098	0.554043	0.740703	2.88876	1.74416
TGGT1_268250	1.17636	0.390033	TGGT1_268250	-0.408399	0.0474685	0.00943838	0.0871908	0.468219	-0.203917	WD domain, G-beta repeat-containing protein	18.2586	18.079	21.6601	21.2674	14.7742	20.2644	19.7372	20.8301	27.1264	17.0239
TGGT1_299995	1.17629	0.799865	TGGT1_299995	0.610202	0.348121	-1.30969	-1.04146	1.08674	0.306088	hypothetical protein	16.0351	13.8487	19.2561	16.2901	22.9274	19.1188	6.05911	7.29719	31.9012	18.5698
TGGT1_262970	1.17605	0.639505	TGGT1_262970	0.669698	-0.669993	-0.350623	-0.328219	0.283567	0.395571	hypothetical protein	281.502	259.277	312.027	304.922	447.276	176.721	220.51	223.961	342.246	369.875
TGGT1_212100	1.17595	0.019199	TGGT1_212100	-0.154986	-0.08298	-0.112773	0.00185172	0.161983	0.186903	ThiF family protein	13.1016	13.0989	15.4282	15.4036	12.7577	13.4106	13.1365	14.2228	15.8924	16.1693
TGGT1_233720	1.1759	0.347927	TGGT1_233720	-0.486627	0.0635383	0.0724412	-0.0592117	0.0655471	0.344312	DNA-directed RNA polymerase II RPBABC8	30.8153	30.3364	35.9209	35.6725	23.4779	34.3776	34.5904	31.5736	34.4255	41.7635
TGGT1_299172	1.17585	0.354083	TGGT1_299172	-0.345878	0.283821	-0.288507	0.0334918	0.00700528	0.310067	hypothetical protein	16.3144	15.9884	18.8868	18.8	13.6415	21.1067	14.1949	17.7445	17.4217	21.4942
TGGT1_258850	1.1757	0.255703	TGGT1_258850	0.087768	-0.0185622	-0.419489	-0.0485414	0.166398	0.232427	hypothetical protein	52.8586	52.2755	61.6698	61.4604	60.2376	55.9576	42.3807	54.8068	63.6118	66.5908
TGGT1_294710	1.1757	0.455031	TGGT1_294710	-0.123092	-0.219533	-0.00765132	0.159111	0.571978	-0.380814	RNA recognition motif-containing protein	19.333	19.2981	23.5137	22.6888	19.2136	17.9712	20.8142	23.3647	31.1061	16.0704
TGGT1_250800	1.1755	0.209002	TGGT1_250800	0.00512611	-0.32403	-0.0310073	0.266555	0.195004	-0.111648	AP2 domain transcription factor AP2XII-8	83.0772	82.6553	97.7759	97.1612	89.9342	71.5878	87.7097	107.801	102.585	82.9416
TGGT1_263327	1.17531	0.298969	TGGT1_263327	0.0912481	-0.0152055	-0.425602	0.0512938	-0.042947	0.341212	hypothetical protein	33.7038	33.3173	39.4149	39.1581	38.4781	35.7411	26.8922	37.4271	35.0604	45.7573
TGGT1_318330	1.17518	0.0108468	TGGT1_318330	-0.078143	-0.12584	-0.145331	0.0232593	0.181416	0.144639	histone lysine acetyltransferase MYST-A	30.8935	30.8875	36.3378	36.2983	31.7184	30.6869	30.2751	34.028	37.9705	37.0148
TGGT1_252380	1.17509	0.620453	TGGT1_252380	0.538064	-0.611602	-0.275613	-0.202191	0.650446	-0.0991037	hypothetical protein	44.7153	42.1979	51.4229	49.5862	66.4201	29.9375	37.7884	39.7613	71.8009	42.7064
TGGT1_233190	1.17505	0.0596011	TGGT1_233190	-0.118685	-0.0473777	-0.183014	-0.0431726	0.210703	0.181547	SKIP/SNW domain-containing protein	69.2218	69.1707	81.5258	81.2788	69.0593	72.5584	66.0476	72.7702	86.7716	85.0356
TGGT1_314440	1.1743	0.11177	TGGT1_314440	-0.305439	-0.0397103	-0.00254833	0.172783	-0.00880343	0.183718	hypothetical protein	348.071	346.586	407.747	406.995	303.916	365.381	374.915	423.363	373.293	426.584
TGGT1_319940	1.17427	0.100653	TGGT1_319940	-0.217946	-0.000495169	-0.129206	0.140823	0.255824	-0.0490005	hypothetical protein	15.442	15.4124	18.1665	18.0983	14.3597	16.6957	15.2707	18.4139	19.9418	16.1437
TGGT1_247640	1.174	0.101539	TGGT1_247640	-0.0106193	-0.125027	-0.211509	-0.066573	0.179761	0.233968	hypothetical protein	42.5266	42.4573	50.0462	49.845	45.6657	42.1842	39.7298	43.9285	52.1075	54.1026
TGGT1_313440	1.17374	0.0831668	TGGT1_313440	-0.0669957	-0.136731	-0.142943	0.0912	-0.0399961	0.295465	hypothetical protein	397.86	397.746	469.007	466.85	411.362	391.951	390.267	459.035	419.133	528.854
TGGT1_254000	1.1737	0.0123891	TGGT1_254000	-0.173515	-0.0183995	-0.154684	0.15729	0.0853518	0.103957	hypothetical protein	71.6115	71.5285	83.972	83.9532	68.7108	76.5102	69.6135	86.4186	82.2151	83.2822
TGGT1_320700	1.17362	0.241636	TGGT1_320700	-0.414991	0.100162	-0.0316153	0.0915574	0.0142313	0.240656	AP2 domain transcription factor AP2IV-1	21.8336	21.5917	25.3947	25.3405	17.5439	25.0728	22.8841	24.9237	23.623	27.6373
TGGT1_236150	1.17357	0.256093	TGGT1_236150	0.155949	-0.384055	-0.118246	0.164454	0.219533	-0.0376346	hypothetical protein	23.4361	23.1645	27.2639	27.1852	27.9591	19.2294	23.1197	28.1244	29.2189	24.4483
TGGT1_261980	1.17349	0.131476	TGGT1_261980	0.065532	-0.161565	-0.250182	0.104323	-0.0133918	0.255285	gorasp2-prov protein	59.6982	59.4418	69.9581	69.7546	67.3844	57.57	54.1402	69.2208	63.7971	76.8565
TGGT1_313870	1.1734	0.262394	TGGT1_313870	-0.0225871	-0.355588	0.0321302	0.131575	0.330281	-0.11581	zinc finger, C3HC4 type (RING finger) domain-containing protein	14.3768	14.2786	16.888	16.7545	15.2268	12.0883	15.8154	16.944	19.4461	14.274
TGGT1_255670	1.17313	0.0670363	TGGT1_255670	-0.0994618	-0.239372	-0.00671639	-0.0103873	0.175407	0.18053	methyltransferase domain-containing protein	44.0424	43.9463	51.6512	51.5548	44.4278	40.3216	47.3777	47.2573	53.7525	53.9437
TGGT1_408820	1.17285	0.071996	TGGT1_408820	-0.00258925	-0.121557	-0.220873	0.0778016	0.0157064	0.251511	NTPase	1361.64	1359.04	1597.8	1593.94	1469.17	1352.88	1262.88	1553.36	1487.92	1752.12
TGGT1_225840	1.17284	0.326068	TGGT1_225840	-0.354022	-0.101098	0.110105	0.369508	-0.168246	0.143753	hypothetical protein	16.9206	16.7759	19.9037	19.6755	14.2146	16.9384	19.6088	23.4714	16.1681	20.0715
TGGT1_249685	1.17279	0.154	TGGT1_249685	0.107668	-0.157781	-0.29481	0.00728963	0.198767	0.138866	hypothetical protein	12.5358	12.451	14.6247	14.6025	14.5287	12.087	10.9918	13.5522	15.4757	14.8463
TGGT1_248870	1.17268	0.247249	TGGT1_248870	-0.136174	-0.110294	-0.0982482	0.238562	-0.220069	0.326224	SNARE associated Golgi protein	23.2076	23.2062	27.5767	27.2135	22.8666	23.2805	23.4757	29.6489	21.5748	31.5063
TGGT1_205120	1.17263	0.101857	TGGT1_205120	-0.0301152	-0.322289	0.00777359	0.0667813	0.170963	0.106886	hypothetical protein	6.08858	6.05762	7.10652	7.10337	6.42418	5.24644	6.59513	6.87047	7.38496	7.06414
TGGT1_313910	1.17262	0.228303	TGGT1_313910	-0.0175228	-0.167574	-0.159499	0.0877235	-0.137479	0.394352	RNA recognition motif 2 protein	638.294	637.559	756.248	747.612	682.061	614.686	618.136	733.678	627.643	907.423
TGGT1_261480	1.17246	0.0638392	TGGT1_261480	0.0229005	-0.161438	-0.20577	0.0254381	0.0980458	0.220824	phosphatidyl serine synthase	67.6989	67.5376	79.3095	79.1851	74.2999	65.3878	63.4091	74.4307	78.2725	85.2254
TGGT1_305580	1.17228	0.373901	TGGT1_305580	-0.114658	-0.114658	-0.114658	-0.114658	0.57329	-0.114658	ankyrin repeat-containing protein	0.0491512	0	0.0645706	0	0.0799219	0.0675317	0	0.0326128	0.161099	0
TGGT1_411350	1.17222	0.47777	TGGT1_411350	-0.579324	-0.0380773	0.273539	0.417033	-0.0894735	0.0163026	rhoptry kinase family (incomplete catalytic triad) protein	3.74757	3.64097	4.31839	4.26801	2.63832	3.83936	4.76502	5.26333	3.70499	3.98684
TGGT1_306220	1.17217	0.138111	TGGT1_306220	0.05224	-0.335173	-0.0608378	0.0535013	0.205046	0.0852227	hypothetical protein	61.0806	60.7008	71.2251	71.1516	68.1421	52.0946	63.0051	68.2017	75.7556	69.7179
TGGT1_224590	1.1721	0.0662077	TGGT1_224590	-0.199053	-0.127783	-0.0168073	0.134816	0.232054	-0.0232263	DNA-directed RNA polymerase III POLR3C	21.3104	21.2815	25.01	24.9441	20.0708	21.0872	22.7733	25.297	27.0608	22.6722
TGGT1_250850	1.17192	0.229938	TGGT1_250850	-0.222742	-0.191849	0.0712886	0.371982	-0.0654084	0.0367296	putative CMGC kinase	21.442	21.3508	25.2366	25.0213	19.8066	20.2353	24.2841	29.9116	22.0888	23.7093
TGGT1_253040	1.17191	0.350047	TGGT1_253040	-0.4416	0.0977419	0.000560372	0.386886	0.0260148	-0.0696026	actin-related protein ARP4A	8.32245	8.21699	9.72156	9.62959	6.54976	9.51883	8.89875	11.6312	9.05715	8.47633
TGGT1_236870	1.17189	0.215573	TGGT1_236870	-0.0350938	-0.0520054	-0.256165	-0.040282	-0.00732579	0.390873	hypothetical protein	828.039	826.067	977.293	968.064	872.761	862.59	748.766	869.628	889.722	1172.53
TGGT1_284590	1.17176	0.0369025	TGGT1_284590	0.0110031	-0.14847	-0.20555	0.062225	0.0968722	0.18392	mediator complex subunit MED10	32.3366	32.2708	37.8376	37.8137	35.1999	31.5163	30.2937	36.4721	37.3586	39.6821
TGGT1_244000	1.17172	0.0577531	TGGT1_244000	0.0284254	-0.20911	-0.162252	0.0258407	0.12943	0.187665	DEAD/DEAH box helicase domain-containing protein	34.6019	34.5131	40.4829	40.4396	38.1024	32.3182	33.3851	38.0342	40.8656	42.5489
TGGT1_218950	1.17168	0.29383	TGGT1_218950	0.145544	-0.292703	-0.195711	-0.0713474	0.0376698	0.376548	hypothetical protein	33.8584	33.5659	39.681	39.3285	40.1898	29.6613	31.724	34.58	37.2943	47.1688
TGGT1_232590	1.17149	0.548861	TGGT1_232590	0.42227	-0.403	-0.361778	-0.323926	0.258303	0.408131	glutamate-cysteine ligase, catalytic subunit domain-containing protein	101.033	97.4208	116.759	114.127	141.298	79.7453	82.0567	84.2381	126.118	139.92
TGGT1_257610	1.17123	0.729322	TGGT1_257610	0.370734	-0.696036	-0.0167326	-0.160239	1.13664	-0.634364	hypothetical protein	0.872277	0.834151	1.12476	0.976981	1.16726	0.557234	0.892336	0.807846	1.98485	0.581571
TGGT1_243780	1.1712	0.448867	TGGT1_243780	0.328011	-0.309861	-0.360132	-0.153909	0.39193	0.103961	hypothetical protein	30.6293	29.8853	35.4223	35.0017	40.5989	26.0913	25.1978	29.0698	42.4381	34.7591
TGGT1_313677	1.17099	0.690959	TGGT1_313677	0.454382	-0.525331	-0.27065	-0.769534	0.640777	0.470357	hypothetical protein	14.9343	14.3067	18.223	16.753	21.2128	10.7566	12.8334	9.08161	24.1384	21.449
TGGT1_254120	1.17097	0.341236	TGGT1_254120	0.150856	-0.159101	-0.333309	-0.174283	0.152318	0.363518	putative autophagy-related protein 8 atg8	1235.3	1223.31	1449.13	1432.46	1469.68	1185.54	1050.69	1173.13	1471.17	1703.1
TGGT1_239890	1.17069	0.0417159	TGGT1_239890	-0.109013	-0.0656568	-0.166371	0.126102	-0.0153261	0.230264	SCP family extracellular subfamily protein	396.441	396.279	465.045	463.92	397.563	409.692	382.067	467.932	424.237	502.966
TGGT1_313860	1.17056	0.100372	TGGT1_313860	0.0408927	-0.277122	-0.104572	0.222091	0.0564709	0.0622396	regulator of chromosome condensation (RCC1) repeat-containing protein	21.338	21.2519	24.9123	24.8766	23.654	18.9746	21.3853	26.8195	23.9108	24.0066
TGGT1_225510	1.17012	0.155169	TGGT1_225510	0.0181355	-0.300655	-0.0574698	-0.054448	0.236148	0.15829	RAP domain-containing protein	27.7873	27.6664	32.4888	32.373	30.3059	24.2975	28.7586	28.8189	35.2497	33.3978
TGGT1_301216	1.16983	0.223494	TGGT1_301216	-0.0695415	-0.292458	0.0225458	0.01116	-0.0361988	0.364493	endonuclease/exonuclease/phosphatase family protein	27.4517	27.3383	32.2341	31.9812	28.1773	24.1432	30.0345	29.7984	28.8361	38.0677
TGGT1_216030B	1.16975	0.498814	TGGT1_216030B	0.344354	-0.523166	-0.160495	-0.0850049	0.454823	-0.0305118	hypothetical protein	11.8163	11.4595	13.6024	13.4048	15.7353	8.62433	11.0892	11.6849	16.9875	12.1347
TGGT1_293252	1.1695	0.809244	TGGT1_293252	0.156269	-0.494513	-0.000597682	0.577298	1.30394	-1.54239	hypothetical protein	0.937022	0.920531	1.42833	1.07656	1.10938	0.706603	0.995082	1.48533	2.45789	0.341769
TGGT1_201200	1.1695	0.288252	TGGT1_201200	-0.465923	0.0938169	0.0332651	0.209407	0.0948525	0.0345808	zinc finger (CCCH type) motif-containing protein	14.5695	14.3602	16.8157	16.7943	11.2436	16.5731	15.8919	17.9556	16.585	15.9064
TGGT1_291620	1.16925	0.0884955	TGGT1_291620	0.0315998	-0.194711	-0.175268	-0.0206769	0.143483	0.215574	hypothetical protein	43.3596	43.2488	50.6864	50.5688	47.8014	40.8615	41.4159	46.1003	51.656	54.3028
TGGT1_242090	1.16924	0.202492	TGGT1_242090	0.107507	-0.226875	-0.218994	0.0557008	-0.0229222	0.305583	zinc finger (CCCH type) motif-containing protein	474.242	471.419	553.849	551.203	549.189	435.575	437.961	529.818	501.717	630.012
TGGT1_221690	1.16905	0.370059	TGGT1_221690	-0.383118	0.000702082	0.0444164	0.423128	0.105751	-0.19088	hypothetical protein	12.5716	12.4642	14.7927	14.5713	10.3336	13.4832	13.898	18.0699	14.5016	11.8065
TGGT1_309180	1.16902	0.0499862	TGGT1_309180	0.0353443	-0.206229	-0.167058	0.0581741	0.166613	0.113155	hypothetical protein	18.5077	18.4572	21.587	21.5768	20.4511	17.298	17.7741	20.7773	22.3992	21.5844
TGGT1_225955	1.16892	0.373901	TGGT1_225955	-0.112589	-0.112589	-0.112589	-0.112589	0.562947	-0.112589	hypothetical protein	0	0	0.0532397	0	0	0	0	0	0.159719	0
TGGT1_297505	1.16872	0.102779	TGGT1_297505	-0.00939305	-0.11403	-0.213978	-0.0406532	0.110771	0.267283	hypothetical protein	53.6641	53.5742	62.8516	62.6135	57.5419	53.5162	49.9342	56.3085	62.5399	69.7063
TGGT1_306860	1.16848	0.821195	TGGT1_306860	0.960354	-0.648654	-0.648654	-0.648654	-0.648654	1.63426	hypothetical protein	0.101681	0	0.16222	0	0.305042	0	0	0	0	0.486661
TGGT1_410120	1.16842	0.319201	TGGT1_410120	-0.424693	-0.0288438	0.116703	-0.0373184	0.0393286	0.334823	putative transmembrane protein	24.5011	24.2039	28.4592	28.2802	19.4912	25.6449	28.3671	25.4947	26.8858	32.9971
TGGT1_270060	1.16828	0.219308	TGGT1_270060	-0.221168	-0.095895	-0.0195162	0.332602	-0.154626	0.158603	hypothetical protein	31.9153	31.8627	37.5832	37.2246	29.5446	32.2247	33.9767	43.369	30.9392	38.4415
TGGT1_206480	1.16825	0.170614	TGGT1_206480	-0.289579	0.119498	-0.166445	0.225866	0.032408	0.0782528	hypothetical protein	143.864	142.837	167.146	166.87	126.31	167.719	137.564	180.552	157.894	162.992
TGGT1_313340	1.16809	0.16729	TGGT1_313340	0.0153098	-0.281824	-0.0697087	0.0422497	0.308291	-0.0143177	hypothetical protein	62.9755	62.7432	73.6453	73.2896	68.5351	55.7785	64.613	69.8269	83.9671	67.142
TGGT1_313030	1.16797	0.299595	TGGT1_313030	-0.0101727	-0.153109	-0.172728	0.0849605	0.438181	-0.187131	hypothetical protein	20.899	20.8724	24.7673	24.3784	22.3989	20.2861	20.0121	23.9257	30.5629	19.8133
TGGT1_226500	1.16792	0.360256	TGGT1_226500	-0.00384953	-0.0925252	-0.239539	-0.2881	0.228527	0.395487	hypothetical protein	559.576	558.316	664.92	652.07	601.767	565.893	511.068	494.152	706.937	793.671
TGGT1_270540	1.16779	0.204361	TGGT1_270540	-0.290531	0.0536724	-0.0988053	0.140249	-0.0896601	0.285075	Trm112p family domain-containing protein	33.8048	33.645	39.513	39.2902	29.7265	37.7363	33.9515	40.0702	34.1674	44.3015
TGGT1_233290	1.1677	0.373901	TGGT1_233290	-0.111832	-0.111832	-0.111832	-0.111832	-0.111832	0.559162	hypothetical protein	0.0331416	0	0.0764378	0.0579551	0.0994249	0	0	0.0326464	0.0374499	0.159217
TGGT1_314690	1.16768	0.47833	TGGT1_314690	0.414323	-0.483575	-0.266215	-0.0754562	0.193961	0.216963	hypothetical protein	32.9595	31.7792	37.2618	37.1079	45.7644	24.5603	28.5539	32.5904	39.2819	39.9132
TGGT1_275760	1.16751	0.684589	TGGT1_275760	0.131576	0.027943	-0.494663	-0.15738	1.03164	-0.539114	hypothetical protein	1.43684	1.41226	1.84601	1.64882	1.67168	1.55581	1.08302	1.36826	3.1196	1.05016
TGGT1_265520	1.16747	0.22422	TGGT1_265520	0.173019	-0.301268	-0.206825	0.0195828	0.101534	0.213957	hypothetical protein	116.656	115.455	134.996	134.79	140.643	101.238	108.087	126.453	133.844	144.691
TGGT1_233710	1.16743	0.139024	TGGT1_233710	0.00426447	-0.267912	-0.0713629	0.290586	0.00539742	0.0390269	inorganic anion transporter, sulfate permease (SulP) family protein	32.6381	32.5365	38.135	37.9841	35.259	29.1969	33.4583	42.9993	35.2867	36.1189
TGGT1_215680	1.16738	0.289416	TGGT1_215680	0.172781	-0.137417	-0.370276	-0.0731701	0.228762	0.17932	SAG-related sequence SRS18	69.0238	68.2034	79.9476	79.6193	83.0662	66.9955	57.0096	70.0464	86.3528	83.4436
TGGT1_320180	1.16731	0.247074	TGGT1_320180	-0.0251065	0.0659066	-0.375589	-0.0747013	0.171546	0.237945	SAG-related sequence SRS16C	58.0642	57.575	67.4952	67.2081	61.1322	65.113	47.9473	59.0664	70.0597	73.3595
TGGT1_246510	1.16716	0.0822731	TGGT1_246510	-0.15706	-0.0946819	-0.0827649	0.156134	-0.0687305	0.247104	protein phosphatase 2a regulatory b subunit (b56 family) protein	74.0558	74.037	86.7742	86.4132	71.7356	74.9053	75.5266	89.1283	76.2649	94.9293
TGGT1_247360	1.16703	0.162393	TGGT1_247360	0.0299361	-0.242077	-0.12212	-0.0904383	0.254636	0.170064	PAP2 superfamily protein	265.959	265.166	311.033	309.457	292.463	242.207	263.207	269.051	341.753	322.295
TGGT1_208070	1.16692	0.23582	TGGT1_208070	0.048723	-0.181221	-0.201561	0.1717	0.314712	-0.152354	inositol polyphosphate kinase	14.3428	14.2977	16.8347	16.6843	15.9755	13.6218	13.4311	17.397	19.2099	13.8971
TGGT1_272520	1.16684	0.0741538	TGGT1_272520	-0.0632364	-0.0604765	-0.210203	0.0850964	-0.00939434	0.258213	hypothetical protein	217.962	217.709	254.789	254.032	225.085	225.516	203.285	249.459	233.644	281.263
TGGT1_272720	1.16682	0.384149	TGGT1_272720	0.151705	-0.239562	-0.246019	-0.132094	0.477087	-0.0111172	methyltransferase domain-containing protein	25.0803	24.867	29.5183	29.0153	29.8396	22.7515	22.6499	24.511	37.3889	26.655
TGGT1_231950	1.16655	0.209835	TGGT1_231950	-0.105463	-0.0953585	-0.13255	0.0855269	-0.13231	0.380155	hypothetical protein	103.466	103.46	121.985	120.691	103.867	104.597	101.935	118.569	101.952	145.433
TGGT1_246982	1.16653	0.0250401	TGGT1_246982	-0.0302006	-0.133045	-0.17009	0.178935	0.0185917	0.135809	hypothetical protein	37.1394	37.108	43.335	43.2876	39.2486	36.5481	35.6216	45.3712	40.5987	44.035
TGGT1_250955	1.16625	0.308864	TGGT1_250955	-0.0605405	-0.161477	-0.11079	0.452773	-0.196654	0.0766889	KRUF family protein	111.872	111.827	132.674	130.417	115.802	107.977	111.838	165.287	105.376	127.358
TGGT1_270810	1.16624	0.338328	TGGT1_270810	0.274761	-0.276884	-0.33067	-0.00113234	0.224996	0.10893	hypothetical protein	50.4794	49.5456	57.9004	57.7819	64.7306	44.1619	42.5458	53.4635	62.5358	57.7018
TGGT1_294380	1.16621	0.145081	TGGT1_294380	-0.0459892	-0.269087	-0.0176695	0.212785	0.195895	-0.0759335	PP-loop domain-containing protein	6.5274	6.50797	7.62094	7.58967	6.80754	5.83218	6.94249	8.14496	8.05016	6.6677
TGGT1_268200	1.16618	0.128458	TGGT1_268200	0.0338427	-0.134618	-0.231917	0.0871452	0.270656	-0.0251096	RNA recognition motif-containing protein	159.033	158.57	185.588	184.922	175.304	155.984	145.811	181.902	206.576	168.285
TGGT1_278940	1.16615	0.499925	TGGT1_278940	0.388086	-0.34926	-0.371465	-0.131014	0.426953	0.0367009	HECT-domain (ubiquitin-transferase) domain-containing protein	55.6464	53.9271	63.7354	62.8873	76.2098	45.7138	45.0156	53.1797	78.2908	59.7356
TGGT1_286450	1.16613	0.0917874	TGGT1_286450	-0.203245	-0.189546	0.060197	0.0318367	0.210078	0.0906794	dense granule protein GRA5	32961	32842.9	38350.1	38299.1	30805.8	31099.7	36977.4	36257.6	41025.6	37767
TGGT1_226320	1.16598	0.206822	TGGT1_226320	-0.196991	-0.0103597	-0.124972	0.221266	0.272353	-0.161295	hypothetical protein	11.479	11.4627	13.4822	13.3653	10.7977	12.2889	11.3504	14.4291	14.9492	11.0682
TGGT1_223020	1.16584	0.458386	TGGT1_223020	-0.34085	-0.0570196	0.0658198	0.395883	-0.369926	0.306093	coproporphyrinogen III oxidase	35.9829	35.7378	42.7798	41.6645	30.4678	37.0922	40.3888	50.7715	29.8599	47.7079
TGGT1_311490	1.16571	0.611786	TGGT1_311490	0.329891	-0.241152	-0.420553	0.760569	-0.338646	-0.0901097	hypothetical protein	2.74619	2.67728	3.29952	3.12093	3.63325	2.44565	2.15968	4.89714	2.28584	2.71558
TGGT1_221500	1.16568	0.122984	TGGT1_221500	-0.0374953	-0.242935	-0.0513289	0.0267396	0.294438	0.0105817	dual specificity phosphatase, catalytic domain-containing protein	13.8251	13.7964	16.1491	16.0822	14.5134	12.5871	14.3749	15.1742	18.268	15.0052
TGGT1_218420	1.16546	0.120344	TGGT1_218420	0.0671243	-0.220586	-0.177891	0.00310853	0.234992	0.0932519	WD domain, G-beta repeat-containing protein	71.7849	71.5034	83.518	83.3345	80.869	66.248	68.2378	77.3591	90.848	82.3469
TGGT1_263550	1.16536	0.175268	TGGT1_263550	0.0806398	-0.178965	-0.232846	-0.0607614	0.13304	0.258892	putative 39S ribosomal protein L47, mitochondrial precursor	108.321	107.825	126.174	125.656	123.091	102.82	99.0507	111.599	127.644	139.279
TGGT1_223610	1.16516	0.467172	TGGT1_223610	-0.285719	-0.116025	0.0709481	0.491764	-0.37289	0.211923	hypothetical protein	16.6336	16.5489	19.8678	19.2822	14.6539	16.483	18.7638	25.1188	13.7947	20.6899
TGGT1_229790	1.16507	0.089179	TGGT1_229790	-0.245403	-0.104687	0.019472	0.163333	0.181183	-0.0138986	hypothetical protein	15.6741	15.6302	18.2437	18.2102	14.232	15.6901	17.1002	18.8933	19.1285	16.7092
TGGT1_254135	1.16472	0.317296	TGGT1_254135	0.178972	-0.234054	-0.274898	-0.00260723	0.363359	-0.0307725	hypothetical protein	12.0319	11.9075	13.9796	13.8689	14.5481	10.9263	10.6213	12.8276	16.5315	12.5796
TGGT1_223620	1.16452	0.302383	TGGT1_223620	-0.307607	0.173033	-0.195024	0.238382	0.212797	-0.12158	putative SNARE protein	24.821	24.5652	28.7869	28.6067	21.4188	29.887	23.1572	31.2719	30.7222	24.3666
TGGT1_251620	1.16441	0.430316	TGGT1_251620	-0.374508	-0.0464494	0.0915624	0.312427	-0.308161	0.325129	putative flap structure-specific endonuclease 1	54.0195	53.537	63.5908	62.3389	44.5624	55.9402	61.5559	71.7392	46.6596	72.3736
TGGT1_248710	1.16441	0.398338	TGGT1_248710	0.294707	-0.36961	-0.254488	-0.0149219	0.0158691	0.328443	hypothetical protein	56.9243	55.7462	65.2961	64.9112	73.7875	46.559	50.4265	59.5354	60.8197	75.5333
TGGT1_202470	1.16426	0.165824	TGGT1_202470	0.00897021	-0.271253	-0.0668365	0.0249092	0.307093	-0.00288301	rRNA metabolism protein, SBDS family protein	35.5187	35.4011	41.4147	41.216	38.4363	31.6509	36.4688	38.8633	47.2591	38.1218
TGGT1_264190	1.16402	0.0883997	TGGT1_264190	0.0749866	-0.239921	-0.163736	0.070487	0.15166	0.106523	hypothetical protein	25.2023	25.0919	29.2152	29.2075	28.5159	22.924	24.1671	28.4271	30.0724	29.1461
TGGT1_289540	1.16369	0.0684073	TGGT1_289540	0.00635535	-0.179309	-0.155106	0.23679	0.0137916	0.077478	hypothetical protein	138.283	138.054	160.996	160.653	149.583	131.52	133.745	175.489	150.356	157.142
TGGT1_268960	1.16361	0.0675045	TGGT1_268960	0.00338699	-0.226002	-0.1053	-0.00461967	0.181372	0.151162	putative 5'-AMP-activated protein kinase subunit beta-1 family protein	72.4109	72.2586	84.2136	84.081	78.1292	66.6439	72.4595	77.6968	88.3878	86.5562
TGGT1_264468	1.16359	0.384448	TGGT1_264468	0.302745	-0.340411	-0.290217	-0.0573782	0.150605	0.234656	hypothetical protein	48.4914	47.468	55.431	55.2335	63.1593	40.4416	41.8734	49.2073	56.838	60.2477
TGGT1_321500	1.16337	0.0278197	TGGT1_321500	-0.030035	-0.194871	-0.102557	0.138997	0.165166	0.0232995	RNA recognition motif-containing protein	444.009	443.525	516.45	515.983	468.528	417.941	445.558	526.768	536.41	486.173
TGGT1_291000	1.16332	0.338306	TGGT1_291000	-0.0598251	-0.18383	-0.0837219	0.180043	0.409714	-0.26238	PHD-finger domain-containing protein	19.7446	19.731	23.3744	22.9535	20.4169	18.7353	20.0815	24.11	28.2706	17.7425
TGGT1_221210	1.16332	0.0346007	TGGT1_221210	-0.214985	0.00404202	-0.116423	0.0544222	0.148612	0.124332	cyclophilin	1773.04	1769.62	2059.42	2058.63	1644.42	1914.02	1760.69	1982.04	2115.76	2080.45
TGGT1_305200	1.16326	0.180837	TGGT1_305200	0.0143383	-0.126472	-0.215121	-0.0529666	0.0437655	0.336456	tetratricopeptide repeat-containing protein	32.5907	32.5205	38.0842	37.8297	35.4251	32.1309	30.216	33.8104	36.1551	44.2872
TGGT1_318440	1.16308	0.311003	TGGT1_318440	0.222636	-0.305081	-0.244474	-0.0124892	0.277701	0.061707	helicase associated domain (ha2) protein	96.1701	94.8526	110.729	110.321	119.364	82.797	86.3494	101.413	124.008	106.765
TGGT1_233210	1.16305	0.728626	TGGT1_233210	0.556797	-0.522608	-0.361054	-0.565495	1.03628	-0.143917	hypothetical protein	2.5293	2.38855	3.11833	2.77799	3.78918	1.79313	2.0056	1.74061	5.28303	2.33136
TGGT1_213392	1.163	0.167461	TGGT1_213392	-0.157192	-0.116217	-0.0533693	0.243841	-0.14243	0.225369	surface antigen repeat-containing protein	52.5949	52.5718	61.5934	61.1411	50.8421	52.3068	54.6358	67.1346	51.365	66.2805
TGGT1_209090	1.16296	0.556714	TGGT1_209090	-0.691349	0.292858	0.0717928	0.36766	0.152873	-0.193834	proteasome maturation factor ump1 protein	50.6104	48.6268	57.2694	56.551	32.4744	64.2417	55.115	67.6604	58.3012	45.8467
TGGT1_270630	1.16295	0.453712	TGGT1_270630	-0.493672	0.364844	-0.197864	0.235542	-0.0240063	0.115156	hypothetical protein	12.2598	11.8842	13.8581	13.8208	9.10211	16.5037	11.1735	15.0889	12.6045	13.8809
TGGT1_232800	1.16288	0.140676	TGGT1_232800	-0.0964533	-0.12559	-0.104508	0.207177	-0.126921	0.246295	hypothetical protein	22.8118	22.8109	26.7007	26.5264	23.0078	22.5478	22.8797	28.3973	22.527	29.1778
TGGT1_224710	1.16286	0.742288	TGGT1_224710	0.592915	-0.650467	-0.268958	-0.603419	1.06337	-0.13344	hypothetical protein	5.34049	4.99357	6.5689	5.8068	8.12193	3.43055	4.46899	3.54427	11.2533	4.90913
TGGT1_289170	1.16249	0.802172	TGGT1_289170	-1.2315	0.295944	0.609723	0.693581	0.681269	-1.04902	adenylate and guanylate cyclase catalytic domain-containing protein	15.3847	13.4633	17.9231	15.651	6.18199	17.8211	22.1509	23.4766	23.2771	7.01554
TGGT1_235635	1.16248	0.0579871	TGGT1_235635	-0.0630386	-0.152938	-0.109826	0.0784973	-0.00942388	0.256729	hypothetical protein	20.2103	20.2038	23.5563	23.4864	20.852	19.5923	20.1866	23.0014	21.6415	26.026
TGGT1_357770	1.16227	0.406826	TGGT1_357770	-0.526325	-0.0180302	0.218929	0.00155245	0.0566339	0.26724	putative transmembrane protein	55.1239	53.9023	62.8498	62.6493	40.348	57.3897	67.6341	58.174	60.438	69.9373
TGGT1_312130	1.16227	0.307988	TGGT1_312130	0.250486	-0.345178	-0.230728	0.0446663	0.166586	0.114168	hypothetical protein	25.5434	25.1252	29.2198	29.2023	32.2231	21.3233	23.0838	27.9389	30.4026	29.3178
TGGT1_246550	1.16169	0.00493724	TGGT1_246550	-0.112027	-0.0443752	-0.167938	0.0979242	0.136427	0.0899886	aspartyl protease ASP3	511.892	511.578	594.354	594.295	510.192	534.686	490.798	590.113	606.074	586.876
TGGT1_235740	1.16169	0.0417646	TGGT1_235740	0.0192776	-0.168095	-0.175519	0.0734781	0.0708498	0.180009	hypothetical protein	37.6662	37.5917	43.6972	43.6699	41.062	36.0608	35.8757	42.634	42.5564	45.9013
TGGT1_318320	1.16162	0.384233	TGGT1_318320	0.177082	-0.32554	-0.175747	-0.0929619	0.432535	-0.0153685	ATP-dependent Clp endopeptidase, proteolytic subunit ClpP domain-containing protein	33.7073	33.3429	39.2499	38.7318	40.6296	28.6773	31.8149	33.6939	48.5	35.5557
TGGT1_225910	1.1614	0.183039	TGGT1_225910	-0.234218	-0.184419	0.0948468	0.280297	0.0389751	0.00451796	hypothetical protein	12.9324	12.8661	14.9977	14.9426	11.7877	12.2017	14.8077	16.8389	14.2452	13.909
TGGT1_246130	1.16132	0.194143	TGGT1_246130	0.126965	-0.193238	-0.257372	-0.0320878	0.19838	0.157353	serpin (serine proteinase inhibitor) superfamily protein	500.405	496.943	578.486	577.108	584.793	468.394	448.028	523.748	614.469	597.241
TGGT1_277690	1.16119	0.0826466	TGGT1_277690	0.0238045	-0.163887	-0.183323	0.0324545	0.0508925	0.240059	hypothetical protein	23.6685	23.6183	27.4842	27.4253	25.8741	22.7177	22.4137	26.0297	26.3645	30.0583
TGGT1_249425	1.16115	0.244758	TGGT1_249425	0.185284	-0.243803	-0.264814	-0.00931557	0.183602	0.149047	hypothetical protein	364.025	360.168	418.91	418.209	441.291	327.761	323.022	385.607	440.777	430.345
TGGT1_201400	1.16113	0.522816	TGGT1_201400	0.318109	-0.430416	-0.210982	-0.00412197	0.520644	-0.193232	Sin3-associated polypeptide SAP18	77.7669	75.8964	90.135	88.1254	101.958	60.6866	70.656	81.5493	117.325	71.5307
TGGT1_204340	1.16109	0.150584	TGGT1_204340	0.0858215	-0.231774	-0.17726	0.0132582	0.0618095	0.248145	hypothetical protein	483.3	481.031	559.913	558.518	550.098	441.402	458.4	523.114	541.018	615.608
TGGT1_212250	1.16066	0.10488	TGGT1_212250	0.011909	-0.157718	-0.176618	0.026294	0.274652	0.0214809	XPG N-terminal domain-containing protein	103.623	103.442	120.473	120.061	112.366	99.9015	98.6013	113.492	134.812	113.114
TGGT1_260310	1.1605	0.264854	TGGT1_260310	0.0398843	-0.0964131	-0.265596	-0.171334	0.219222	0.274237	ATP-binding cassette transporter ABC.B1	17.0684	17.0048	19.9154	19.7341	18.8322	17.1345	15.2385	16.2674	21.3249	22.1538
TGGT1_263740	1.16046	0.314808	TGGT1_263740	0.225806	-0.274544	-0.273312	-0.00419273	0.273941	0.0523031	ABC transporter transmembrane region domain-containing protein	46.7841	46.1431	53.7359	53.5474	58.1295	41.0938	41.1289	49.5633	60.1017	51.5427
TGGT1_263070	1.16021	0.0219288	TGGT1_263070	-0.0688192	-0.0753314	-0.177434	0.0462047	0.200107	0.075273	CMGC kinase, CK2 family	68.0371	67.997	78.9763	78.891	69.83	69.5155	64.7658	75.6254	84.1389	77.1646
TGGT1_281570	1.16021	0.261077	TGGT1_281570	-0.352991	0.153644	-0.122225	0.178754	-0.040168	0.182986	hypothetical protein	41.2635	40.8394	47.5037	47.3821	34.4418	48.9326	40.416	49.7917	42.7814	49.938
TGGT1_201130	1.1602	0.202624	TGGT1_201130	-0.132416	-0.170925	-0.018221	0.221159	-0.158256	0.258659	rhoptry kinase family protein ROP33	64.8339	64.7679	75.7662	75.1438	63.6452	61.9688	68.8877	81.3209	62.5154	83.4624
TGGT1_293370	1.16018	0.0665979	TGGT1_293370	-0.0445071	-0.160343	-0.116677	0.22021	-0.0442511	0.145568	histone arginine methyltransferase PRMT2	18.8939	18.8835	21.9728	21.9084	19.7219	18.2003	18.7596	23.6939	19.7254	22.4992
TGGT1_231040	1.16009	0.0677254	TGGT1_231040	-0.190658	-0.059074	-0.0716147	-0.0391082	0.211155	0.149299	3' exoribonuclease family, domain 1 domain-containing protein	22.0906	22.0721	25.6744	25.6055	20.8303	22.8195	22.622	23.1375	27.5203	26.3653
TGGT1_295970	1.16007	0.323261	TGGT1_295970	-0.172625	-0.379215	0.230516	0.147231	-0.0190986	0.193193	hypothetical protein	67.1239	66.0802	76.8092	76.6579	63.1464	54.7216	83.5038	78.8197	70.2368	81.3712
TGGT1_224020	1.16007	0.358721	TGGT1_224020	-0.445876	0.160089	-0.0355274	-0.0565591	0.0770184	0.300855	hypothetical protein	108.452	106.848	124.606	123.951	84.4864	128.588	112.283	110.658	121.393	141.767
TGGT1_286660	1.16003	0.739524	TGGT1_286660	0.828557	-0.687489	-0.462314	-0.62214	0.594282	0.349105	putative kinesin	3.10607	2.77059	3.41495	3.21397	5.29941	1.8529	2.16589	1.93876	4.50509	3.801
TGGT1_309120	1.15999	0.335398	TGGT1_309120	-0.327426	0.0198618	-0.013606	0.393625	0.0926617	-0.165116	ribosomal protein RPL4	1131.46	1125.01	1321.47	1305	965.644	1228.46	1200.29	1591.75	1292.04	1080.63
TGGT1_313180	1.15998	0.147422	TGGT1_313180	0.0561678	-0.287927	-0.0893987	0.0447032	0.0381064	0.238348	putative cell-cycle-associated protein kinase PRP4	294.4	293.007	340.598	339.883	328.104	258.481	296.614	325.507	324.022	372.266
TGGT1_259180	1.15986	0.80613	TGGT1_259180	0.813127	-0.567026	-0.567026	-0.567026	1.45498	-0.567026	CBS family protein	0.140586	0.118929	0.145635	0	0.260296	0.0733143	0.0881468	0.0307564	0.406148	0
TGGT1_239795	1.15986	0.535582	TGGT1_239795	0.0314161	-0.101556	-0.250782	0.128905	-0.432564	0.624581	hypothetical protein	44.4612	44.3199	53.716	51.4047	48.7818	44.4866	40.1151	52.1921	35.366	73.5899
TGGT1_269950	1.15976	0.0595524	TGGT1_269950	-0.0106818	-0.200457	-0.109607	0.208697	-0.00220123	0.11425	hypothetical protein	143.171	142.964	166.101	165.805	152.826	133.989	142.698	177.925	153.727	166.65
TGGT1_237260	1.15946	0.0392098	TGGT1_237260	-0.103253	-0.142869	-0.0740509	-0.0286651	0.166833	0.182006	Coiled-coil domain containing 124 family protein	83.5064	83.4905	97.0144	96.8036	83.6916	81.4247	85.4029	88.1323	100.922	101.989
TGGT1_224620	1.15929	0.411444	TGGT1_224620	0.277189	-0.284235	-0.312817	-0.0452825	-0.00330835	0.368453	hypothetical protein	52.2491	51.2956	59.9758	59.4664	66.9296	45.3537	44.464	53.5235	55.1036	71.3003
TGGT1_243760	1.15894	0.143304	TGGT1_243760	0.0464585	-0.154889	-0.210783	0.0235171	0.28079	0.0149068	hypothetical protein	22.9825	22.9143	26.6555	26.5563	25.4755	22.157	21.315	25.0736	29.9684	24.9244
TGGT1_261230	1.15892	0.213099	TGGT1_261230	0.149687	-0.312181	-0.156682	0.0569996	0.201775	0.0604017	ankyrin repeat-containing protein	141.959	140.691	163.23	163.05	168.017	121.988	135.871	157.562	174.194	157.934
TGGT1_285660A	1.15858	0.645364	TGGT1_285660A	0.410338	-0.52457	-0.204308	0.452788	0.414759	-0.549007	DEAD/DEAH box helicase domain-containing protein	5.3627	5.16804	6.27709	5.98759	7.39287	3.86703	4.82821	7.61363	7.41556	3.80208
TGGT1_262125	1.15854	0.452285	TGGT1_262125	-0.53017	0.100345	0.111367	0.364163	-0.125938	0.0802341	hypothetical protein	24.486	23.9905	28.0665	27.7939	17.8812	27.6822	27.8945	33.2367	23.6637	27.299
TGGT1_258010	1.1583	0.000890935	TGGT1_258010	-0.104624	-0.138814	-0.0745808	0.120917	0.0759036	0.121198	putative calcium signaling protein kinase RAD53	16.6862	16.6834	19.3265	19.3244	16.6994	16.3083	17.0508	19.5252	18.9254	19.529
TGGT1_263800	1.15826	0.0435918	TGGT1_263800	-0.168802	-0.015408	-0.133737	0.199059	0.113646	0.0052425	hypothetical protein	8.28308	8.27444	9.59845	9.584	7.92188	8.81058	8.11678	10.2227	9.63504	8.9376
TGGT1_263150	1.15821	0.0471009	TGGT1_263150	-0.240476	-0.0270618	-0.050313	0.0841975	0.0649025	0.168751	tetratricopeptide repeat-containing protein	20.2855	20.2417	23.4558	23.4442	18.4396	21.3794	21.0376	23.0934	22.7866	24.4873
TGGT1_245530	1.15792	0.672435	TGGT1_245530	0.413436	-0.35291	-0.377824	-0.45904	0.841638	-0.0653008	hypothetical protein	8.34988	8.07047	10.0602	9.34494	11.5663	6.79988	6.68346	6.31761	15.5631	8.30004
TGGT1_226020	1.15785	0.225103	TGGT1_226020	0.131424	-0.225215	-0.223381	-0.0668608	0.163991	0.220042	transporter, major facilitator family protein	494.5	491.086	570.676	568.604	578.824	452.051	452.626	504.495	592.039	615.493
TGGT1_246090	1.1578	0.246314	TGGT1_246090	0.185565	-0.307924	-0.194721	0.0423497	0.0829265	0.191803	hypothetical protein	89.0417	88.0709	102.067	101.969	107.773	76.5517	82.8004	97.5883	100.372	108.24
TGGT1_316510	1.15777	0.217783	TGGT1_316510	0.0867092	-0.255486	-0.148242	0.245013	-0.0965616	0.168567	hypothetical protein	70.1729	69.8251	81.2499	80.8413	79.7856	62.9381	67.7949	89.0387	70.2675	84.4435
TGGT1_239420	1.15774	0.35965	TGGT1_239420	0.246103	-0.387756	-0.17531	0.0921525	0.25776	-0.0329492	protein kinase	235.483	231.519	268.956	268.038	295.444	190.399	220.606	265.541	297.841	243.485
TGGT1_319930	1.15765	0.0641798	TGGT1_319930	-0.252079	-0.0976932	0.0329828	0.0903093	0.129076	0.097404	hypothetical protein	19.8099	19.7456	22.86	22.8584	17.8392	19.8541	21.7364	22.6175	23.2335	22.729
TGGT1_305140	1.15764	0.389651	TGGT1_305140	0.247773	-0.348344	-0.216219	-0.0300089	0.352812	-0.00601381	phospholipase, patatin family protein	31.5754	31.0694	36.2401	35.9673	39.6924	26.2578	28.7761	32.7406	42.6901	33.2897
TGGT1_253680	1.15764	0.505602	TGGT1_253680	0.130579	-0.0111935	-0.436172	-0.360629	0.310847	0.366568	hypothetical protein	61.1429	60.3244	71.5807	69.8341	71.054	64.4037	47.9711	50.5499	80.5109	83.6813
TGGT1_213940	1.15744	0.121938	TGGT1_213940	0.0367709	-0.120122	-0.233063	-0.0130136	0.241874	0.0875531	CHCH domain-containing protein	732.914	730.752	848.053	845.805	806.472	723.369	668.9	779.117	929.676	835.365
TGGT1_224480	1.15742	0.453342	TGGT1_224480	0.278314	-0.366612	-0.228074	0.115936	0.380415	-0.179979	putative cell-cycle-associated protein kinase CLK	21.4606	21.0557	24.6769	24.3703	27.4724	17.5693	19.3401	24.548	29.4871	19.9957
TGGT1_202540	1.15732	0.0893919	TGGT1_202540	-0.0297624	-0.130162	-0.156267	0.112797	0.250865	-0.0474704	3'5'-cyclic nucleotide phosphodiesterase domain-containing protein	54.5592	54.52	63.3222	63.0973	57.4545	53.5921	52.6311	63.4218	69.7913	56.7536
TGGT1_273980	1.1571	0.520661	TGGT1_273980	0.046451	-0.238803	-0.12341	-0.126962	0.677161	-0.234437	hypothetical protein	24.8757	24.7934	29.9126	28.6883	27.5425	22.6013	24.4833	24.4231	42.6448	22.6698
TGGT1_315150	1.15708	0.3782	TGGT1_315150	-0.295514	0.0201124	-0.040331	0.408515	-0.242758	0.149976	putative eukaryotic initiation factor-4E	36.8436	36.6817	43.1667	42.4437	32.1494	40.0116	38.3699	52.3729	33.3468	43.7803
TGGT1_269640	1.15684	0.634972	TGGT1_269640	0.248999	-0.283532	-0.280754	-0.111268	-0.39865	0.825207	hypothetical protein	1.81892	1.79074	2.21891	2.07161	2.2889	1.58241	1.58546	1.7831	1.46105	3.41258
TGGT1_213970	1.15656	0.0541676	TGGT1_213970	-0.0775298	-0.037175	-0.200056	-0.00208388	0.109889	0.206956	putative ribosomal RNA small subunit methyltransferase B	55.424	55.3607	64.1401	64.028	56.4218	58.0223	51.8278	59.4509	64.2489	68.7204
TGGT1_306680	1.1561	0.07232	TGGT1_306680	-0.0232821	-0.0971788	-0.193444	0.00575922	0.0662281	0.241918	hypothetical protein	101.636	101.518	117.652	117.365	107.407	102.044	95.4572	109.591	114.282	129.082
TGGT1_270770	1.15606	0.123577	TGGT1_270770	0.0865366	-0.239823	-0.16054	0.0184888	0.135284	0.160053	PWI domain-containing protein	54.8904	54.6322	63.2154	63.1581	62.3719	49.7445	52.5547	59.4983	64.5154	65.6326
TGGT1_297900	1.15587	0.367266	TGGT1_297900	0.263466	-0.28232	-0.294618	-0.0765822	0.224341	0.165713	hypothetical protein	99.2666	97.6046	113.27	112.818	125.961	86.2856	85.5532	99.5111	122.591	117.709
TGGT1_263170	1.15537	0.219333	TGGT1_263170	-0.0835424	-0.0987959	-0.130202	0.17451	-0.170225	0.308256	hypothetical protein	18.0543	18.0527	21.0571	20.8576	18.3128	18.1202	17.73	21.8996	17.2449	24.0269
TGGT1_264472	1.15527	0.0396707	TGGT1_264472	-0.0321736	-0.237645	-0.0425358	0.102259	0.0736435	0.136452	hypothetical protein	14.2935	14.2634	16.4807	16.4781	14.9927	13.0025	14.8854	16.4569	16.1337	16.8516
TGGT1_242270	1.15516	0.480713	TGGT1_242270	-0.142624	-0.0257278	-0.143784	0.387821	-0.42559	0.349905	hypothetical protein	33.2511	33.2264	39.6088	38.3818	32.3497	35.08	32.3237	46.7251	26.5882	45.5131
TGGT1_293220	1.1551	0.0394653	TGGT1_293220	0.00960939	-0.217114	-0.104516	0.0718539	0.0940001	0.146166	DHHC zinc finger domain-containing protein	23.345	23.297	26.9166	26.9103	25.2059	21.5403	23.2888	26.3172	26.7243	27.7083
TGGT1_222310	1.15467	0.00396468	TGGT1_222310	-0.120812	-0.0951698	-0.0952356	0.0607093	0.170212	0.0802964	hypothetical protein	30.4715	30.4705	35.2026	35.1833	30.112	30.652	30.6506	34.1494	36.8423	34.6162
TGGT1_285410	1.15465	0.373901	TGGT1_285410	-0.103726	-0.103726	-0.103726	-0.103726	0.518632	-0.103726	putative calmodulin-binding carboxy-terminal kinesin-like family protein	0.0752333	0.0710914	0.0809168	0.0672033	0.0976662	0.0844953	0.0435385	0.0449008	0.153939	0.0439106
TGGT1_288880	1.15463	0.215814	TGGT1_288880	-0.159059	-0.0816601	-0.0704242	-0.0153869	-0.0532174	0.379747	hypothetical protein	10.1436	10.1398	11.8191	11.7077	9.75819	10.296	10.3765	10.78	10.501	14.1764
TGGT1_230820	1.15451	0.100223	TGGT1_230820	-0.13046	0.00603568	-0.186501	0.0779179	-0.0180756	0.251083	hypothetical protein	125.738	125.539	145.372	144.936	123.227	135.455	118.532	142.375	133.21	160.532
TGGT1_217470	1.15441	0.43957	TGGT1_217470	-0.247155	0.0963878	-0.159961	0.23011	-0.32195	0.402567	hypothetical protein	9.41952	9.37075	11.0575	10.8177	8.48307	10.7639	9.01158	11.8093	8.05448	13.3088
TGGT1_293740	1.1544	0.287137	TGGT1_293740	0.0982201	-0.337713	-0.0712214	-0.119037	0.222301	0.207451	hypothetical protein	1248.26	1238.77	1438.35	1430.03	1424.74	1053.19	1266.86	1225.56	1552.7	1536.8
TGGT1_258540	1.15439	0.378451	TGGT1_258540	0.17305	-0.240234	-0.24352	0.172585	-0.196477	0.334595	phosphoglycerate mutase family protein	227.263	225.123	262.904	259.88	272.703	204.776	204.31	272.615	211.082	305.014
TGGT1_409340	1.15439	0.373901	TGGT1_409340	-0.103566	-0.103566	-0.103566	-0.103566	0.517828	-0.103566	putative type I fatty acid synthase	0.0303399	0	0.0839569	0.0649857	0.0603598	0	0.0306599	0.073891	0.153836	0.0241437
TGGT1_290720	1.15415	0.51028	TGGT1_290720	0.243864	-0.326582	-0.227536	-0.117245	0.555545	-0.128045	putative vacuolar proton translocating ATPase subunit	64.6109	63.6266	75.3441	73.4349	80.9433	54.5079	58.3815	63.0197	100.463	62.5497
TGGT1_257520	1.15404	0.284359	TGGT1_257520	0.0824149	-0.131969	-0.260491	-0.164411	0.252385	0.222071	synaptobrevin protein	115.149	114.592	133.355	132.244	130.339	112.341	102.766	109.843	146.636	143.587
TGGT1_273310	1.15394	0.451881	TGGT1_273310	0.288284	-0.253301	-0.344835	-0.196849	0.254306	0.252395	hypothetical protein	181.589	178.092	207.66	205.508	233.625	160.504	150.637	166.909	228.187	227.885
TGGT1_272190	1.15381	0.233248	TGGT1_272190	0.123957	-0.182658	-0.250905	-0.0795636	0.196579	0.192592	hypothetical protein	17.3927	17.2796	20.0158	19.9374	20.2263	16.3537	15.5981	17.5651	21.2705	21.2118
TGGT1_292120	1.15368	0.398967	TGGT1_292120	-0.42804	-0.0114083	0.130076	0.328135	0.136504	-0.155266	membrane occupation and recognition nexus protein MORN2	42.657	42.1037	49.0312	48.5744	33.6133	44.8673	49.4904	56.7731	49.7114	40.6092
TGGT1_254485	1.15358	0.81852	TGGT1_254485	0.5093	-1.73414	0.91567	0.214221	0.325984	-0.231034	hypothetical protein	2.52164	1.95086	2.28084	2.25047	2.98239	0.629827	3.9527	2.43073	2.62652	1.78526
TGGT1_202310	1.15331	0.290126	TGGT1_202310	0.145491	-0.211297	-0.24286	-0.102342	0.292159	0.118849	O-sialoglycoprotein endopeptidase	51.1132	50.724	58.8652	58.5003	60.2536	47.0521	46.0339	50.7432	66.7013	59.1511
TGGT1_204310	1.15309	0.0550116	TGGT1_204310	0.0155387	-0.157961	-0.165831	0.140628	0.00632831	0.161298	hypothetical protein	78.3662	78.2327	90.3104	90.2092	84.9175	75.2954	74.8858	92.6089	84.3771	93.9453
TGGT1_220380	1.15296	0.26641	TGGT1_220380	0.156477	-0.303164	-0.161322	0.157221	-0.0599605	0.210749	hypothetical protein	78.7462	78.0391	90.2674	89.9758	93.3949	67.9137	74.9301	93.4431	80.3839	96.9752
TGGT1_265440	1.15287	0.161368	TGGT1_265440	-0.135472	-0.179772	0.0073954	0.295669	-0.0674573	0.0796361	hypothetical protein	53.0405	52.9585	61.3836	61.0544	51.7661	50.2007	57.1548	69.7962	54.265	60.0896
TGGT1_305940	1.1526	0.477869	TGGT1_305940	0.267586	-0.30887	-0.266063	-0.247601	0.381685	0.173263	peptidyl-prolyl cis-trans isomerase, cyclophilin-type domain-containing protein	42.6077	41.8837	49.0545	48.2754	54.1299	36.3	37.3932	37.8748	58.5847	50.7041
TGGT1_274090	1.15258	0.285745	TGGT1_274090	-0.294434	0.0504213	-0.0632821	-0.160553	0.252116	0.215731	hypothetical protein	46.0774	45.8533	53.2791	52.8494	40.1395	50.9781	47.1146	44.0427	58.6273	57.1672
TGGT1_298600	1.15243	0.0505839	TGGT1_298600	0.0061065	-0.173603	-0.139527	0.0595436	0.200899	0.04658	leucine zipper-like transcriptional regulator	52.757	52.6793	60.7813	60.7093	56.7918	50.1404	51.3388	58.9348	65.0016	58.4076
TGGT1_272730	1.15237	0.646927	TGGT1_272730	-0.0263046	0.0541223	-0.334723	-0.474157	0.862102	-0.0810395	hypothetical protein	5.92385	5.88497	7.33443	6.78167	6.20329	6.55893	5.00932	4.54784	11.4831	5.97235
TGGT1_216530	1.15235	0.289367	TGGT1_216530	-0.354773	-0.140015	0.187913	0.000842142	0.109379	0.196654	ribosome recycling factor protein	21.2069	20.9523	24.1815	24.1444	17.5884	20.4115	25.6207	22.5049	24.2633	25.7764
TGGT1_236160	1.15231	0.0439597	TGGT1_236160	-0.0820825	-0.0469752	-0.177734	0.185397	-0.0108711	0.132266	hypothetical protein	45.6216	45.5884	52.6178	52.5319	46.2306	47.3694	43.2649	55.6479	48.5698	53.6358
TGGT1_306270	1.15219	0.229672	TGGT1_306270	0.0202053	-0.0845996	-0.242168	0.0676801	-0.090671	0.329553	hypothetical protein	163.236	162.783	188.928	187.557	177.196	164.78	147.731	183.124	164.088	219.572
TGGT1_266400	1.15213	0.195868	TGGT1_266400	0.0312409	-0.300071	-0.0376182	0.221753	-0.0614045	0.1461	hypothetical protein	18.6797	18.5904	21.4912	21.4185	20.3912	16.2072	19.4408	23.2698	19.1229	22.081
TGGT1_204540	1.15186	0.25895	TGGT1_204540	0.0513975	-0.129794	-0.227552	-0.133823	0.322263	0.117509	DUF367 domain-containing protein	47.1199	46.9677	54.5509	54.1002	52.2362	46.071	43.0526	45.9425	63.0246	54.6856
TGGT1_257350	1.15185	0.0241112	TGGT1_257350	-0.0332148	-0.208564	-0.0641593	0.107187	0.134076	0.0646749	putative eukaryotic translation initiation factor	139.612	139.419	160.622	160.59	146.225	129.49	143.122	161.171	164.203	156.491
TGGT1_218210	1.15185	0.713515	TGGT1_218210	0.124961	-0.0858513	-0.345042	-0.292734	1.09345	-0.494783	putative Chromosome-associated kinesin KLP1	0.610627	0.605272	0.792487	0.697184	0.70838	0.612076	0.511424	0.530307	1.38615	0.461004
TGGT1_215740	1.15185	0.139011	TGGT1_215740	-0.124756	-0.129611	-0.0515569	0.185747	-0.111774	0.231951	putative notchless	26.5564	26.5482	30.7462	30.5795	26.1323	26.0445	27.4924	32.4077	26.3685	33.4624
TGGT1_299168	1.15182	0.510926	TGGT1_299168	-0.42847	0.0028344	0.119755	0.522115	-0.264195	0.0479603	ATPase, AAA family protein	3.97042	3.91957	4.6308	4.51465	3.12571	4.21487	4.57068	6.04092	3.50268	4.34879
TGGT1_292325	1.15181	0.153999	TGGT1_292325	-0.269619	0.105963	-0.142201	0.144522	0.0294069	0.131928	hypothetical protein	22.6452	22.5118	25.9457	25.9293	20.0418	26.0015	21.8924	26.7058	24.6577	26.4737
TGGT1_321440	1.15151	0.383374	TGGT1_321440	0.113103	-0.258997	-0.159391	-0.0496032	0.452368	-0.0974804	SWI2/SNF2 ISWI-like SANT	73.6166	73.1732	85.5656	84.2595	84.9245	65.6175	70.3079	75.8671	107.439	73.3907
TGGT1_238140	1.15145	0.206004	TGGT1_238140	-0.242286	0.0395692	-0.10246	0.133044	-0.0983174	0.27045	hypothetical protein	51.4877	51.3243	59.4231	59.0974	46.5597	56.6053	51.2982	60.3943	51.4457	66.4292
TGGT1_311230	1.15118	0.47294	TGGT1_311230	0.355791	-0.377819	-0.282642	-0.00304262	0.32767	-0.0199572	hypothetical protein	81.3672	79.2337	91.7888	91.2122	108.789	65.4254	69.8872	84.8331	106.689	83.8443
TGGT1_267720	1.15109	0.102943	TGGT1_267720	0.0689988	-0.226065	-0.14744	0.173264	0.0913473	0.0398957	transporter, cation channel family protein	122.148	121.686	140.173	140.071	136.951	111.62	117.872	147.215	139.089	134.216
TGGT1_200470	1.15101	0.256508	TGGT1_200470	0.124234	-0.259424	-0.169164	-0.0875491	0.13617	0.255733	hypothetical protein	91.3945	90.7962	105.01	104.508	106.171	81.3792	86.6332	91.6754	107.053	116.303
TGGT1_280380	1.15101	0.193655	TGGT1_280380	0.0297825	-0.171548	-0.162585	-0.0273455	0.0066683	0.325028	poly(ADP-ribose) glycohydrolase	1522.66	1519.46	1759.78	1748.92	1664.16	1447.4	1456.42	1599.55	1637.71	2042.08
TGGT1_251890	1.15099	0.295288	TGGT1_251890	0.160548	-0.332077	-0.132777	0.15076	0.225349	-0.0718039	hypothetical protein	16.1317	15.9726	18.4535	18.3842	19.1531	13.6127	15.6293	19.0236	20.033	16.304
TGGT1_320430	1.15088	0.0308618	TGGT1_320430	-0.00143764	-0.156281	-0.146387	0.0320443	0.156787	0.115274	putative cell-cycle-control protein (translation regulation)	42.578	42.5262	48.9741	48.9426	45.5763	40.938	41.2197	46.6464	50.8592	49.4166
TGGT1_253430	1.15074	0.404866	TGGT1_253430	0.245502	-0.410971	-0.138381	-0.0910626	0.121888	0.273025	putative asparagine synthetase	1455.04	1429.71	1653.99	1645.22	1818.19	1153.51	1393.41	1439.87	1668.89	1853.21
TGGT1_205190	1.15074	0.132151	TGGT1_205190	-0.0129502	-0.171875	-0.119016	0.294509	0.00613958	0.00319197	hypothetical protein	19.4401	19.4196	22.4494	22.3469	20.6457	18.4922	19.1823	25.5496	20.9207	20.878
TGGT1_201730	1.15071	0.541926	TGGT1_201730	-0.199854	-0.0643676	-0.0395664	-0.493007	0.470566	0.326229	hypothetical protein	2.98126	2.97775	3.56685	3.42652	2.78105	3.05488	3.10785	2.26966	4.42614	4.00475
TGGT1_224090	1.15063	0.125686	TGGT1_224090	-0.00383266	-0.203331	-0.0964711	0.12644	-0.0614903	0.238685	enoyl-CoA hydratase/isomerase family protein	59.3579	59.2635	68.4396	68.1903	63.4017	55.2136	59.4585	69.3932	60.9178	75.0077
TGGT1_240910	1.15057	0.233746	TGGT1_240910	-0.0179496	-0.32247	0.0368931	-0.0360579	0.274448	0.0651371	hypothetical protein	25.0593	24.9131	28.7809	28.6643	26.3925	21.3703	27.4151	26.0633	32.3222	27.9571
TGGT1_238190	1.15054	0.29726	TGGT1_238190	-0.429828	0.0444626	0.0818978	0.16162	0.110063	0.0317849	DNA-directed RNA polymerase II RPB3	36.0852	35.6367	41.0295	41.0015	28.3764	39.4215	40.4578	42.7564	41.2554	39.0766
TGGT1_228065	1.15047	0.799989	TGGT1_228065	0.261983	-0.707134	0.141823	0.67617	0.884364	-1.25721	hypothetical protein	6.37497	6.11688	8.44657	7.03727	7.86741	4.01882	7.23869	10.4837	12.1112	2.7448
TGGT1_299100	1.15011	0.134649	TGGT1_299100	0.0610455	-0.219843	-0.143857	0.0938883	0.221585	-0.0128186	hypothetical protein	21.1078	21.0356	24.2468	24.1932	23.5343	19.3707	20.4183	24.0762	26.3044	22.3597
TGGT1_243310	1.15006	0.256377	TGGT1_243310	-0.0472356	-0.273017	0.0176878	0.113743	0.309633	-0.120812	hypothetical protein	19.4401	19.369	22.4408	22.2755	20.1024	17.1902	21.0277	22.4754	25.744	19.1029
TGGT1_301340	1.15	0.268496	TGGT1_301340	0.141038	-0.326363	-0.117125	0.0204444	0.0212959	0.260709	DnaJ domain-containing protein	80.1191	79.4165	91.6147	91.3289	93.9109	67.9226	78.5238	86.3801	86.4311	102.033
TGGT1_208400B	1.14982	0.24603	TGGT1_208400B	0.184983	-0.308878	-0.178215	0.122882	0.0776034	0.101625	hypothetical protein	35.0497	34.6762	39.8746	39.8713	42.2699	30.0168	32.8623	40.489	39.238	39.8968
TGGT1_213860	1.14957	0.373901	TGGT1_213860	-0.100544	-0.100544	-0.100544	0.50272	-0.100544	-0.100544	hypothetical protein	0.0271686	0	0.0833186	0.0631596	0.0815058	0	0	0.151915	0.0763056	0.0217351
TGGT1_278430	1.14954	0.783328	TGGT1_278430	0.659183	-0.90577	-0.0549966	0.0441037	-0.757861	1.01534	Toxoplasma gondii family A protein	0.436757	0.397355	0.517457	0.456776	0.672783	0.227393	0.410096	0.439256	0.251943	0.861171
TGGT1_309140	1.14931	0.0285279	TGGT1_309140	0.00939077	-0.138914	-0.171636	0.141344	0.0941066	0.0657093	transducin beta-like protein TBL1	54.2646	54.1829	62.2878	62.2732	58.4667	52.7551	51.572	64.0664	62.0027	60.7942
TGGT1_291070	1.14919	0.560953	TGGT1_291070	-0.568708	0.140464	0.12731	-0.082555	0.525542	-0.142052	hypothetical protein	4.25162	4.14752	4.87608	4.7663	2.99769	4.90082	4.85634	4.19888	6.40013	4.02924
TGGT1_300052	1.14901	0.681674	TGGT1_300052	0.615572	-0.663477	-0.252688	0.0961469	-0.335558	0.540005	hypothetical protein	833.41	776.755	920.147	892.502	1275.71	525.678	698.843	889.999	659.832	1210.61
TGGT1_206670	1.14893	0.181019	TGGT1_206670	-0.0117666	-0.210565	-0.0781109	0.155208	0.255558	-0.110324	hypothetical protein	43.4593	43.3886	50.1313	49.8506	46.1297	40.1917	44.0564	51.7899	55.5205	43.0836
TGGT1_219630	1.14889	0.221416	TGGT1_219630	0.0230056	-0.14701	-0.176363	0.177411	-0.141935	0.264893	flavodoxin domain-containing protein	53.1875	53.0876	61.4303	60.992	57.8174	51.39	50.355	64.3486	51.5711	68.3713
TGGT1_239630	1.14868	0.115109	TGGT1_239630	-0.0689922	-0.146979	-0.0839868	0.124866	-0.0785479	0.253639	cytidine and deoxycytidylate deaminase zinc-binding region domain-containing protein	38.291	38.2805	44.168	43.9719	39.1118	37.0537	38.7074	44.7368	38.8536	48.9136
TGGT1_306210	1.14839	0.00191978	TGGT1_306210	-0.136904	-0.108043	-0.0544674	0.126212	0.086182	0.08702	RNA polymerase II accessory factor CDC73	16.345	16.3404	18.7667	18.7652	15.9256	16.2474	16.8621	19.1118	18.5888	18.5996
TGGT1_260250	1.14826	0.0546494	TGGT1_260250	-0.122389	-0.015917	-0.160872	0.0701719	0.0135197	0.215486	cyclin domain protein, cyclin H family protein	39.4426	39.4068	45.3287	45.2493	38.7926	41.7638	37.7715	44.3318	42.6247	49.0297
TGGT1_271985	1.14821	0.730313	TGGT1_271985	0.697026	-0.130964	-0.865149	-0.18109	0.690026	-0.20985	hypothetical protein	0.38746	0.351812	0.422218	0.403955	0.61115	0.344269	0.20696	0.332513	0.608192	0.32595
TGGT1_268260	1.14806	0.0422765	TGGT1_268260	-0.111021	-0.0796717	-0.108103	0.0334727	0.233496	0.031828	hypothetical protein	12.646	12.6454	14.5495	14.5177	12.5457	12.8213	12.5711	13.8673	15.9296	13.8515
TGGT1_205170	1.14803	0.383755	TGGT1_205170	-0.297764	-0.144033	0.143056	0.357434	-0.186371	0.127678	hypothetical protein	191.189	189.643	220.297	217.716	165.302	183.889	224.377	260.323	178.571	221.998
TGGT1_261560	1.14798	0.537242	TGGT1_261560	0.447316	-0.300946	-0.445007	0.0870492	0.285088	-0.0735001	Tat binding protein 1(TBP-1)-interacting protein TBPIP	5.78618	5.5678	6.42491	6.3917	8.13402	4.84235	4.38217	6.33657	7.26892	5.66923
TGGT1_250000	1.14794	0.726766	TGGT1_250000	0.512422	-0.249633	-0.561365	-0.632885	0.837525	0.0939352	hypothetical protein	43.3756	41.2372	51.5336	47.338	63.0237	37.1623	29.9407	28.4926	78.9532	47.1549
TGGT1_249180	1.14746	0.115725	TGGT1_249180	-0.0373583	-0.0514718	-0.208842	-0.0635986	0.203082	0.15819	bifunctional dihydrofolate reductase-thymidylate synthase	492.954	492.248	566.651	564.837	513.816	508.814	456.232	504.555	606.998	588.401
TGGT1_201710	1.1472	0.0913749	TGGT1_201710	-0.0855928	-0.0779832	-0.133597	-0.0249427	0.268824	0.0532911	WD domain, G-beta repeat-containing protein	22.8954	22.892	26.3606	26.2617	23.1067	23.2289	22.3505	24.0988	29.5412	25.4417
TGGT1_291890	1.14705	0.109264	TGGT1_291890	0.0761668	-0.179887	-0.193164	0.0190531	0.144883	0.132948	microneme protein MIC1	2531.16	2521.65	2894.67	2892.45	2847.11	2384.1	2362.26	2736.6	2986	2961.4
TGGT1_309885	1.14699	0.278116	TGGT1_309885	-0.137287	-0.138037	-0.0214559	0.110406	-0.171534	0.357908	hypothetical protein	13.8347	13.8246	16.0347	15.8567	13.4619	13.4549	14.5873	15.9834	13.1461	18.9747
TGGT1_262530	1.14696	0.162441	TGGT1_262530	0.0512171	-0.197385	-0.150551	0.0633595	-0.0307879	0.264147	leucine rich repeat-containing protein	44.2672	44.1419	50.8152	50.6289	48.9827	41.2293	42.5897	49.3967	46.2761	56.7729
TGGT1_207900	1.14694	0.332914	TGGT1_207900	0.147949	-0.223862	-0.220763	-0.0937905	0.348092	0.0423744	transcription initiation factor TFIIIB	33.6677	33.4157	38.6464	38.3257	39.6513	30.643	30.7089	33.5341	45.5519	36.8533
TGGT1_204150	1.14688	0.30614	TGGT1_204150	0.128382	-0.364622	-0.0603364	0.270613	0.0495699	-0.0236069	hypothetical protein	22.0045	21.7908	25.0869	24.9915	25.5082	18.1247	22.3805	28.1511	24.1521	22.9576
TGGT1_297510	1.14688	0.161617	TGGT1_297510	0.108048	-0.228762	-0.175857	0.0176541	0.185829	0.0930888	hypothetical protein	47.1181	46.8662	53.8111	53.7499	54.0934	42.8306	44.4304	50.8081	57.0898	53.5354
TGGT1_222240	1.1468	0.344105	TGGT1_222240	-0.0979566	-0.195828	-0.00263818	0.256505	-0.252017	0.291935	hypothetical protein	133.984	133.784	155.617	153.424	133.863	125.083	143.006	171.145	120.305	175.4
TGGT1_269420	1.14679	0.345772	TGGT1_269420	0.265958	-0.326926	-0.235437	0.13006	0.0944308	0.0719149	hypothetical protein	364.583	358.483	411.162	411.106	461.607	306.053	326.09	420.11	409.862	403.515
TGGT1_226072	1.14679	0.037773	TGGT1_226072	-0.013791	-0.217035	-0.0655691	0.114584	0.125443	0.0563686	Ser/Thr phosphatase family protein	133.576	133.34	152.946	152.913	141.433	122.848	136.447	154.595	155.763	148.481
TGGT1_246050	1.14659	0.455572	TGGT1_246050	-0.540464	0.0478279	0.196609	0.168293	-0.0625814	0.190316	hypothetical protein	11.5343	11.2705	12.9625	12.9226	8.29756	12.4751	13.8303	13.5615	11.556	13.7701
TGGT1_254270	1.14655	0.101686	TGGT1_254270	-0.277421	0.0193064	-0.0378312	0.0770552	0.0790911	0.1398	hypothetical protein	16.1119	16.0493	18.405	18.4013	14.1788	17.4166	16.7403	18.1279	18.1535	18.9337
TGGT1_252080	1.1465	0.922801	TGGT1_252080	1.3102	1.06718	-2.67323	1.01705	1.95205	-2.67323	hypothetical protein	0.97275	0	1.25297	0	1.58173	1.33652	0	1.29088	2.46802	0
TGGT1_234390	1.14619	0.0147084	TGGT1_234390	-0.112054	-0.102996	-0.0802145	0.0200196	0.182293	0.092951	hypothetical protein	42.9877	42.9859	49.3221	49.2699	42.5816	42.8498	43.5318	46.6638	52.2191	49.0834
TGGT1_290850	1.14592	0.175219	TGGT1_290850	-0.0155011	-0.0847444	-0.194514	-0.115163	0.226805	0.183117	WD-40 repeat protein	83.0173	82.9095	95.5231	95.0077	87.8042	83.6895	77.5581	81.9434	103.862	100.764
TGGT1_322120	1.14577	0.902729	TGGT1_322120	1.38719	-2.09165	0.409982	1.09404	1.29208	-2.09165	hypothetical protein	0.560409	0	0.651221	0	1.1149	0	0.566326	0.909892	1.04377	0
TGGT1_236250	1.14566	0.254214	TGGT1_236250	-0.0227539	-0.177082	-0.0944286	0.158596	0.305606	-0.169938	regulator of chromosome condensation (RCC1) repeat-containing protein	8.94963	8.9411	10.339	10.2434	9.42039	8.4647	8.96381	10.6822	11.8281	8.50672
TGGT1_232610	1.14565	0.177617	TGGT1_232610	-0.0934848	-0.0334769	-0.16729	0.274775	-0.114102	0.133578	histone acetyltransferase subunit nua4 protein	41.3867	41.357	47.6716	47.3806	41.489	43.2511	39.4199	53.5538	40.9003	48.5608
TGGT1_250910	1.14552	0.0624476	TGGT1_250910	-0.155122	0.0204594	-0.159348	0.143476	0.00132888	0.149205	hypothetical protein	21.8065	21.7692	24.9649	24.9372	20.9242	23.6322	20.863	25.7357	23.3209	25.8381
TGGT1_228750	1.14538	0.201391	TGGT1_228750	-0.0491002	-0.16249	-0.0821514	0.151834	0.280086	-0.138179	calcium dependent protein kinase CDPK7	26.777	26.7625	30.8751	30.6533	27.6835	25.591	27.0565	31.8206	34.7789	26.0259
TGGT1_259990	1.14494	0.140321	TGGT1_259990	-0.018848	-0.16935	-0.104715	0.131755	0.246049	-0.0848903	SAC3/GANP family protein	47.4992	47.4557	54.5774	54.3341	50.1195	45.1545	47.2235	55.6343	60.2211	47.8769
TGGT1_250040	1.14483	0.0595305	TGGT1_250040	-0.114906	0.0390537	-0.216848	0.0932225	0.0863027	0.113175	hypothetical protein	34.0009	33.9102	38.8226	38.8214	33.5051	37.2784	31.2193	38.7047	38.5195	39.2437
TGGT1_262000	1.14465	0.584678	TGGT1_262000	0.448296	-0.157297	-0.583363	0.0441148	0.353188	-0.104939	AP2 domain transcription factor AP2VIIb-2	8.01046	7.66993	8.85769	8.7794	11.1964	7.35829	5.47669	8.46073	10.4821	7.63024
TGGT1_248800	1.14418	0.360695	TGGT1_248800	-0.129326	-0.193302	0.0311606	-0.0577555	0.448729	-0.0995069	hypothetical protein	13.1309	13.1025	15.225	14.9916	12.8136	12.2578	14.3213	13.4653	19.1286	13.0812
TGGT1_264130	1.14403	0.221048	TGGT1_264130	0.142599	-0.234606	-0.199187	0.0657389	0.211492	0.0139631	hypothetical protein	36.8271	36.5657	41.9034	41.8324	43.1738	33.2407	34.0669	40.9339	45.2855	39.4909
TGGT1_285250	1.14373	0.419782	TGGT1_285250	0.276459	-0.364042	-0.203028	-0.0627984	0.273638	0.0797724	hypothetical protein	262.003	257.257	295.585	294.231	333.235	213.767	239.007	263.405	332.584	290.765
TGGT1_257290	1.14371	0.285525	TGGT1_257290	0.184173	-0.281562	-0.1932	-0.0346813	0.169723	0.155548	RNA 2'-phosphotransferase, Tpt1/KptA family protein	22.1223	21.9011	25.1001	25.0486	26.6113	19.2693	20.4864	22.8657	26.3461	26.0885
TGGT1_297790	1.14368	0.510695	TGGT1_297790	-0.0922276	-0.119526	-0.0787787	0.263307	0.455398	-0.428172	hypothetical protein	31.3677	31.3656	37.0608	35.8723	31.4661	30.8763	31.7608	40.2596	45.9933	24.9295
TGGT1_275850	1.14358	0.868032	TGGT1_275850	1.1655	-0.789649	-0.666192	-0.716436	1.87759	-0.87082	dense granule protein GRA12	2.03189	1.65138	2.84322	1.88848	3.96125	1.02158	1.11285	1.07476	6.48921	0.965689
TGGT1_220390	1.14355	0.255729	TGGT1_220390	0.162266	-0.215501	-0.23705	-0.0305244	0.123163	0.197646	hypothetical protein	127.684	126.629	145.118	144.807	151.533	116.624	114.895	132.578	147.481	155.295
TGGT1_305020	1.14355	0.103516	TGGT1_305020	-0.100213	-0.0552978	-0.134761	0.165923	-0.0802012	0.20455	hypothetical protein	17.4579	17.4535	20.0337	19.9588	17.4117	17.9623	16.9997	20.939	17.6549	21.5072
TGGT1_263580	1.1433	0.0195651	TGGT1_263580	-0.0217284	-0.160937	-0.107149	0.139704	0.035705	0.114405	bromodomain-containing protein	76.2381	76.1778	87.1352	87.0944	80.2358	72.8555	75.623	89.7355	83.4944	88.1756
TGGT1_209640	1.14302	0.279457	TGGT1_209640	-0.230887	0.176935	-0.235324	0.185701	-0.0450987	0.148674	hypothetical protein	12.5918	12.476	14.295	14.2604	11.3658	15.0788	11.3309	15.1707	12.9279	14.7863
TGGT1_233500	1.14292	0.115026	TGGT1_233500	-0.0837804	-0.124522	-0.080778	0.0969377	0.260479	-0.0683357	triose-phosphate isomerase TPI-II	228.901	228.88	262.724	261.59	230.884	224.455	231.365	261.695	293.107	233.369
TGGT1_235720	1.14281	0.616462	TGGT1_235720	0.128416	-0.213351	-0.203946	-0.14358	0.761593	-0.329131	hypothetical protein	16.6345	16.5315	20.0091	18.8923	19.3177	15.2431	15.3428	15.9984	29.9613	14.0676
TGGT1_316235	1.14276	0.396825	TGGT1_316235	-0.417764	-0.00275703	0.131728	0.300844	-0.107569	0.0955178	hypothetical protein	17.9216	17.6951	20.3567	20.2214	14.1603	18.88	20.7246	23.3021	17.557	20.2109
TGGT1_237425	1.14272	0.818839	TGGT1_237425	-1.54038	0.61982	0.631851	0.718921	-0.15752	-0.272696	AP2 domain transcription factor AP2X-6	1.91926	1.57032	1.88583	1.79443	0.57711	2.57954	2.60114	2.76296	1.50501	1.38953
TGGT1_218200	1.14261	0.205285	TGGT1_218200	0.0924356	-0.236937	-0.144006	0.00910777	0.258357	0.0210431	UDP-sugar pyrophospharylase	38.9012	38.7194	44.3841	44.2413	44.127	35.1199	37.4566	41.6505	49.5053	41.9965
TGGT1_261650	1.14235	0.464212	TGGT1_261650	0.0595329	-0.493747	0.146212	-0.102033	0.333943	0.056092	hypothetical protein	55.0098	54.0074	62.1839	61.6952	60.1552	40.9939	63.8802	53.782	72.7577	60.0119
TGGT1_283765	1.14228	0.411923	TGGT1_283765	-0.40394	0.223463	-0.107403	0.158515	-0.110014	0.239379	B9 domain-containing protein	2.23173	2.1968	2.52257	2.50936	1.77451	2.74123	2.17944	2.62056	2.1755	2.77164
TGGT1_316200	1.14224	0.0184292	TGGT1_316200	-0.122037	-0.138404	-0.0273537	0.0708025	0.050066	0.166925	phosphoglycerate mutase family protein	38.3579	38.3356	43.8159	43.7884	37.6482	37.2235	40.2019	43.0323	42.4182	45.9971
TGGT1_206460	1.14205	0.29782	TGGT1_206460	0.140855	-0.216727	-0.211567	0.127167	-0.105036	0.265307	hypothetical protein	93.8491	93.2037	107.035	106.443	109.819	85.7106	86.0177	108.782	92.6098	119.713
TGGT1_219640	1.14203	0.292349	TGGT1_219640	0.172398	-0.23173	-0.228071	-0.0475824	0.0922859	0.2427	hypothetical protein	30.9077	30.6342	35.1036	34.9852	36.8929	27.8797	27.9505	31.6754	34.9001	38.7352
TGGT1_292390	1.14194	0.316115	TGGT1_292390	-0.206356	-0.268724	0.187852	0.264861	-0.0231942	0.0455614	KRUF family protein	4.26677	4.22393	4.84124	4.82347	3.91218	3.74666	5.14147	5.42337	4.44177	4.65858
TGGT1_315520	1.14179	0.529357	TGGT1_315520	0.218358	-0.239887	-0.26542	-0.277686	0.513381	0.0512546	calcium binding egf domain-containing protein	24.4005	24.1032	28.232	27.5209	29.9641	21.81	21.4274	21.246	36.7631	26.6869
TGGT1_364790	1.14175	0.743975	TGGT1_364790	0.681338	-0.490134	-0.478078	-0.172526	0.853331	-0.39393	putative transmembrane protein	14.0749	13.0267	16.0305	14.8733	22.3215	9.91003	9.99319	12.3505	25.1477	10.5934
TGGT1_308970	1.14169	0.415368	TGGT1_308970	-0.0840078	-0.0115598	-0.19118	0.0873677	-0.253636	0.453016	hypothetical protein	269.699	269.348	313.71	307.511	271.518	285.501	252.079	305.765	241.399	393.966
TGGT1_316670	1.14157	0.725135	TGGT1_316670	0.442585	-0.073461	-0.655644	-0.565592	0.799344	0.0527671	Toxoplasma gondii family D protein	4.22432	4.02868	4.95471	4.599	5.84984	4.09071	2.7324	2.90839	7.49099	4.46475
TGGT1_307460	1.14149	0.888519	TGGT1_307460	-2.54598	1.26019	0.999408	-0.610233	0.351203	0.545411	Toxoplasma gondii family B protein	0.85546	0	0.659954	0.623954	0	1.39885	1.16753	0.382576	0.74497	0.852317
TGGT1_215920	1.14148	0.639195	TGGT1_215920	0.474625	-0.397875	-0.363111	-0.315097	0.537072	0.0643859	hypothetical protein	65.3059	62.6704	73.6631	71.537	93.0407	50.8188	52.0582	53.8199	97.1564	70.013
TGGT1_216580	1.14134	0.55297	TGGT1_216580	0.101842	-0.207372	-0.180571	-0.00854275	0.619957	-0.325314	hypothetical protein	16.552	16.4728	19.5288	18.8011	18.8857	15.2423	15.5281	17.4946	27.0459	14.0458
TGGT1_220290	1.14127	0.22263	TGGT1_220290	0.0596417	-0.236988	-0.10862	-0.052918	0.0520122	0.286871	hypothetical protein	4.59874	4.58241	5.25553	5.22978	5.10203	4.15383	4.54037	4.7191	5.07512	5.97236
TGGT1_280435	1.14101	0.705557	TGGT1_280435	0.349616	-0.31754	-0.31754	-0.31754	0.920544	-0.31754	hypothetical protein	0.0883918	0.0748216	0.121419	0.0990465	0.158794	0.067026	0.0393554	0.0649114	0.235885	0.0634594
TGGT1_282140	1.14091	0.100331	TGGT1_282140	-0.0181761	-0.187203	-0.0799054	-0.0356955	0.222118	0.0988621	cwf21 protein	42.1666	42.1175	48.1803	48.0525	44.424	39.5126	42.5633	43.8878	52.4751	48.1781
TGGT1_281990	1.14089	0.331637	TGGT1_281990	-0.333243	0.0330749	0.0149197	0.206028	-0.153261	0.232481	Nicotinamidase	20.535	20.3994	23.442	23.2735	17.2951	22.2944	22.0156	25.1339	19.5931	25.599
TGGT1_264460	1.14048	0.334253	TGGT1_264460	0.195078	-0.3687	-0.110847	-0.0179353	0.129486	0.172918	DNA-directed RNA polymerase III RPC5	51.6676	51.0111	58.2697	58.1774	62.364	42.191	50.4477	53.8035	59.5921	61.4134
TGGT1_310170	1.14034	0.201397	TGGT1_310170	-0.0231612	-0.146256	-0.114785	0.314798	-0.0911728	0.0605773	hypothetical protein	104.718	104.649	120.151	119.336	109.972	100.978	103.205	139.001	104.908	116.544
TGGT1_363480	1.14013	0.669401	TGGT1_363480	0.411775	-0.661325	-0.0342405	-0.421944	0.223553	0.48218	hypothetical protein	0.644326	0.615923	0.725813	0.70223	0.874902	0.415838	0.642237	0.490891	0.76789	0.918657
TGGT1_214480	1.14012	0.293867	TGGT1_214480	-0.0909977	-0.0117065	-0.181082	-0.0636648	0.392173	-0.0447216	replication factor a protein 3 protein	57.6439	57.5777	66.3708	65.6458	57.7215	60.9827	54.2275	58.8255	80.6838	59.603
TGGT1_258860	1.14009	0.258333	TGGT1_258860	0.0640132	-0.233549	-0.114185	0.0855412	0.297658	-0.0994786	hypothetical protein	29.9875	29.8794	34.2817	34.0652	33.3512	27.1354	29.476	33.8526	39.2144	29.778
TGGT1_230950	1.14008	0.389262	TGGT1_230950	0.27768	-0.284948	-0.276426	0.109206	-0.0184432	0.192932	hypothetical protein	16.2457	15.9673	18.2368	18.2039	20.6675	13.9933	14.0762	18.3896	16.8324	19.4884
TGGT1_202830	1.14004	0.252109	TGGT1_202830	0.121098	-0.18268	-0.222037	0.0264997	-0.0171784	0.274297	putative Elicitor-responsive protein	497.32	494.457	565.975	563.699	574.172	465.153	452.635	537.731	521.695	638.498
TGGT1_314800	1.1399	0.152649	TGGT1_314800	-0.161155	0.0243708	-0.146583	0.0773037	-0.0505093	0.256573	hypothetical protein	76.1859	76.0544	87.0273	86.6947	72.6183	82.5838	73.3555	85.6701	78.4068	97.0051
TGGT1_273920	1.13983	0.114269	TGGT1_273920	-0.000148001	-0.164364	-0.11872	0.154947	0.192341	-0.0640554	putative aldose reductase	25.4294	25.3999	29.0391	28.9516	27.1149	24.1977	24.9755	30.1923	30.9851	25.94
TGGT1_307000	1.13982	0.320609	TGGT1_307000	-0.278761	-0.236623	0.232184	0.0476106	0.0823019	0.153288	hypothetical protein	17.5886	17.3561	19.7919	19.7827	15.274	15.7267	21.7652	19.1514	19.6175	20.6069
TGGT1_211090	1.13966	0.4003	TGGT1_211090	0.27102	-0.265273	-0.288652	-0.0520487	0.233794	0.10116	aminotransferase, class V superfamily protein	42.3287	41.6296	47.5989	47.4436	53.626	36.9773	36.3829	42.8669	52.26	47.6697
TGGT1_309190	1.13963	0.406324	TGGT1_309190	0.153474	-0.373657	-0.0626706	0.0386217	0.349174	-0.104942	hypothetical protein	41.443	40.9858	47.12	46.7087	48.6649	33.7702	41.8938	44.9409	55.7349	40.6841
TGGT1_227280	1.13931	0.0886303	TGGT1_227280	-0.216367	0.0155877	-0.0814673	0.14227	-0.00655545	0.146532	dense granule protein GRA3	8656.14	8637.44	9852.6	9840.75	7935.49	9319.64	8713.3	10175	9177.69	10205.1
TGGT1_213600	1.13927	0.477652	TGGT1_213600	-0.186395	-0.168104	0.0723255	0.112246	-0.305277	0.475206	hypothetical protein	18.6968	18.6333	21.747	21.2285	17.4781	17.7011	20.9111	21.4978	16.0956	27.6475
TGGT1_225098	1.13924	0.225608	TGGT1_225098	-0.00179218	0.0359379	-0.316244	0.232633	0.0239794	0.0254865	hypothetical protein	14.5428	14.4582	16.5099	16.4713	15.4128	15.8212	12.3943	18.1322	15.6906	15.707
TGGT1_203900	1.1391	0.809113	TGGT1_203900	0.635541	-0.382624	-0.534756	-0.534756	1.35135	-0.534756	hypothetical protein	0.12885	0.108	0.153284	0.0904962	0.225058	0.111121	0.0503707	0.0505652	0.369636	0.039652
TGGT1_305060	1.13895	0.154245	TGGT1_305060	0.0507968	-0.134136	-0.198224	-0.0332975	0.231607	0.0832541	CAP-Gly domain-containing protein	140.487	140.107	160.028	159.575	154.883	136.249	130.329	146.113	175.563	158.407
TGGT1_308830	1.13891	0.425246	TGGT1_308830	0.11018	-0.169934	-0.22173	0.231353	0.322119	-0.271988	dual specificity protein phosphatase	30.004	29.8481	34.5325	33.9943	34.3818	28.3143	27.3158	37.3943	39.8225	26.3806
TGGT1_308870	1.13889	0.41758	TGGT1_308870	0.175796	-0.192303	-0.264928	0.0222413	0.393856	-0.134662	hypothetical protein	31.9046	31.6133	36.4398	36.0039	38.1092	29.5271	28.0775	34.2614	44.3274	30.7307
TGGT1_262390	1.13879	0.0820348	TGGT1_262390	0.037286	-0.221794	-0.0967352	0.156435	0.067889	0.0569193	TLD protein	52.532	52.3909	59.6906	59.662	57.3721	47.9413	52.2825	62.3115	58.6021	58.1582
TGGT1_251630	1.13866	0.19456	TGGT1_251630	-0.204697	0.00444639	-0.0807458	0.261955	-0.0960719	0.115113	slc30a2 protein	43.6426	43.5657	49.8621	49.6063	40.3386	46.6315	43.9576	55.7439	43.4931	50.3493
TGGT1_225900	1.13861	0.416053	TGGT1_225900	-0.105475	-0.0803279	-0.0951081	0.0327995	-0.229739	0.477851	hypothetical protein	19.6564	19.6559	22.8508	22.3804	19.4953	19.8381	19.6359	21.4563	17.8864	29.2098
TGGT1_227615	1.13847	0.431678	TGGT1_227615	0.283193	-0.159223	-0.404608	0.207756	-0.0431288	0.116011	hypothetical protein	34.6005	33.9227	38.7188	38.6198	44.0453	32.413	27.3433	41.8014	35.1291	39.2259
TGGT1_271210	1.13819	0.702028	TGGT1_271210	0.529258	-0.546891	-0.262483	-0.546891	0.434144	0.392863	4-alpha-glucanotransferase	0.110877	0	0.129736	0	0.21084	0	0.121791	0	0.197388	0.19182
TGGT1_216670	1.13815	0.0175248	TGGT1_216670	-0.0800013	-0.167057	-0.0329798	0.135825	0.101931	0.0422823	FUSE-binding protein 2 / KH-type splicing regulatory protein	75.1744	75.1189	85.5273	85.4967	75.817	71.3773	78.3288	88.0515	86.007	82.5235
TGGT1_321450	1.13798	0.384625	TGGT1_321450	0.200134	-0.262357	-0.217487	0.0647306	0.317248	-0.102269	Myb family DNA-binding domain-containing protein	23.9968	23.7407	27.2116	27.0164	29.0942	21.1146	21.7816	26.4878	31.5545	23.5925
TGGT1_240070	1.13788	0.260659	TGGT1_240070	-0.168769	0.0467341	-0.157486	0.258008	0.171083	-0.14957	RNA recognition motif-containing protein	46.553	46.4417	53.2266	52.8451	44.0709	51.1711	44.4169	59.2413	55.7773	44.6613
TGGT1_216160	1.13779	0.876104	TGGT1_216160	0.118645	0.460583	-0.85857	-2.00036	1.02353	1.25617	hypothetical protein	0.401874	0.375091	0.619221	0.409942	0.434393	0.550575	0.220654	0.0886289	0.813357	0.955676
TGGT1_262060	1.1375	0.181709	TGGT1_262060	0.0556689	-0.218702	-0.115776	0.0391921	0.255392	-0.0157753	hypothetical protein	35.6124	35.5022	40.5191	40.3839	39.3541	32.5384	34.9446	38.9072	45.1973	37.4527
TGGT1_231920	1.13749	0.3045	TGGT1_231920	-0.296079	0.0980921	-0.0808007	-0.0875216	0.0761585	0.290151	oxidoreductase, short chain dehydrogenase/reductase family protein	68.5486	68.1248	77.9399	77.4915	59.1767	77.7693	68.6999	68.3806	76.5959	88.8431
TGGT1_244430	1.13726	0.319897	TGGT1_244430	-0.039589	-0.209015	-0.0297461	0.266823	-0.211869	0.223396	putative pseudouridylate synthase	19.3891	19.358	22.2545	22.0152	20.0851	17.8596	20.2226	24.8378	17.8243	24.1013
TGGT1_290700	1.13722	0.152725	TGGT1_290700	0.0485213	-0.135541	-0.191239	-0.057913	0.189402	0.146769	hypothetical protein	596.033	594.513	677.954	676.09	655.676	577.14	555.283	609.045	722.934	701.883
TGGT1_217350	1.13694	0.00896974	TGGT1_217350	-0.0924369	-0.13289	-0.0524146	0.0374621	0.145843	0.0944362	putative methyltransferase MTA70	14.3999	14.3962	16.3753	16.3676	14.3976	13.9995	14.8026	15.7541	16.9832	16.3887
TGGT1_273790	1.13673	0.0445897	TGGT1_273790	0.00394247	-0.18014	-0.101135	0.117205	0.0226574	0.13747	hypothetical protein	93.9043	93.7758	106.661	106.598	100.255	88.2453	93.2126	108.443	101.564	109.977
TGGT1_267725	1.13672	0.407086	TGGT1_267725	0.0900906	-0.201299	-0.1661	-0.0718194	-0.0977821	0.44691	hypothetical protein	28.6338	28.5159	32.9264	32.4145	32.3618	26.4433	27.0964	28.9263	28.4104	41.4425
TGGT1_270925	1.13666	0.0632544	TGGT1_270925	0.0438288	-0.165249	-0.155777	0.13972	0.079959	0.057519	hypothetical protein	6.67147	6.65636	7.56821	7.56601	7.31553	6.32859	6.37028	7.81829	7.50105	7.38528
TGGT1_204080	1.13665	0.0677804	TGGT1_204080	-0.110053	-0.0739352	-0.0931901	0.230204	-0.0212967	0.0682704	histidine acid phosphatase superfamily protein	47.9454	47.9429	54.6372	54.4942	47.3596	48.5602	47.9164	59.9564	50.3647	53.5906
TGGT1_208030	1.13655	0.294931	TGGT1_208030	-0.198894	-0.000690876	-0.0774036	0.235265	-0.19185	0.233573	microneme protein MIC4	857.921	856.557	982.674	973.519	795.568	912.73	865.465	1074.91	799.462	1073.65
TGGT1_311100	1.13646	0.440776	TGGT1_311100	0.283785	-0.423181	-0.13743	-0.0348972	0.121404	0.190319	zinc finger (CCCH type) motif-containing protein	254.815	249.654	284.322	283.722	323.999	198.484	241.961	259.783	289.509	303.674
TGGT1_247520	1.13633	0.590037	TGGT1_247520	-0.625232	0.250497	0.0981531	0.412042	-0.0172524	-0.118208	hypothetical protein	435.458	421.376	485.119	478.824	291.212	534.355	480.806	597.668	443.843	413.846
TGGT1_257750	1.13631	0.313839	TGGT1_257750	0.186137	-0.246248	-0.216415	-0.0324508	0.0708884	0.238089	homocysteine s-methyltransferase domain-containing protein	243.467	241.138	274.831	274.006	292.446	216.713	221.241	251.33	269.993	303.169
TGGT1_221900	1.13628	0.101537	TGGT1_221900	0.0175131	-0.0879897	-0.205994	-0.0215519	0.171667	0.126356	hypothetical protein	45.2152	45.125	51.3574	51.2744	48.689	45.2555	41.7012	47.3883	54.1796	52.5044
TGGT1_312050	1.13619	0.152108	TGGT1_312050	-0.138721	0.003964	-0.141556	-0.0710872	0.24943	0.0979703	putative small GTPase Rab2	83.8653	83.7714	95.572	95.1805	81.1078	89.5396	80.9486	85.0007	106.147	95.5683
TGGT1_270920	1.13617	0.357462	TGGT1_270920	-0.0281512	-0.068017	-0.180092	-0.12016	-0.0347329	0.431153	rhoptry kinase family protein ROP32	60.401	60.3414	69.5629	68.5579	63.0757	61.3566	56.7706	59.1786	62.7886	86.7214
TGGT1_221905	1.13612	0.0582872	TGGT1_221905	-0.0370726	-0.0631946	-0.175907	-0.0175337	0.163278	0.130429	hypothetical protein	166.609	166.465	189.402	189.124	172.932	169.829	157.066	175.29	198.695	194.222
[truncated: 6,718 more rows]
