# Supplementary material for: Toxoplasma IWS1 Determines Fitness in Interferon-γ-Activated Host Cells and Mice by Indirectly Regulating ROP18 mRNA Expression
Source: mBio. 2023 Jan 30;14(1):e03256-22. doi: 10.1128/mbio.03256-22 (PMC9973038; doi:10.1128/mbio.03256-22)
Supplement: TABLE S2 [file mbio.03256-22-s0007.xlsx]

## Sheet: Table S2A
Table S2A. Peaks identified in the ChIP-seq analysis of IWS1 in Experiment 1. Whether the peaks were detected in Experiments 2 and 3 are shown in colmuns K and L, respectively.
chr	start	end	length	abs_summit	pileup	-LOG10(pvalue)	fold_enrichment	-LOG10(qvalue)	name	Exp 2	Exp 3
TGGT1_chrVIIa	3978759	3980747	1989	3979775	1738	1837.57	29.369	1833.14	Venus-IWS1-IP-1_peak_7029	●	●
TGGT1_chrVIII	5082402	5083823	1422	5083010	4196	4386.3	28.9035	4378.5	Venus-IWS1-IP-1_peak_6087	●	●
TGGT1_chrVIIb	3854576	3855717	1142	3855065	2694	2729.25	26.6549	2724.38	Venus-IWS1-IP-1_peak_7688	●	●
AAQM03000610	6	492	487	247	2530	2442.59	23.7878	2437.87	Venus-IWS1-IP-1_peak_371	●	●
TGGT1_chrV	1909139	1911226	2088	1910233	3629	3335.16	21.3651	3329.93	Venus-IWS1-IP-1_peak_4555	●	●
TGGT1_chrV	252983	257185	4203	256520	3251	2957.49	20.8741	2952.51	Venus-IWS1-IP-1_peak_4283	●	●
TGGT1_chrIa	381226	383497	2272	382765	2234	2007.62	20.2504	2003.11	Venus-IWS1-IP-1_peak_3616	●	●
TGGT1_chrVIIa	2212048	2215789	3742	2214419	1956	1694.41	18.7031	1690.12	Venus-IWS1-IP-1_peak_6728	●	●
TGGT1_chrX	446617	450751	4135	448087	3020	2566.87	18.062	2562.08	Venus-IWS1-IP-1_peak_7903	●	●
TGGT1_chrXI	3924572	3925605	1034	3925180	2165	1822.4	17.6505	1817.97	Venus-IWS1-IP-1_peak_9858	●	●
TGGT1_chrVI	2818458	2819837	1380	2819087	2850	2386.25	17.5072	2381.57	Venus-IWS1-IP-1_peak_5090	●	●
TGGT1_chrXII	6605642	6607236	1595	6606529	2145	1787.93	17.301	1783.53	Venus-IWS1-IP-1_peak_11531	●	●
TGGT1_chrVIII	7344	9129	1786	8389	1812	1503.58	17.1105	1499.44	Venus-IWS1-IP-1_peak_5212	●	●
TGGT1_chrIV	153547	155177	1631	154334	2296	1866.48	16.469	1862.04	Venus-IWS1-IP-1_peak_2084	●	●
TGGT1_chrXII	6659827	6661973	2147	6661320	1974	1581.52	15.9792	1577.32	Venus-IWS1-IP-1_peak_11544	●	●
TGGT1_chrVIII	3332422	3334128	1707	3333319	2348	1831.8	15.207	1827.37	Venus-IWS1-IP-1_peak_5818	●	●
TGGT1_chrXI	1616622	1621052	4431	1619657	2242	1741.84	15.0805	1737.49	Venus-IWS1-IP-1_peak_9464	●	●
TGGT1_chrVIIb	3859524	3860852	1329	3860252	1549	1200.17	14.9393	1196.26	Venus-IWS1-IP-1_peak_7689	●	●
TGGT1_chrXII	2680257	2682386	2130	2681690	2150	1641.81	14.5917	1637.56	Venus-IWS1-IP-1_peak_10858	●	●
TGGT1_chrVIIb	6	598	593	135	1724	1315.04	14.5267	1311.04	Venus-IWS1-IP-1_peak_7092	●	●
TGGT1_chrVIIa	4153274	4155129	1856	4153787	1554	1180.67	14.4008	1176.78	Venus-IWS1-IP-1_peak_7061	●	●
TGGT1_chrVIII	1609565	1611435	1871	1610631	1258	957.314	14.3991	953.607	Venus-IWS1-IP-1_peak_5511	●	●
TGGT1_chrXII	4260843	4262164	1322	4261296	1544	1164.89	14.2139	1161.01	Venus-IWS1-IP-1_peak_11107	●	●
AAQM03001552	150	624	475	523	746	566.835	14.2023	563.487	Venus-IWS1-IP-1_peak_1191	●	●
TGGT1_chrXI	5739485	5740905	1421	5740200	1649	1233.31	13.999	1229.38	Venus-IWS1-IP-1_peak_10183	●	●
TGGT1_chrVIII	2288590	2290560	1971	2289451	2170	1613.87	13.896	1609.64	Venus-IWS1-IP-1_peak_5640	●	●
TGGT1_chrVIIa	1475952	1482195	6244	1477140	2352	1747.79	13.8851	1743.43	Venus-IWS1-IP-1_peak_6615	●	●
TGGT1_chrIX	5903305	5905105	1801	5903982	1743	1293.74	13.8145	1289.75	Venus-IWS1-IP-1_peak_3504	●	●
AAQM03000949	182	984	803	820	1770	1307.33	Comp	1303.33	Venus-IWS1-IP-1_peak_742	●	●
TGGT1_chrIX	1954911	1955970	1060	1955414	1818	1325.49	13.3803	1321.48	Venus-IWS1-IP-1_peak_2844	●	●
AAQM03000332	28	890	863	227	567	416.34	13.2416	413.176	Venus-IWS1-IP-1_peak_93	●
TGGT1_chrIV	1132837	1134905	2069	1133755	1610	1167.02	13.2229	1163.14	Venus-IWS1-IP-1_peak_2248	●	●
TGGT1_chrXII	2523770	2525332	1563	2524489	1493	1082.63	13.2196	1078.82	Venus-IWS1-IP-1_peak_10832	●	●
TGGT1_chrIV	454513	455907	1395	455066	1582	1144.97	13.1839	1141.11	Venus-IWS1-IP-1_peak_2141	●	●
TGGT1_chrX	2298174	2303868	5695	2300684	1977	1396.57	12.6606	1392.5	Venus-IWS1-IP-1_peak_8236	●	●
TGGT1_chrVIII	6771709	6773573	1865	6772040	1969	1381.04	12.5036	1376.99	Venus-IWS1-IP-1_peak_6341	●	●
TGGT1_chrX	7044806	7045927	1122	7045253	1465	1026.35	12.4379	1022.59	Venus-IWS1-IP-1_peak_9131	●	●
TGGT1_chrVIII	6137141	6141443	4303	6137896	1961	1370.05	12.418	1366	Venus-IWS1-IP-1_peak_6237	●	●
TGGT1_chrVIIa	1815341	1816268	928	1815840	849	592.815	12.2558	589.442	Venus-IWS1-IP-1_peak_6664	●	●
TGGT1_chrX	5865717	5867654	1938	5866723	1606	1112.83	12.2172	1109	Venus-IWS1-IP-1_peak_8897	●	●
AAQM03000905	2039	3032	994	2907	1281	871.39	11.8043	867.748	Venus-IWS1-IP-1_peak_701	●	●
AAQM03001308	20	928	909	667	37	32.3696	11.7354	30.3927	Venus-IWS1-IP-1_peak_1026	●
AAQM03000950	66	403	338	295	939	637.097	11.6944	633.677	Venus-IWS1-IP-1_peak_743	●	●
TGGT1_chrX	1104346	1106548	2203	1105460	1904	1272.55	11.511	1268.58	Venus-IWS1-IP-1_peak_8024	●	●
TGGT1_chrIX	2283039	2292759	9721	2284042	1940	1290.6	11.4241	1286.62	Venus-IWS1-IP-1_peak_2897	●	●
TGGT1_chrVIII	3131453	3133917	2465	3132674	1480	985.627	11.4123	981.898	Venus-IWS1-IP-1_peak_5779	●	●
AAQM03000759	1523	3078	1556	2575	954	634.739	11.322	631.323	Venus-IWS1-IP-1_peak_531	●	●
TGGT1_chrVIIb	2142923	2144565	1643	2143455	1642	1087.47	11.3207	1083.65	Venus-IWS1-IP-1_peak_7439	●	●
TGGT1_chrVIIa	1452170	1453053	884	1452700	1141	737.256	10.8229	733.737	Venus-IWS1-IP-1_peak_6611	●	●
TGGT1_chrXI	2176346	2178129	1784	2177225	1055	682.152	10.822	678.684	Venus-IWS1-IP-1_peak_9555	●	●
TGGT1_chrIX	460954	462242	1289	461510	1241	801.198	10.8209	797.619	Venus-IWS1-IP-1_peak_2601	●	●
TGGT1_chrIII	1994526	1997043	2518	1995750	1332	859.029	10.812	855.396	Venus-IWS1-IP-1_peak_1991	●	●
TGGT1_chrVIIb	3900470	3902036	1567	3901600	1201	774.863	10.8045	771.308	Venus-IWS1-IP-1_peak_7696	●	●
TGGT1_chrIV	853790	860880	7091	855792	1886	1212.57	10.798	1208.65	Venus-IWS1-IP-1_peak_2215	●	●
TGGT1_chrVIIb	4382659	4384877	2219	4383532	1417	911.766	10.7803	908.092	Venus-IWS1-IP-1_peak_7764	●	●
AAQM03002089	49	259	211	154	917	592.044	10.7707	588.672	Venus-IWS1-IP-1_peak_1259
AAQM03001430	55	804	750	361	43	34.1948	10.7658	32.1957	Venus-IWS1-IP-1_peak_1113
TGGT1_chrVIII	402190	404682	2493	403081	1113	713.912	10.6916	710.416	Venus-IWS1-IP-1_peak_5295	●	●
TGGT1_chrVIIa	2123657	2125193	1537	2124763	1248	795.294	10.5968	791.718	Venus-IWS1-IP-1_peak_6723	●	●
TGGT1_chrIa	221645	226280	4636	224499	1677	1064.21	10.5616	1060.41	Venus-IWS1-IP-1_peak_3582	●
TGGT1_chrVIIa	363757	365061	1305	364687	1182	747.821	10.4677	744.292	Venus-IWS1-IP-1_peak_6424	●	●
TGGT1_chrXII	5124500	5126812	2313	5126236	1663	1048.03	10.4444	1044.25	Venus-IWS1-IP-1_peak_11288	●	●
TGGT1_chrII	775165	777354	2190	776310	1201	757.331	10.415	753.792	Venus-IWS1-IP-1_peak_1402	●	●
TGGT1_chrXII	4550819	4553283	2465	4551666	1707	1068.07	10.3287	1064.27	Venus-IWS1-IP-1_peak_11177	●	●
TGGT1_chrXII	4614571	4615748	1178	4615191	1289	804.402	10.2541	800.82	Venus-IWS1-IP-1_peak_11187	●	●
TGGT1_chrXI	1294480	1296064	1585	1295300	1654	1021.01	10.1082	1017.26	Venus-IWS1-IP-1_peak_9405	●	●
TGGT1_chrIX	5932226	5933329	1104	5932732	1366	839.769	10.0229	836.155	Venus-IWS1-IP-1_peak_3507	●	●
AAQM03001573	23	585	563	432	1107	672.08	9.80408	668.622	Venus-IWS1-IP-1_peak_1201	●	●
TGGT1_chrVIIa	4007703	4009712	2010	4008737	1299	779.839	9.65658	776.28	Venus-IWS1-IP-1_peak_7033	●	●
TGGT1_chrXII	4872174	4873831	1658	4872963	1309	779.731	9.54329	776.171	Venus-IWS1-IP-1_peak_11227	●	●
TGGT1_chrIX	3190280	3191309	1030	3190901	1608	954.885	9.51951	951.179	Venus-IWS1-IP-1_peak_3049	●	●
TGGT1_chrIa	877785	879103	1319	878595	970	573.529	9.3987	570.174	Venus-IWS1-IP-1_peak_3711	●	●
TGGT1_chrIX	304571	305474	904	305107	1154	678.599	9.3448	675.135	Venus-IWS1-IP-1_peak_2573	●	●
TGGT1_chrIX	6004605	6008269	3665	6007225	1478	865.245	9.30901	861.607	Venus-IWS1-IP-1_peak_3516	●	●
TGGT1_chrX	2685316	2687935	2620	2686411	1506	874.868	9.20422	871.223	Venus-IWS1-IP-1_peak_8284	●	●
AAQM03000615	3	449	447	131	1495	847.271	8.87411	843.649	Venus-IWS1-IP-1_peak_376	●	●
TGGT1_chrX	4887678	4888928	1251	4888218	930	527.124	8.82321	523.821	Venus-IWS1-IP-1_peak_8680	●	●
AAQM03001024	491	2558	2068	900	1829	1026.76	8.76809	1023	Venus-IWS1-IP-1_peak_821	●	●
TGGT1_chrXI	6265073	6267326	2254	6266564	1118	628.509	8.74163	625.1	Venus-IWS1-IP-1_peak_10274	●	●
TGGT1_chrX	3105543	3107323	1781	3105973	958	535.63	8.65452	532.317	Venus-IWS1-IP-1_peak_8376	●	●
TGGT1_chrIa	1280362	1283743	3382	1282055	1609	892.25	8.60492	888.59	Venus-IWS1-IP-1_peak_3802	●	●
TGGT1_chrX	5903263	5904337	1075	5903867	847	471.135	8.57413	467.899	Venus-IWS1-IP-1_peak_8901	●	●
TGGT1_chrVIIb	3925116	3928608	3493	3927047	1324	729.215	8.50497	725.702	Venus-IWS1-IP-1_peak_7703	●	●
TGGT1_chrIa	1044601	1046930	2330	1045187	1514	831.127	8.47679	827.521	Venus-IWS1-IP-1_peak_3737	●
TGGT1_chrIX	1025339	1028189	2851	1026538	1165	637.111	8.40744	633.692	Venus-IWS1-IP-1_peak_2685	●	●
AAQM03001580	20	582	563	210	1028	560.351	8.35518	557.009	Venus-IWS1-IP-1_peak_1207	●	●
TGGT1_chrXI	2005976	2006793	818	2006402	880	480.215	8.34935	476.968	Venus-IWS1-IP-1_peak_9526	●	●
AAQM03000850	18	501	484	277	7101	3831.23	8.3344	3825.54	Venus-IWS1-IP-1_peak_640	●
TGGT1_chrVI	1026288	1033715	7428	1027462	1318	712.246	8.27897	708.751	Venus-IWS1-IP-1_peak_4856	●	●
TGGT1_chrV	563462	566408	2947	564731	1204	647.994	8.22356	644.561	Venus-IWS1-IP-1_peak_4335	●	●
TGGT1_chrIa	508478	510411	1934	509689	1153	617.905	8.17059	614.508	Venus-IWS1-IP-1_peak_3637	●	●
TGGT1_chrVIIa	728607	730031	1425	729392	917	491.828	8.1547	488.569	Venus-IWS1-IP-1_peak_6501	●	●
TGGT1_chrIX	292933	295320	2388	293818	965	515.017	8.10483	511.73	Venus-IWS1-IP-1_peak_2572	●	●
TGGT1_chrVIII	6107928	6109679	1752	6108428	1498	795.35	8.08791	791.775	Venus-IWS1-IP-1_peak_6236	●	●
TGGT1_chrIV	2280961	2281825	865	2281381	1004	534.126	8.07357	530.814	Venus-IWS1-IP-1_peak_2472	●	●
TGGT1_chrX	6136803	6143311	6509	6137730	1121	594.204	8.0445	590.83	Venus-IWS1-IP-1_peak_8959	●	●
TGGT1_chrIb	533789	535583	1795	534228	979	519.563	8.04372	516.27	Venus-IWS1-IP-1_peak_3978	●	●
TGGT1_chrVIIa	3889649	3891324	1676	3890284	1032	547.327	8.04209	544.001	Venus-IWS1-IP-1_peak_7018	●	●
TGGT1_chrV	2728176	2730846	2671	2729268	1123	594.662	8.03343	591.287	Venus-IWS1-IP-1_peak_4682	●	●
TGGT1_chrVI	923563	925024	1462	924039	1006	531.862	8.00457	528.553	Venus-IWS1-IP-1_peak_4843	●	●
TGGT1_chrIX	3324999	3330703	5705	3330187	1389	730.328	7.97415	726.815	Venus-IWS1-IP-1_peak_3069	●	●
TGGT1_chrVIIb	109217	110757	1541	109600	697	368.011	7.94291	364.924	Venus-IWS1-IP-1_peak_7104	●
TGGT1_chrX	4296116	4297989	1874	4297140	964	503.308	7.86367	500.036	Venus-IWS1-IP-1_peak_8585	●	●
AAQM03001431	33	846	814	369	6071	3141.31	7.86212	3136.26	Venus-IWS1-IP-1_peak_1114	●	●
TGGT1_chrXI	5036807	5039714	2908	5038681	1138	592.131	7.84396	588.758	Venus-IWS1-IP-1_peak_10030	●
TGGT1_chrXII	3058526	3060356	1831	3059522	887	458.763	7.75442	455.542	Venus-IWS1-IP-1_peak_10912	●	●
TGGT1_chrXII	4456030	4458852	2823	4457533	1281	657.184	7.70547	653.742	Venus-IWS1-IP-1_peak_11157	●
TGGT1_chrX	1737458	1740251	2794	1737924	1103	563.503	7.64939	560.158	Venus-IWS1-IP-1_peak_8154	●	●
TGGT1_chrVIIa	3566556	3568336	1781	3567611	940	479.283	7.61338	476.037	Venus-IWS1-IP-1_peak_6959	●	●
TGGT1_chrVIIa	2500513	2521786	21274	2502499	1319	669.069	7.59178	665.614	Venus-IWS1-IP-1_peak_6769	●	●
TGGT1_chrVIII	6021649	6024121	2473	6022856	1037	525.539	7.56178	522.238	Venus-IWS1-IP-1_peak_6232	●	●
TGGT1_chrIX	1979536	1980958	1423	1980340	1153	583.493	7.55709	580.128	Venus-IWS1-IP-1_peak_2851	●	●
AAQM03001488	47	728	682	600	2740	1378.58	7.54968	1374.53	Venus-IWS1-IP-1_peak_1149	●	●
TGGT1_chrX	1662733	1668449	5717	1666441	1110	561.411	7.548	558.068	Venus-IWS1-IP-1_peak_8135	●	●
TGGT1_chrXI	5639447	5643205	3759	5640444	1176	593.644	7.53366	590.271	Venus-IWS1-IP-1_peak_10155	●	●
TGGT1_chrVIIb	278024	278822	799	278388	714	362.303	7.53161	359.223	Venus-IWS1-IP-1_peak_7121	●	●
TGGT1_chrVIII	1509570	1512367	2798	1511028	1045	525.02	7.47596	521.72	Venus-IWS1-IP-1_peak_5504	●	●
TGGT1_chrXII	3174472	3177249	2778	3176415	1143	572.2	7.44858	568.846	Venus-IWS1-IP-1_peak_10937	●	●
TGGT1_chrVIIa	2839278	2840467	1190	2839928	825	413.37	7.42471	410.211	Venus-IWS1-IP-1_peak_6807	●	●
TGGT1_chrIV	1316172	1318324	2153	1316984	1024	507.918	7.34903	504.641	Venus-IWS1-IP-1_peak_2288	●
TGGT1_chrVIIb	1417730	1419184	1455	1418466	1053	522.1	7.34785	518.804	Venus-IWS1-IP-1_peak_7300	●
TGGT1_chrV	1622360	1625490	3131	1623572	918	454.98	7.33076	451.765	Venus-IWS1-IP-1_peak_4515	●	●
TGGT1_chrX	6870938	6872834	1897	6871657	816	404.652	7.32334	401.506	Venus-IWS1-IP-1_peak_9102	●
TGGT1_chrVIIb	1744670	1749041	4372	1748477	727	360.002	7.29575	356.925	Venus-IWS1-IP-1_peak_7356	●	●
TGGT1_chrXII	1125770	1129537	3768	1128417	1336	655.422	7.2657	651.982	Venus-IWS1-IP-1_peak_10599	●
AAQM03000355	763	2304	1542	1361	941	462.746	7.25887	459.521	Venus-IWS1-IP-1_peak_101	●
TGGT1_chrX	4224442	4226039	1598	4225241	893	436.984	7.2074	433.792	Venus-IWS1-IP-1_peak_8572	●	●
TGGT1_chrXI	420208	421576	1369	420893	1012	490.333	7.12777	487.075	Venus-IWS1-IP-1_peak_9228	●	●
TGGT1_chrIII	386920	388739	1820	387700	966	466.334	7.09011	463.104	Venus-IWS1-IP-1_peak_1738		●
TGGT1_chrII	283616	285561	1946	284236	1112	532.23	7.02486	528.921	Venus-IWS1-IP-1_peak_1310	●	●
TGGT1_chrVIIa	876609	881531	4923	878250	1153	550.79	7.01046	547.458	Venus-IWS1-IP-1_peak_6520	●	●
TGGT1_chrXII	5007441	5008443	1003	5007867	973	465.284	7.00552	462.055	Venus-IWS1-IP-1_peak_11263	●	●
AAQM03001246	120	397	278	273	19	13.7539	6.98746	12.1273	Venus-IWS1-IP-1_peak_981	●
AAQM03000679	4562	8276	3715	7123	1125	535.152	6.97109	531.839	Venus-IWS1-IP-1_peak_455	●	●
AAQM03001767	19	383	365	258	562	269.51	6.966	266.58	Venus-IWS1-IP-1_peak_1248	●	●
TGGT1_chrV	2083830	2085333	1504	2084353	663	317.02	6.96328	314.009	Venus-IWS1-IP-1_peak_4579	●	●
TGGT1_chrXII	6463546	6466437	2892	6464360	1129	535.086	6.93902	531.773	Venus-IWS1-IP-1_peak_11504	●	●
TGGT1_chrIII	170607	174715	4109	172620	828	393.259	6.92975	390.132	Venus-IWS1-IP-1_peak_1692	●	●
TGGT1_chrIX	4210698	4212130	1433	4211515	883	419.069	6.92968	415.901	Venus-IWS1-IP-1_peak_3236		●
TGGT1_chrIa	1134491	1137132	2642	1135736	1164	549.742	6.91065	546.412	Venus-IWS1-IP-1_peak_3772	●	●
TGGT1_chrX	4149091	4150904	1814	4149924	632	299.959	6.89196	296.977	Venus-IWS1-IP-1_peak_8555	●
TGGT1_chrII	302313	307712	5400	304333	998	470.338	6.87982	467.103	Venus-IWS1-IP-1_peak_1312	●	●
AAQM03001476	42	772	731	615	106	53.9102	6.87969	51.7062	Venus-IWS1-IP-1_peak_1142	●
AAQM03002243	7	223	217	110	238	115.018	6.83696	112.46	Venus-IWS1-IP-1_peak_1260	●	●
TGGT1_chrX	2695705	2696889	1185	2696305	646	303.784	6.81532	300.795	Venus-IWS1-IP-1_peak_8288	●	●
TGGT1_chrXII	6760591	6761790	1200	6761245	793	370.65	6.7873	367.559	Venus-IWS1-IP-1_peak_11556	●	●
TGGT1_chrII	1094818	1095711	894	1095186	846	393.673	6.75642	390.546	Venus-IWS1-IP-1_peak_1460	●
TGGT1_chrVI	1085250	1086350	1101	1085921	925	426.156	6.68147	422.979	Venus-IWS1-IP-1_peak_4867	●	●
TGGT1_chrIb	1113307	1115610	2304	1115058	730	337.072	6.67664	334.029	Venus-IWS1-IP-1_peak_4096	●	●
TGGT1_chrIX	5822654	5823507	854	5823245	458	210.918	6.59129	208.104	Venus-IWS1-IP-1_peak_3488	●
TGGT1_chrIX	116083	117852	1770	116912	966	439.314	6.57952	436.119	Venus-IWS1-IP-1_peak_2535	●
TGGT1_chrIV	253251	259290	6040	257828	1037	470.702	6.56978	467.467	Venus-IWS1-IP-1_peak_2094		●
TGGT1_chrV	2337137	2341399	4263	2338117	1065	481.857	6.54601	478.609	Venus-IWS1-IP-1_peak_4614	●	●
AAQM03001839	24	297	274	146	816	369.969	6.54012	366.879	Venus-IWS1-IP-1_peak_1251	●
TGGT1_chrVIIb	3782887	3785976	3090	3784910	920	415.549	6.5209	412.386	Venus-IWS1-IP-1_peak_7680	●	●
TGGT1_chrXI	6480200	6481812	1613	6480594	822	371.674	6.51911	368.581	Venus-IWS1-IP-1_peak_10316	●	●
AAQM03001483	10	783	774	401	3581	1599.34	6.49656	1595.12	Venus-IWS1-IP-1_peak_1146
AAQM03001890	6	281	276	131	1882	840.608	6.47663	836.992	Venus-IWS1-IP-1_peak_1254	●	●
TGGT1_chrIa	1112671	1113817	1147	1113233	726	326.521	6.46473	323.493	Venus-IWS1-IP-1_peak_3767	●	●
TGGT1_chrXII	122307	125468	3162	124212	1075	480.467	6.45021	477.22	Venus-IWS1-IP-1_peak_10356	●	●
TGGT1_chrVIIa	1835073	1836500	1428	1835657	683	306.019	6.42862	303.026	Venus-IWS1-IP-1_peak_6670	●
AAQM03001504	13	736	724	243	3644	1612.71	6.4258	1608.48	Venus-IWS1-IP-1_peak_1160	●	●
TGGT1_chrVIIa	2721224	2725179	3956	2723898	932	415.808	6.4253	412.645	Venus-IWS1-IP-1_peak_6789	●
TGGT1_chrVIII	5303742	5309685	5944	5306949	887	394.376	6.39467	391.247	Venus-IWS1-IP-1_peak_6119		●
AAQM03001631	4	468	465	319	766	339.833	6.36455	336.786	Venus-IWS1-IP-1_peak_1222	●	●
TGGT1_chrXI	4796472	4800091	3620	4797803	960	423.884	6.34821	420.71	Venus-IWS1-IP-1_peak_10007	●	●
TGGT1_chrXI	6449547	6453048	3502	6450652	973	428.168	6.32356	424.988	Venus-IWS1-IP-1_peak_10311	●	●
TGGT1_chrXI	3545976	3546984	1009	3546621	537	237.436	6.29827	234.567	Venus-IWS1-IP-1_peak_9785	●	●
TGGT1_chrVIII	6477366	6479443	2078	6479070	847	371.783	6.29325	368.69	Venus-IWS1-IP-1_peak_6292	●	●
TGGT1_chrVI	86598	87914	1317	87456	787	342.359	6.22014	339.308	Venus-IWS1-IP-1_peak_4739	●	●
TGGT1_chrII	909603	911979	2377	910949	947	409.41	6.1902	406.257	Venus-IWS1-IP-1_peak_1428	●
TGGT1_chrXI	5354453	5355321	869	5355063	591	256.688	6.17856	253.782	Venus-IWS1-IP-1_peak_10080	●	●
AAQM03001468	8	813	806	106	2010	862.473	6.17673	858.838	Venus-IWS1-IP-1_peak_1139	●	●
TGGT1_chrVI	3179974	3181061	1088	3180583	589	255.098	6.15769	252.195	Venus-IWS1-IP-1_peak_5158	●
TGGT1_chrIb	1013441	1015625	2185	1014354	981	420.424	6.12979	417.254	Venus-IWS1-IP-1_peak_4074	●
TGGT1_chrVIII	5017382	5019155	1774	5018642	1081	461.85	6.1144	458.626	Venus-IWS1-IP-1_peak_6074	●
TGGT1_chrVIIb	2246600	2248783	2184	2247721	847	362.026	6.09926	358.947	Venus-IWS1-IP-1_peak_7451	●
TGGT1_chrIb	853039	857184	4146	853777	951	405.628	6.09349	402.48	Venus-IWS1-IP-1_peak_4052	●	●
TGGT1_chrX	2398005	2406517	8513	2403487	772	329.473	6.08057	326.44	Venus-IWS1-IP-1_peak_8251	●
TGGT1_chrIa	1766900	1768301	1402	1767686	683	291.786	6.07605	288.817	Venus-IWS1-IP-1_peak_3883	●
TGGT1_chrX	5949415	5951272	1858	5950379	937	395.608	6.02088	392.477	Venus-IWS1-IP-1_peak_8920	●
TGGT1_chrXII	2192697	2194334	1638	2193879	956	402.728	6.00681	399.585	Venus-IWS1-IP-1_peak_10774	●	●
TGGT1_chrVI	2660026	2661897	1872	2660493	663	279.986	5.99228	277.036	Venus-IWS1-IP-1_peak_5071	●	●
TGGT1_chrVIII	1538099	1539861	1763	1538539	791	332.698	5.98105	329.661	Venus-IWS1-IP-1_peak_5507	●	●
AAQM03000936	33	1391	1359	189	181	78.9428	5.95802	76.5469	Venus-IWS1-IP-1_peak_731	●
TGGT1_chrVIIa	3807534	3812775	5242	3812255	1035	431.652	5.94332	428.468	Venus-IWS1-IP-1_peak_7001	●	●
AAQM03001516	8	639	632	393	945	394.157	5.93776	391.028	Venus-IWS1-IP-1_peak_1166	●	●
AAQM03001715	7	406	400	284	641	268.596	5.93548	265.667	Venus-IWS1-IP-1_peak_1238	●
TGGT1_chrX	2830328	2832101	1774	2831447	559	234.444	5.92642	231.58	Venus-IWS1-IP-1_peak_8310	●	●
AAQM03001934	35	292	258	170	146	64.109	5.92407	61.8158	Venus-IWS1-IP-1_peak_1256	●
TGGT1_chrVIIa	4343622	4344694	1073	4343975	477	200.287	5.9143	197.495	Venus-IWS1-IP-1_peak_7089	●	●
TGGT1_chrXII	454178	460081	5904	458937	796	330.958	5.903	327.923	Venus-IWS1-IP-1_peak_10449	●	●
AAQM03001099	20	487	468	250	228	97.3441	5.88295	94.8554	Venus-IWS1-IP-1_peak_875	●
TGGT1_chrX	4424966	4426900	1935	4425983	929	383.663	5.86983	380.552	Venus-IWS1-IP-1_peak_8607	●
TGGT1_chrVI	3238518	3239740	1223	3238889	594	246.394	5.85929	243.509	Venus-IWS1-IP-1_peak_5168	●	●
TGGT1_chrVIIb	2103650	2105653	2004	2104117	926	381.35	5.8509	378.243	Venus-IWS1-IP-1_peak_7427	●	●
TGGT1_chrX	4334458	4337117	2660	4336127	928	381.02	5.83106	377.913	Venus-IWS1-IP-1_peak_8591	●	●
TGGT1_chrVIII	1270466	1271648	1183	1270969	534	219.831	5.79712	216.997	Venus-IWS1-IP-1_peak_5467	●	●
AAQM03001640	9	465	457	248	394	162.522	5.76869	159.817	Venus-IWS1-IP-1_peak_1225	●
TGGT1_chrII	967561	969926	2366	967965	741	300.697	5.73721	297.713	Venus-IWS1-IP-1_peak_1438	●	●
TGGT1_chrXI	2191364	2193239	1876	2192308	840	340.194	5.73458	337.146	Venus-IWS1-IP-1_peak_9557	●
TGGT1_chrXI	643787	645177	1391	644485	663	268.707	5.71915	265.778	Venus-IWS1-IP-1_peak_9269	●	●
TGGT1_chrVIII	807496	808465	970	807960	447	181.489	5.6856	178.737	Venus-IWS1-IP-1_peak_5384	●	●
TGGT1_chrIa	1470811	1473536	2726	1471964	813	324.681	5.64349	321.657	Venus-IWS1-IP-1_peak_3841	●	●
TGGT1_chrX	5503468	5506399	2932	5504865	684	273.186	5.62965	270.249	Venus-IWS1-IP-1_peak_8814	●	●
TGGT1_chrIII	1408123	1409078	956	1408668	572	227.783	5.59406	224.933	Venus-IWS1-IP-1_peak_1905	●	●
AAQM03000434	63	3043	2981	827	695	275.798	5.59125	272.856	Venus-IWS1-IP-1_peak_213	●	●
TGGT1_chrVIII	4300176	4301918	1743	4301014	740	292.736	5.57733	289.767	Venus-IWS1-IP-1_peak_5962	●
TGGT1_chrIV	951367	952248	882	951876	481	191.371	5.56877	188.597	Venus-IWS1-IP-1_peak_2228	●	●
TGGT1_chrVI	29306	31077	1772	29776	617	243.837	5.55505	240.957	Venus-IWS1-IP-1_peak_4726	●
TGGT1_chrVIIb	2572182	2573862	1681	2572799	788	310.16	5.55164	307.16	Venus-IWS1-IP-1_peak_7502	●	●
TGGT1_chrIX	5893233	5894900	1668	5893624	548	216.855	5.55094	214.028	Venus-IWS1-IP-1_peak_3503	●
AAQM03001301	170	1215	1046	1044	1069	419.155	5.54878	415.986	Venus-IWS1-IP-1_peak_1021	●
AAQM03000407	4677	5436	760	5143	482	190.353	5.52403	187.582	Venus-IWS1-IP-1_peak_177	●	●
TGGT1_chrXI	1992087	1993966	1880	1992701	698	273.638	5.51761	270.7	Venus-IWS1-IP-1_peak_9524	●	●
TGGT1_chrIV	1202502	1203693	1192	1203054	594	232.796	5.50095	229.937	Venus-IWS1-IP-1_peak_2256	●	●
TGGT1_chrVIII	4753043	4761525	8483	4760897	789	306.893	5.4805	303.899	Venus-IWS1-IP-1_peak_6019
TGGT1_chrXII	2222796	2225011	2216	2224428	869	337.353	5.47589	334.309	Venus-IWS1-IP-1_peak_10784	●
TGGT1_chrXII	5109746	5111002	1257	5110356	647	251.357	5.45697	248.462	Venus-IWS1-IP-1_peak_11284	●	●
TGGT1_chrXI	6470318	6472850	2533	6472366	515	200.12	5.4354	197.328	Venus-IWS1-IP-1_peak_10315	●	●
TGGT1_chrIX	5282439	5283302	864	5282980	361	141.186	5.42655	138.539	Venus-IWS1-IP-1_peak_3419	●	●
TGGT1_chrXI	5294013	5297211	3199	5296113	632	243.702	5.41103	240.821	Venus-IWS1-IP-1_peak_10066	●	●
TGGT1_chrII	427156	427953	798	427570	485	187.383	5.39508	184.618	Venus-IWS1-IP-1_peak_1337	●	●
TGGT1_chrVIII	4034623	4037513	2891	4037102	819	313.285	5.38541	310.28	Venus-IWS1-IP-1_peak_5923	●	●
TGGT1_chrV	2818786	2820909	2124	2819911	826	315.886	5.3846	312.876	Venus-IWS1-IP-1_peak_4699	●
TGGT1_chrXII	2616724	2619168	2445	2618021	815	311.195	5.37471	308.193	Venus-IWS1-IP-1_peak_10840	●
TGGT1_chrIV	764404	767924	3521	767169	612	234.604	5.374	231.74	Venus-IWS1-IP-1_peak_2205	●	●
TGGT1_chrX	6175841	6177757	1917	6176952	573	219.837	5.37251	217.004	Venus-IWS1-IP-1_peak_8968	●	●
TGGT1_chrX	6168919	6174403	5485	6169871	793	302.66	5.37019	299.673	Venus-IWS1-IP-1_peak_8967	●	●
TGGT1_chrVIII	657098	669683	12586	659429	986	373.28	5.3381	370.184	Venus-IWS1-IP-1_peak_5340	●	●
TGGT1_chrVIIa	4067291	4068598	1308	4068143	768	291.091	5.32824	288.124	Venus-IWS1-IP-1_peak_7048	●
AAQM03001512	37	718	682	538	836	316.476	5.32733	313.466	Venus-IWS1-IP-1_peak_1163	●	●
TGGT1_chrXII	600855	602907	2053	602455	665	251.863	5.31261	248.967	Venus-IWS1-IP-1_peak_10481	●	●
AAQM03001402	142	925	784	786	16	9.61441	5.30421	8.12987	Venus-IWS1-IP-1_peak_1092
TGGT1_chrXI	2870562	2871554	993	2870889	511	193.792	5.29488	191.014	Venus-IWS1-IP-1_peak_9670	●	●
TGGT1_chrVIII	5802664	5817691	15028	5815502	841	315.959	5.28499	312.949	Venus-IWS1-IP-1_peak_6211	●
TGGT1_chrVI	1549576	1550594	1019	1550229	463	175.472	5.2801	172.734	Venus-IWS1-IP-1_peak_4932	●
TGGT1_chrVIIa	3060643	3066838	6196	3065471	690	259.256	5.27098	256.345	Venus-IWS1-IP-1_peak_6872	●	●
TGGT1_chrIV	1343595	1347217	3623	1345862	919	342.823	5.25128	339.771	Venus-IWS1-IP-1_peak_2305	●
TGGT1_chrXII	165286	166293	1008	165829	456	171.136	5.22409	168.409	Venus-IWS1-IP-1_peak_10368
AAQM03000173	1987	4161	2175	3041	676	250.776	5.19917	247.882	Venus-IWS1-IP-1_peak_43	●	●
TGGT1_chrVIII	2676798	2680583	3786	2679779	619	229.101	5.17928	226.248	Venus-IWS1-IP-1_peak_5721		●
TGGT1_chrVI	1516951	1518475	1525	1517655	560	207.086	5.16555	204.28	Venus-IWS1-IP-1_peak_4924	●	●
TGGT1_chrXII	2735168	2736010	843	2735717	337	125.965	5.1616	123.368	Venus-IWS1-IP-1_peak_10872	●
TGGT1_chrX	7232388	7233496	1109	7232999	466	171.917	5.13389	169.188	Venus-IWS1-IP-1_peak_9165	●	●
TGGT1_chrVI	1159705	1160526	822	1159972	407	150.558	5.1322	147.884	Venus-IWS1-IP-1_peak_4872	●	●
TGGT1_chrVIIb	655628	656545	918	656056	572	210.053	5.13022	207.24	Venus-IWS1-IP-1_peak_7177	●	●
TGGT1_chrVIII	2659496	2660504	1009	2660177	4348	1569.35	5.12223	1565.15	Venus-IWS1-IP-1_peak_5717	●	●
TGGT1_chrVIIb	1764869	1767334	2466	1766456	760	276.372	5.10135	273.429	Venus-IWS1-IP-1_peak_7363	●
TGGT1_chrXII	3339795	3341432	1638	3340188	550	200.74	5.09416	197.946	Venus-IWS1-IP-1_peak_10960	●	●
TGGT1_chrX	1006204	1007326	1123	1006653	412	150.932	5.08232	148.257	Venus-IWS1-IP-1_peak_8011	●	●
TGGT1_chrIa	497994	499199	1206	498403	880	318.115	5.07982	315.102	Venus-IWS1-IP-1_peak_3635	●
TGGT1_chrIX	3097893	3101082	3190	3099352	837	302.598	5.07718	299.612	Venus-IWS1-IP-1_peak_3017
TGGT1_chrIV	756930	760192	3263	757527	886	320.006	5.0757	316.99	Venus-IWS1-IP-1_peak_2202	●
TGGT1_chrIX	6045403	6047425	2023	6047033	715	258.644	5.06945	255.734	Venus-IWS1-IP-1_peak_3532	●	●
TGGT1_chrVIII	4901494	4904470	2977	4902310	648	233.987	5.05258	231.125	Venus-IWS1-IP-1_peak_6036	●	●
TGGT1_chrIa	1144304	1145603	1300	1144744	469	170.082	5.04459	167.357	Venus-IWS1-IP-1_peak_3773	●	●
TGGT1_chrVIIb	3692769	3693804	1036	3693489	372	135.163	5.02654	132.536	Venus-IWS1-IP-1_peak_7676	●	●
TGGT1_chrVIIb	786123	787755	1633	786727	665	238.798	5.02605	235.926	Venus-IWS1-IP-1_peak_7201	●	●
AAQM03001313	53	1145	1093	737	343	124.834	5.02387	122.241	Venus-IWS1-IP-1_peak_1029
AAQM03000203	1467	2050	584	1744	774	276.865	5.01721	273.921	Venus-IWS1-IP-1_peak_55	●	●
TGGT1_chrV	135180	144261	9082	142351	887	316.034	5.00563	313.024	Venus-IWS1-IP-1_peak_4270	●	●
TGGT1_chrV	566638	568032	1395	567235	509	181.933	4.979	179.18	Venus-IWS1-IP-1_peak_4336	●	●
TGGT1_chrV	1678161	1682798	4638	1681756	577	205.74	4.97842	202.936	Venus-IWS1-IP-1_peak_4526
AAQM03000406	2544	3462	919	2974	478	169.441	4.93112	166.718	Venus-IWS1-IP-1_peak_173	●	●
TGGT1_chrVIII	4252308	4253954	1647	4253208	841	294.605	4.91747	291.632	Venus-IWS1-IP-1_peak_5952	●
TGGT1_chrVIII	6662545	6665411	2867	6664840	572	201.482	4.91667	198.687	Venus-IWS1-IP-1_peak_6325	●
TGGT1_chrII	1673372	1676260	2889	1674819	624	219.463	4.91637	216.631	Venus-IWS1-IP-1_peak_1559	●	●
TGGT1_chrVI	1473550	1474995	1446	1474565	492	173.115	4.89738	170.383	Venus-IWS1-IP-1_peak_4919	●	●
TGGT1_chrX	2315875	2317955	2081	2316221	563	197.475	4.89449	194.689	Venus-IWS1-IP-1_peak_8239
TGGT1_chrVI	387347	389978	2632	388425	533	186.304	4.87264	183.542	Venus-IWS1-IP-1_peak_4771
TGGT1_chrXI	4067155	4080952	13798	4071449	879	304.393	4.86381	301.403	Venus-IWS1-IP-1_peak_9878	●
TGGT1_chrIa	283229	284595	1367	283936	639	220.844	4.83317	218.009	Venus-IWS1-IP-1_peak_3602	●
TGGT1_chrIII	1598878	1599664	787	1599237	364	127.195	4.82978	124.594	Venus-IWS1-IP-1_peak_1923	●	●
TGGT1_chrVI	2628896	2630175	1280	2629262	649	224.017	4.82829	221.175	Venus-IWS1-IP-1_peak_5065	●	●
AAQM03000945	129	682	554	398	882	302.75	4.82162	299.763	Venus-IWS1-IP-1_peak_739	●	●
TGGT1_chrIa	349574	350499	926	350076	448	155.416	4.81919	152.729	Venus-IWS1-IP-1_peak_3614	●
AAQM03000172	2173	3437	1265	2933	452	156.685	4.81653	153.995	Venus-IWS1-IP-1_peak_39	●	●
TGGT1_chrII	489060	490889	1830	489433	591	202.658	4.78971	199.861	Venus-IWS1-IP-1_peak_1343	●	●
TGGT1_chrIX	4608548	4610321	1774	4609593	654	223.763	4.78702	220.922	Venus-IWS1-IP-1_peak_3300	●
AAQM03000753	7	561	555	105	653	223.08	4.77972	220.239	Venus-IWS1-IP-1_peak_523	●	●
TGGT1_chrIII	2231144	2232642	1499	2231820	448	153.941	4.774	151.258	Venus-IWS1-IP-1_peak_2044	●	●
TGGT1_chrVI	245545	246849	1305	246367	431	148.173	4.77226	145.506	Venus-IWS1-IP-1_peak_4762	●	●
TGGT1_chrIX	515758	517368	1611	516264	561	191.666	4.76816	188.892	Venus-IWS1-IP-1_peak_2607	●	●
TGGT1_chrII	473830	475500	1671	474820	770	261.335	4.76028	258.42	Venus-IWS1-IP-1_peak_1342	●
TGGT1_chrXI	951965	953120	1156	952693	643	218.446	4.75258	215.616	Venus-IWS1-IP-1_peak_9344	●	●
TGGT1_chrVI	2953881	2955035	1155	2954770	276	95.6137	4.74884	93.1327	Venus-IWS1-IP-1_peak_5116	●
TGGT1_chrVIIa	3087998	3089918	1921	3089078	523	178.136	4.74775	175.392	Venus-IWS1-IP-1_peak_6876	●
TGGT1_chrII	1059645	1061102	1458	1060173	550	187.08	4.74586	184.316	Venus-IWS1-IP-1_peak_1453	●
TGGT1_chrXII	6744934	6746075	1142	6745672	717	242.684	4.74299	239.806	Venus-IWS1-IP-1_peak_11554	●	●
AAQM03001197	342	1476	1135	824	276	94.8825	4.7132	92.405	Venus-IWS1-IP-1_peak_948
TGGT1_chrXII	4836198	4837655	1458	4837094	767	257.139	4.70334	254.232	Venus-IWS1-IP-1_peak_11224	●	●
TGGT1_chrVIII	3784285	3787812	3528	3786245	668	221.745	4.64957	218.907	Venus-IWS1-IP-1_peak_5886
TGGT1_chrVI	1985105	1987359	2255	1986221	595	197.46	4.63997	194.673	Venus-IWS1-IP-1_peak_4986	●
TGGT1_chrXII	4189665	4191109	1445	4190531	628	207.609	4.62683	204.802	Venus-IWS1-IP-1_peak_11096	●	●
TGGT1_chrXI	4179687	4182717	3031	4180958	717	236.282	4.62181	233.415	Venus-IWS1-IP-1_peak_9897		●
TGGT1_chrIV	2335855	2340516	4662	2340105	792	260.497	4.6194	257.583	Venus-IWS1-IP-1_peak_2480	●	●
TGGT1_chrVIIa	3851160	3852675	1516	3851684	551	182.211	4.61814	179.458	Venus-IWS1-IP-1_peak_7012	●	●
TGGT1_chrVIII	5065247	5068041	2795	5067059	645	212.669	4.61708	209.851	Venus-IWS1-IP-1_peak_6086	●	●
TGGT1_chrIV	1241963	1243675	1713	1242264	377	125.453	4.60872	122.858	Venus-IWS1-IP-1_peak_2258
TGGT1_chrXI	838766	839901	1136	839076	473	156.512	4.60743	153.822	Venus-IWS1-IP-1_peak_9316	●	●
TGGT1_chrXII	4517292	4518885	1594	4517932	682	224.096	4.60571	221.254	Venus-IWS1-IP-1_peak_11166	●	●
TGGT1_chrX	3458322	3460372	2051	3459259	502	165.405	4.59419	162.692	Venus-IWS1-IP-1_peak_8438	●	●
AAQM03001764	47	340	294	261	36	14.7178	4.59284	13.0643	Venus-IWS1-IP-1_peak_1246	●
TGGT1_chrXII	2505013	2506034	1022	2505598	674	218.783	4.55176	215.951	Venus-IWS1-IP-1_peak_10826	●	●
TGGT1_chrVIII	5105852	5106699	848	5106174	534	173.521	4.53908	170.788	Venus-IWS1-IP-1_peak_6088	●	●
TGGT1_chrVIIb	105816	108426	2611	107223	617	199.608	4.53122	196.817	Venus-IWS1-IP-1_peak_7103	●	●
TGGT1_chrIX	1829678	1830393	716	1830056	437	142.285	4.52961	139.635	Venus-IWS1-IP-1_peak_2829	●	●
AAQM03000887	260	872	613	563	373	121.664	4.52048	119.082	Venus-IWS1-IP-1_peak_683	●	●
TGGT1_chrXII	619933	623813	3881	620526	466	150.499	4.50107	147.825	Venus-IWS1-IP-1_peak_10488	●
TGGT1_chrXII	5159120	5163352	4233	5162524	747	238.96	4.49586	236.088	Venus-IWS1-IP-1_peak_11295	●	●
TGGT1_chrVI	632148	649720	17573	647483	784	250.401	4.49202	247.508	Venus-IWS1-IP-1_peak_4814	●
TGGT1_chrVIII	4272752	4274958	2207	4274277	720	230.027	4.48823	227.173	Venus-IWS1-IP-1_peak_5958	●	●
TGGT1_chrX	774388	782446	8059	780891	798	253.514	4.4706	250.614	Venus-IWS1-IP-1_peak_7972	●	●
TGGT1_chrIX	925042	925820	779	925481	508	162.524	4.46898	159.819	Venus-IWS1-IP-1_peak_2672	●	●
TGGT1_chrII	947952	949197	1246	948572	641	202.535	4.43474	199.738	Venus-IWS1-IP-1_peak_1435
TGGT1_chrXII	5167561	5169474	1914	5168604	695	218.4	4.4175	215.569	Venus-IWS1-IP-1_peak_11297	●	●
TGGT1_chrVIIa	1131231	1132789	1559	1132198	628	196.745	4.39853	193.96	Venus-IWS1-IP-1_peak_6559	●	●
TGGT1_chrXII	1059210	1061654	2445	1059815	541	169.708	4.393	166.984	Venus-IWS1-IP-1_peak_10578		●
TGGT1_chrX	6492551	6501543	8993	6498517	508	158.767	4.37303	156.071	Venus-IWS1-IP-1_peak_9037
AAQM03001720	42	337	296	196	59	20.9624	4.35129	19.1642	Venus-IWS1-IP-1_peak_1239
TGGT1_chrIX	5001434	5002180	747	5001762	379	118.458	4.34603	115.887	Venus-IWS1-IP-1_peak_3363	●	●
TGGT1_chrXII	6078375	6078970	596	6078686	444	138.177	4.34442	135.539	Venus-IWS1-IP-1_peak_11451	●	●
TGGT1_chrVIIb	1545756	1547129	1374	1546670	519	160.827	4.34067	158.127	Venus-IWS1-IP-1_peak_7322		●
TGGT1_chrIa	1186677	1189222	2546	1188430	641	197.305	4.32923	194.519	Venus-IWS1-IP-1_peak_3774
TGGT1_chrVIII	2208414	2220845	12432	2209271	761	233.539	4.32765	230.677	Venus-IWS1-IP-1_peak_5618	●	●
TGGT1_chrXII	154233	155582	1350	154872	387	119.71	4.30718	117.135	Venus-IWS1-IP-1_peak_10366	●	●
TGGT1_chrV	2152973	2153729	757	2153338	423	130.524	4.30627	127.912	Venus-IWS1-IP-1_peak_4592	●
TGGT1_chrVIIa	1714094	1716908	2815	1715623	618	189.028	4.30207	186.26	Venus-IWS1-IP-1_peak_6641	●
TGGT1_chrXI	5450801	5451467	667	5451106	373	115.254	4.29909	112.696	Venus-IWS1-IP-1_peak_10110	●	●
TGGT1_chrXII	6121496	6122526	1031	6121893	395	121.615	4.29096	119.033	Venus-IWS1-IP-1_peak_11454	●
TGGT1_chrXII	3105483	3112836	7354	3111965	675	203.66	4.25483	200.861	Venus-IWS1-IP-1_peak_10926	●	●
TGGT1_chrVIII	2478455	2480026	1572	2479543	384	116.53	4.23244	113.967	Venus-IWS1-IP-1_peak_5689	●	●
TGGT1_chrVI	1556595	1557898	1304	1557072	519	155.984	4.22225	153.296	Venus-IWS1-IP-1_peak_4934	●
TGGT1_chrIV	1105965	1106637	673	1106301	450	135.626	4.22126	132.996	Venus-IWS1-IP-1_peak_2243	●	●
TGGT1_chrX	3011065	3012147	1083	3011438	333	100.992	4.21487	98.4874	Venus-IWS1-IP-1_peak_8350
AAQM03000416	1330	2668	1339	2298	360	108.277	4.19216	105.743	Venus-IWS1-IP-1_peak_187	●
TGGT1_chrVI	512079	512734	656	512421	425	126.754	4.17691	124.154	Venus-IWS1-IP-1_peak_4797	●	●
TGGT1_chrX	5138848	5143754	4907	5139836	457	135.898	4.17234	133.268	Venus-IWS1-IP-1_peak_8730
TGGT1_chrVIIb	4038148	4040513	2366	4038790	726	213.954	4.17065	211.133	Venus-IWS1-IP-1_peak_7712
TGGT1_chrXI	5177632	5179444	1813	5179112	404	120.395	4.16932	117.818	Venus-IWS1-IP-1_peak_10055
TGGT1_chrV	460948	462199	1252	461579	371	110.745	4.16714	108.202	Venus-IWS1-IP-1_peak_4320	●	●
TGGT1_chrIa	1735800	1737371	1572	1736951	417	123.886	4.16085	121.296	Venus-IWS1-IP-1_peak_3876	●
AAQM03001559	104	507	404	159	27	10.6444	4.15862	9.11955	Venus-IWS1-IP-1_peak_1194		●
TGGT1_chrVIIb	4853427	4864812	11386	4862607	373	110.862	4.15177	108.319	Venus-IWS1-IP-1_peak_7826
TGGT1_chrVIIa	3606563	3608178	1616	3606888	479	141.434	4.15009	138.787	Venus-IWS1-IP-1_peak_6963
TGGT1_chrVIII	1551316	1552436	1121	1551634	350	104.112	4.14822	101.594	Venus-IWS1-IP-1_peak_5508	●	●
TGGT1_chrIV	1413236	1414006	771	1413525	534	156.742	4.13667	154.052	Venus-IWS1-IP-1_peak_2315	●	●
TGGT1_chrIII	594451	595771	1321	594664	377	111.52	4.13543	108.974	Venus-IWS1-IP-1_peak_1772	●	●
TGGT1_chrII	1421829	1425261	3433	1423507	592	173.305	4.13404	170.572	Venus-IWS1-IP-1_peak_1528	●	●
TGGT1_chrVI	3344214	3345063	850	3344536	488	143.375	4.13334	140.721	Venus-IWS1-IP-1_peak_5184	●	●
TGGT1_chrXII	2238437	2239747	1311	2238972	509	149.122	4.12627	146.451	Venus-IWS1-IP-1_peak_10787	●	●
TGGT1_chrIa	1286361	1288408	2048	1287656	434	127.529	4.12426	124.926	Venus-IWS1-IP-1_peak_3805		●
TGGT1_chrIII	2353451	2353919	469	2353694	429	125.581	4.10952	122.985	Venus-IWS1-IP-1_peak_2063	●	●
TGGT1_chrIX	25297	26604	1308	25652	554	161.266	4.10916	158.563	Venus-IWS1-IP-1_peak_2518	●	●
TGGT1_chrXI	3685976	3687233	1258	3686632	482	140.683	4.10857	138.038	Venus-IWS1-IP-1_peak_9809	●	●
TGGT1_chrXII	6607675	6608958	1284	6607918	290	85.7404	4.10439	83.3077	Venus-IWS1-IP-1_peak_11532	●
TGGT1_chrVIII	680296	682161	1866	681305	433	126.246	4.09596	123.648	Venus-IWS1-IP-1_peak_5344	●	●
TGGT1_chrVIII	6286044	6286642	599	6286324	365	106.889	4.09582	104.361	Venus-IWS1-IP-1_peak_6260	●
TGGT1_chrX	374039	386121	12083	375880	561	162.359	4.08926	159.654	Venus-IWS1-IP-1_peak_7892	●
TGGT1_chrXI	5894690	5897645	2956	5896629	627	181.079	4.08891	178.328	Venus-IWS1-IP-1_peak_10224	●
TGGT1_chrVIII	1982854	1985180	2327	1983989	495	143.483	4.0859	140.829	Venus-IWS1-IP-1_peak_5584	●	●
AAQM03001907	29	244	216	113	21	8.69687	4.06654	7.25296	Venus-IWS1-IP-1_peak_1255
TGGT1_chrXII	1726646	1727421	776	1727070	342	99.5183	4.06643	97.02	Venus-IWS1-IP-1_peak_10688	●	●
TGGT1_chrVI	2327015	2327642	628	2327314	446	128.868	4.06633	126.26	Venus-IWS1-IP-1_peak_5028	●
TGGT1_chrIX	4767215	4769463	2249	4768362	635	181.827	4.0594	179.074	Venus-IWS1-IP-1_peak_3313	●	●
TGGT1_chrVI	3257697	3262499	4803	3261576	518	148.679	4.05443	146.01	Venus-IWS1-IP-1_peak_5169	●
TGGT1_chrVIIa	1027524	1032375	4852	1031576	504	144.252	4.04255	141.596	Venus-IWS1-IP-1_peak_6550	●	●
TGGT1_chrX	848690	850383	1694	849155	442	126.42	4.02994	123.821	Venus-IWS1-IP-1_peak_7990	●
TGGT1_chrVIIb	1092881	1094738	1858	1093700	601	170.496	4.0236	167.77	Venus-IWS1-IP-1_peak_7254	●
TGGT1_chrXI	3906754	3907770	1017	3907348	509	144.366	4.01176	141.71	Venus-IWS1-IP-1_peak_9851		●
TGGT1_chrXI	344870	347025	2156	345216	493	139.897	4.01113	137.254	Venus-IWS1-IP-1_peak_9222
TGGT1_chrIV	2224307	2225321	1015	2224926	418	118.836	4.00439	116.265	Venus-IWS1-IP-1_peak_2448	●	●
TGGT1_chrX	2424412	2425641	1230	2424895	344	97.7934	3.98594	95.3026	Venus-IWS1-IP-1_peak_8260	●	●
TGGT1_chrXII	5433809	5434814	1006	5434502	358	101.634	3.98525	99.1265	Venus-IWS1-IP-1_peak_11348
TGGT1_chrXI	271362	274380	3019	271997	598	167.518	3.98009	164.8	Venus-IWS1-IP-1_peak_9209	●
TGGT1_chrIX	2461454	2471800	10347	2466851	499	140.051	3.97446	137.407	Venus-IWS1-IP-1_peak_2919
TGGT1_chrVIIb	325747	328287	2541	326837	635	177.166	3.97001	174.424	Venus-IWS1-IP-1_peak_7125	●	●
TGGT1_chrV	1430522	1431560	1039	1430830	365	102.975	3.96588	100.462	Venus-IWS1-IP-1_peak_4493
TGGT1_chrII	2070304	2072594	2291	2071061	588	163.792	3.96006	161.083	Venus-IWS1-IP-1_peak_1631		●
TGGT1_chrVIIa	4198207	4200000	1794	4199588	401	112.62	3.95925	110.071	Venus-IWS1-IP-1_peak_7069	●
TGGT1_chrXII	2036543	2037703	1161	2037253	440	123.174	3.95617	120.586	Venus-IWS1-IP-1_peak_10743	●
TGGT1_chrVIIa	2944968	2946976	2009	2945987	266	75.3429	3.94418	72.9685	Venus-IWS1-IP-1_peak_6845
TGGT1_chrV	2806532	2808785	2254	2807602	378	105.639	3.93741	103.115	Venus-IWS1-IP-1_peak_4697	●
TGGT1_chrXII	1326370	1331282	4913	1330862	621	171.616	3.9368	168.888	Venus-IWS1-IP-1_peak_10635	●	●
TGGT1_chrVIII	2655801	2656826	1026	2656487	643	177.453	3.93426	174.71	Venus-IWS1-IP-1_peak_5715	●	●
TGGT1_chrXII	73604	76983	3380	76311	472	130.688	3.92495	128.075	Venus-IWS1-IP-1_peak_10340
TGGT1_chrVI	1991436	2007787	16352	1999035	366	101.914	3.92233	99.4058	Venus-IWS1-IP-1_peak_4987
TGGT1_chrVIIa	2251093	2252396	1304	2251517	390	108.28	3.91846	105.746	Venus-IWS1-IP-1_peak_6734		●
TGGT1_chrIX	4849512	4852056	2545	4851456	706	193.539	3.91717	190.761	Venus-IWS1-IP-1_peak_3321	●	●
AAQM03001750	104	354	251	209	15	6.74279	3.91485	5.40484	Venus-IWS1-IP-1_peak_1245
TGGT1_chrVIII	3582155	3583021	867	3582672	315	87.7839	3.90987	85.3407	Venus-IWS1-IP-1_peak_5847	●	●
TGGT1_chrVI	416796	417402	607	417113	465	128.202	3.90978	125.597	Venus-IWS1-IP-1_peak_4773	●
TGGT1_chrIII	667454	669026	1573	668195	378	103.92	3.88338	101.403	Venus-IWS1-IP-1_peak_1792	●
TGGT1_chrX	2954768	2959507	4740	2956165	582	157.957	3.87377	155.264	Venus-IWS1-IP-1_peak_8335		●
TGGT1_chrIX	380978	386087	5110	381502	510	138.7	3.87188	136.06	Venus-IWS1-IP-1_peak_2590	●
AAQM03000031	1224	2778	1555	2143	1458	389.901	3.86373	386.78	Venus-IWS1-IP-1_peak_9	●
TGGT1_chrVIIa	4049782	4050580	799	4050173	364	98.9867	3.84481	96.4907	Venus-IWS1-IP-1_peak_7044	●	●
TGGT1_chrVIIb	4902525	4904351	1827	4903260	584	156.926	3.84203	154.235	Venus-IWS1-IP-1_peak_7830	●
TGGT1_chrX	3437273	3438937	1665	3437988	310	84.3158	3.82945	81.8904	Venus-IWS1-IP-1_peak_8431		●
TGGT1_chrXI	1075475	1077421	1947	1076488	470	126.159	3.82438	123.561	Venus-IWS1-IP-1_peak_9372
AAQM03001393	474	688	215	574	18	7.339	3.8237	5.96511	Venus-IWS1-IP-1_peak_1084
TGGT1_chrVIIa	1383661	1386003	2343	1384178	633	168.707	3.82079	165.986	Venus-IWS1-IP-1_peak_6599	●
TGGT1_chrXI	67904	69401	1498	68331	380	102.351	3.81824	99.8413	Venus-IWS1-IP-1_peak_9188	●
TGGT1_chrV	2686152	2687073	922	2686529	373	100.432	3.81554	97.9302	Venus-IWS1-IP-1_peak_4670	●	●
TGGT1_chrVIII	6658446	6660503	2058	6660059	330	88.877	3.80481	86.4286	Venus-IWS1-IP-1_peak_6324	●
TGGT1_chrIX	2021529	2022273	745	2021748	226	61.7265	3.80404	59.4525	Venus-IWS1-IP-1_peak_2859	●	●
TGGT1_chrVIII	1792856	1794707	1852	1793286	511	135.991	3.80321	133.36	Venus-IWS1-IP-1_peak_5545	●
TGGT1_chrXI	1769174	1773085	3912	1770400	556	147.618	3.80126	144.953	Venus-IWS1-IP-1_peak_9482	●	●
TGGT1_chrVI	3028973	3029718	746	3029287	298	80.269	3.79463	77.8657	Venus-IWS1-IP-1_peak_5134
TGGT1_chrVIIb	672833	674178	1346	673409	384	102.513	3.7913	100.003	Venus-IWS1-IP-1_peak_7179	●	●
TGGT1_chrVIII	1109272	1112160	2889	1110298	653	172.247	3.79022	169.517	Venus-IWS1-IP-1_peak_5440	●
TGGT1_chrX	953072	958186	5115	954600	507	134.2	3.7859	131.575	Venus-IWS1-IP-1_peak_8004
AAQM03000493	149	2002	1854	1261	545	143.912	3.78312	141.257	Venus-IWS1-IP-1_peak_288	●
AAQM03000395	111	4937	4827	510	535	140.79	3.77145	138.144	Venus-IWS1-IP-1_peak_145	●
TGGT1_chrIb	300754	316497	15744	306718	354	94.0406	3.76883	91.5669	Venus-IWS1-IP-1_peak_3945
TGGT1_chrX	3344923	3347757	2835	3346022	506	133.081	3.76607	130.461	Venus-IWS1-IP-1_peak_8401
TGGT1_chrXII	827495	829217	1723	827955	466	122.742	3.76494	120.156	Venus-IWS1-IP-1_peak_10528	●
TGGT1_chrXII	703447	705031	1585	704510	396	104.645	3.76242	102.125	Venus-IWS1-IP-1_peak_10499	●	●
TGGT1_chrIV	1458521	1460102	1582	1458993	573	149.968	3.7589	147.295	Venus-IWS1-IP-1_peak_2321	●
TGGT1_chrII	118330	119435	1106	118760	508	133.17	3.75631	130.549	Venus-IWS1-IP-1_peak_1287
TGGT1_chrVIII	1958862	1962634	3773	1962214	503	131.878	3.75609	129.261	Venus-IWS1-IP-1_peak_5575
TGGT1_chrVIIb	1263555	1279182	15628	1276111	589	153.357	3.74472	150.676	Venus-IWS1-IP-1_peak_7279		●
AAQM03000433	120	1572	1453	646	554	144.313	3.74256	141.657	Venus-IWS1-IP-1_peak_211	●
TGGT1_chrIX	3365833	3366693	861	3366133	542	141.106	3.73948	138.459	Venus-IWS1-IP-1_peak_3074
AAQM03001245	71	908	838	503	39	12.5344	3.73761	10.9446	Venus-IWS1-IP-1_peak_980	●
TGGT1_chrXI	5547848	5558769	10922	5553495	410	107.275	3.73503	104.745	Venus-IWS1-IP-1_peak_10129
TGGT1_chrIII	1244034	1246221	2188	1244372	360	94.4807	3.73331	92.0049	Venus-IWS1-IP-1_peak_1868	●	●
TGGT1_chrII	546814	547479	666	547207	401	104.871	3.73182	102.35	Venus-IWS1-IP-1_peak_1356	●	●
TGGT1_chrIX	4361877	4363628	1752	4363038	442	115.259	3.73061	112.7	Venus-IWS1-IP-1_peak_3267	●	●
TGGT1_chrIX	5153106	5155314	2209	5154204	580	150.291	3.72935	147.618	Venus-IWS1-IP-1_peak_3393
TGGT1_chrX	1125632	1127181	1550	1126641	453	117.891	3.72638	115.323	Venus-IWS1-IP-1_peak_8034
TGGT1_chrIII	2257654	2259556	1903	2258937	563	145.793	3.72569	143.132	Venus-IWS1-IP-1_peak_2055	●
TGGT1_chrXI	2821929	2822821	893	2822357	564	145.84	3.72146	143.18	Venus-IWS1-IP-1_peak_9662
TGGT1_chrVIII	3974734	3975628	895	3975237	339	88.7308	3.7197	86.2831	Venus-IWS1-IP-1_peak_5910	●
TGGT1_chrXII	82025	83932	1908	83296	315	82.6209	3.71884	80.2045	Venus-IWS1-IP-1_peak_10341	●
TGGT1_chrIX	3046813	3048596	1784	3047615	543	139.575	3.7014	136.932	Venus-IWS1-IP-1_peak_3007	●	●
TGGT1_chrVI	2833706	2834549	844	2834163	472	121.618	3.69952	119.037	Venus-IWS1-IP-1_peak_5095	●
TGGT1_chrIb	490814	492379	1566	491212	301	78.478	3.69631	76.0848	Venus-IWS1-IP-1_peak_3975	●	●
TGGT1_chrXI	5014955	5015991	1037	5015335	485	124.691	3.6948	122.098	Venus-IWS1-IP-1_peak_10027		●
TGGT1_chrIa	687792	693376	5585	691804	286	74.612	3.69268	72.2425	Venus-IWS1-IP-1_peak_3690	●
TGGT1_chrVIII	2717369	2718045	677	2717617	356	92.1797	3.69194	89.715	Venus-IWS1-IP-1_peak_5730	●	●
TGGT1_chrVIIa	3312543	3327449	14907	3319657	342	88.5259	3.68735	86.0793	Venus-IWS1-IP-1_peak_6921
TGGT1_chrV	2731699	2734728	3030	2733214	541	138.384	3.68677	135.745	Venus-IWS1-IP-1_peak_4683
TGGT1_chrIII	2026434	2027196	763	2026838	490	125.462	3.68341	122.867	Venus-IWS1-IP-1_peak_1994
TGGT1_chrVIIa	500180	502989	2810	501585	654	166.48	3.68306	163.765	Venus-IWS1-IP-1_peak_6441
TGGT1_chrIX	2019289	2020982	1694	2020692	244	63.7266	3.67755	61.4362	Venus-IWS1-IP-1_peak_2858	●	●
TGGT1_chrIX	1270716	1271786	1071	1271214	460	117.71	3.67734	115.143	Venus-IWS1-IP-1_peak_2730
TGGT1_chrVIII	5913338	5914813	1476	5913914	407	104.116	3.66741	101.598	Venus-IWS1-IP-1_peak_6215
TGGT1_chrVIII	6250403	6252447	2045	6251088	373	95.6376	3.66706	93.1565	Venus-IWS1-IP-1_peak_6253
TGGT1_chrXII	6443125	6444471	1347	6443612	376	96.3094	3.66478	93.8254	Venus-IWS1-IP-1_peak_11499
TGGT1_chrIa	1012656	1013145	490	1012966	330	84.8335	3.66377	82.4056	Venus-IWS1-IP-1_peak_3732
TGGT1_chrII	80033	99710	19678	98168	545	138.12	3.6601	135.483	Venus-IWS1-IP-1_peak_1278	●
TGGT1_chrIV	1508454	1510154	1701	1509607	482	122.464	3.65972	119.879	Venus-IWS1-IP-1_peak_2331	●	●
TGGT1_chrIb	30814	35324	4511	32035	601	151.864	3.6571	149.186	Venus-IWS1-IP-1_peak_3900	●
TGGT1_chrVIII	4641787	4643169	1383	4642852	367	93.776	3.65565	91.3034	Venus-IWS1-IP-1_peak_6008	●	●
TGGT1_chrIV	892469	893537	1069	892727	375	95.7407	3.65506	93.2592	Venus-IWS1-IP-1_peak_2224	●
TGGT1_chrX	6364652	6366356	1705	6364941	228	59.2245	3.65287	56.9724	Venus-IWS1-IP-1_peak_9009
TGGT1_chrVIIb	4068563	4069741	1179	4069215	477	120.888	3.6517	118.308	Venus-IWS1-IP-1_peak_7723	●
TGGT1_chrVIII	6168991	6170575	1585	6170150	563	142.153	3.65124	139.503	Venus-IWS1-IP-1_peak_6243	●	●
TGGT1_chrVI	234652	235394	743	235024	331	84.6751	3.64979	82.248	Venus-IWS1-IP-1_peak_4759	●	●
TGGT1_chrVIII	6821872	6824642	2771	6824033	553	139.57	3.649	136.928	Venus-IWS1-IP-1_peak_6362	●	●
TGGT1_chrX	4244104	4245250	1147	4244815	285	73.194	3.64621	70.8342	Venus-IWS1-IP-1_peak_8578
AAQM03000731	793	1351	559	1213	226	58.5442	3.64371	56.2982	Venus-IWS1-IP-1_peak_501	●
TGGT1_chrX	2959889	2967241	7353	2965582	287	73.5972	3.64261	71.2346	Venus-IWS1-IP-1_peak_8336	●	●
TGGT1_chrVIIa	781459	784195	2737	783043	539	135.75	3.64141	133.12	Venus-IWS1-IP-1_peak_6513	●
TGGT1_chrIa	1382248	1384223	1976	1383430	357	90.6765	3.63595	88.2193	Venus-IWS1-IP-1_peak_3822
TGGT1_chrX	6178896	6184373	5478	6180937	502	126.093	3.62935	123.495	Venus-IWS1-IP-1_peak_8969	●	●
TGGT1_chrX	4192120	4193184	1065	4192877	324	82.2488	3.62557	79.8345	Venus-IWS1-IP-1_peak_8559		●
AAQM03001881	60	265	206	173	25	8.62075	3.62419	7.18043	Venus-IWS1-IP-1_peak_1253
TGGT1_chrIa	1317006	1318167	1162	1317386	423	105.491	3.59733	102.968	Venus-IWS1-IP-1_peak_3809	●
TGGT1_chrV	1334984	1339838	4855	1339484	297	74.5834	3.58635	72.214	Venus-IWS1-IP-1_peak_4474	●
TGGT1_chrVIIa	1054183	1054952	770	1054586	369	91.8493	3.58138	89.3862	Venus-IWS1-IP-1_peak_6553		●
TGGT1_chrVIIa	465316	475376	10061	466825	603	147.932	3.57351	145.265	Venus-IWS1-IP-1_peak_6435	●	●
TGGT1_chrX	3646289	3646934	646	3646540	354	87.9763	3.57347	85.5323	Venus-IWS1-IP-1_peak_8464	●
TGGT1_chrX	2187407	2188382	976	2188112	272	68.1336	3.57012	65.8097	Venus-IWS1-IP-1_peak_8226	●	●
TGGT1_chrXII	3701427	3702662	1236	3701933	518	127.285	3.56944	124.683	Venus-IWS1-IP-1_peak_11027
TGGT1_chrXI	4648911	4649859	949	4649376	451	111.115	3.5679	108.571	Venus-IWS1-IP-1_peak_9991	●	●
TGGT1_chrXII	947341	948515	1175	947891	553	135.535	3.56614	132.906	Venus-IWS1-IP-1_peak_10558	●
TGGT1_chrIa	1396086	1396783	698	1396436	567	137.859	3.54554	135.223	Venus-IWS1-IP-1_peak_3827	●
TGGT1_chrIX	5372828	5373722	895	5373384	301	74.3915	3.54331	72.0234	Venus-IWS1-IP-1_peak_3428
TGGT1_chrII	1252308	1253748	1441	1253366	521	126.693	3.54109	124.093	Venus-IWS1-IP-1_peak_1495
AAQM03001310	683	1160	478	923	491	119.452	3.53872	116.878	Venus-IWS1-IP-1_peak_1028	●
TGGT1_chrIX	2754066	2757545	3480	2755623	572	138.656	3.5378	136.017	Venus-IWS1-IP-1_peak_2968	●	●
TGGT1_chrIb	1284069	1285067	999	1284502	447	108.896	3.53632	106.36	Venus-IWS1-IP-1_peak_4122
TGGT1_chrIa	270688	272065	1378	271304	534	129.454	3.53412	126.844	Venus-IWS1-IP-1_peak_3601	●
TGGT1_chrV	153626	155288	1663	154646	465	112.947	3.53091	110.396	Venus-IWS1-IP-1_peak_4273	●	●
TGGT1_chrIa	1521914	1522889	976	1522538	376	91.769	3.52864	89.3063	Venus-IWS1-IP-1_peak_3849
TGGT1_chrIV	1555053	1556260	1208	1555879	474	114.972	3.52837	112.414	Venus-IWS1-IP-1_peak_2342
AAQM03000543	70	817	748	601	105	27.3803	3.52089	25.4708	Venus-IWS1-IP-1_peak_333	●
TGGT1_chrIa	308181	309160	980	308587	377	91.3416	3.50903	88.881	Venus-IWS1-IP-1_peak_3610
AAQM03001550	93	574	482	319	137	34.7764	3.50547	32.7706	Venus-IWS1-IP-1_peak_1190
TGGT1_chrX	3833368	3839081	5714	3833779	557	133.331	3.5024	130.71	Venus-IWS1-IP-1_peak_8503
TGGT1_chrX	5153455	5154474	1020	5153831	425	102.153	3.49656	99.6439	Venus-IWS1-IP-1_peak_8734		●
TGGT1_chrXI	4565653	4567429	1777	4566510	499	119.465	3.49645	116.891	Venus-IWS1-IP-1_peak_9975		●
TGGT1_chrX	1535601	1536561	961	1536253	343	82.8711	3.49376	80.4534	Venus-IWS1-IP-1_peak_8114	●	●
AAQM03001455	162	716	555	613	9	4.58897	3.49373	3.43005	Venus-IWS1-IP-1_peak_1129
TGGT1_chrIV	83970	85065	1096	84748	306	74.1535	3.49153	71.7871	Venus-IWS1-IP-1_peak_2070
AAQM03000715	3	554	552	109	492	117.567	3.49056	115	Venus-IWS1-IP-1_peak_487	●	●
TGGT1_chrVIII	2044559	2046044	1486	2045123	396	94.9753	3.48563	92.4973	Venus-IWS1-IP-1_peak_5600
TGGT1_chrV	1692734	1694988	2255	1694704	396	94.7876	3.48039	92.3106	Venus-IWS1-IP-1_peak_4531
TGGT1_chrIX	4697617	4699350	1734	4698961	332	79.8558	3.47906	77.4548	Venus-IWS1-IP-1_peak_3310	●	●
TGGT1_chrIa	881750	883427	1678	882523	335	80.4231	3.47477	78.0189	Venus-IWS1-IP-1_peak_3712	●
TGGT1_chrXII	3601096	3602084	989	3601763	279	67.3997	3.47416	65.0813	Venus-IWS1-IP-1_peak_11014
TGGT1_chrVIII	6235167	6236388	1222	6235810	341	81.7759	3.47345	79.3643	Venus-IWS1-IP-1_peak_6251	●	●
AAQM03000580	256	1991	1736	936	339	81.1646	3.46867	78.7564	Venus-IWS1-IP-1_peak_349		●
TGGT1_chrVIIa	367306	370073	2768	367964	475	112.617	3.46764	110.067	Venus-IWS1-IP-1_peak_6425
TGGT1_chrII	1877096	1879639	2544	1877555	488	115.532	3.46554	112.972	Venus-IWS1-IP-1_peak_1594	●	●
TGGT1_chrVIIa	4168715	4169769	1055	4169030	268	64.6221	3.46507	62.3249	Venus-IWS1-IP-1_peak_7063	●	●
TGGT1_chrIa	1608537	1609177	641	1608914	348	82.7154	3.45178	80.2986	Venus-IWS1-IP-1_peak_3858	●	●
TGGT1_chrXI	4472818	4474684	1867	4473883	357	84.7449	3.4505	82.3174	Venus-IWS1-IP-1_peak_9952		●
TGGT1_chrXII	2608908	2613819	4912	2610073	642	149.928	3.44474	147.256	Venus-IWS1-IP-1_peak_10839	●
TGGT1_chrIa	917088	918237	1150	917503	303	72.0884	3.4421	69.7362	Venus-IWS1-IP-1_peak_3719
AAQM03002011	62	285	224	138	95	24.2811	3.44073	22.4218	Venus-IWS1-IP-1_peak_1258
AAQM03001742	62	380	319	212	254	60.7125	3.43637	58.4472	Venus-IWS1-IP-1_peak_1242
TGGT1_chrXII	5092901	5094240	1340	5093968	294	69.5828	3.42573	67.2481	Venus-IWS1-IP-1_peak_11281	●
TGGT1_chrXII	1554356	1555912	1557	1555303	579	134.321	3.42259	131.696	Venus-IWS1-IP-1_peak_10672
TGGT1_chrIa	1492902	1494488	1587	1493431	359	84.2683	3.42189	81.8432	Venus-IWS1-IP-1_peak_3846
TGGT1_chrVI	2561667	2575364	13698	2574755	630	145.814	3.42086	143.154	Venus-IWS1-IP-1_peak_5062
TGGT1_chrXII	3211507	3214502	2996	3213852	515	119.583	3.41857	117.008	Venus-IWS1-IP-1_peak_10944	●	●
TGGT1_chrVI	3070361	3071316	956	3070727	379	88.1356	3.40224	85.6908	Venus-IWS1-IP-1_peak_5138
AAQM03001555	77	536	460	284	134	32.634	3.39127	30.6538	Venus-IWS1-IP-1_peak_1193	●
TGGT1_chrIa	256640	258131	1492	257426	476	109.394	3.38785	106.856	Venus-IWS1-IP-1_peak_3598
AAQM03000658	64	7783	7720	3263	340	78.8706	3.38743	76.4753	Venus-IWS1-IP-1_peak_432
TGGT1_chrII	1370374	1371739	1366	1370849	308	71.4937	3.38055	69.1454	Venus-IWS1-IP-1_peak_1514	●	●
TGGT1_chrVIII	923506	924219	714	923784	265	61.7506	3.37582	59.4764	Venus-IWS1-IP-1_peak_5406
TGGT1_chrX	1512828	1514306	1479	1513567	378	86.4237	3.3595	83.9873	Venus-IWS1-IP-1_peak_8108
TGGT1_chrXII	554849	558660	3812	558243	313	71.8534	3.35434	69.5028	Venus-IWS1-IP-1_peak_10464
AAQM03001541	122	469	348	261	221	51.3812	3.35003	49.2011	Venus-IWS1-IP-1_peak_1183
TGGT1_chrVI	489821	494332	4512	492322	551	124.014	3.34439	121.424	Venus-IWS1-IP-1_peak_4794		●
TGGT1_chrVIIa	3660795	3661688	894	3661210	368	83.656	3.34335	81.2341	Venus-IWS1-IP-1_peak_6971	●	●
TGGT1_chrIa	682046	686064	4019	682670	580	130.249	3.34153	127.637	Venus-IWS1-IP-1_peak_3688	●	●
TGGT1_chrX	5594375	5596570	2196	5594663	344	78.2408	3.33939	75.8489	Venus-IWS1-IP-1_peak_8827
TGGT1_chrIV	873845	876614	2770	874685	391	88.5416	3.33832	86.0949	Venus-IWS1-IP-1_peak_2217
AAQM03000420	2090	2942	853	2391	632	141.365	3.336	138.718	Venus-IWS1-IP-1_peak_194	●	●
TGGT1_chrVIII	2089221	2089931	711	2089529	314	71.4703	3.33361	69.1222	Venus-IWS1-IP-1_peak_5605	●	●
TGGT1_chrXI	5787062	5791052	3991	5789724	440	98.989	3.33036	96.4928	Venus-IWS1-IP-1_peak_10193	●
TGGT1_chrVIIb	3399021	3400143	1123	3399572	531	118.903	3.32999	116.331	Venus-IWS1-IP-1_peak_7628	●
TGGT1_chrXI	5088324	5089114	791	5088635	253	57.8486	3.32412	55.6088	Venus-IWS1-IP-1_peak_10034	●
TGGT1_chrV	2616432	2620416	3985	2617662	515	114.997	3.32153	112.439	Venus-IWS1-IP-1_peak_4656
TGGT1_chrIV	4	709	706	106	241	55.1377	3.32038	52.9226	Venus-IWS1-IP-1_peak_2065	●	●
AAQM03001830	57	331	275	258	14	5.32948	3.31272	4.09733	Venus-IWS1-IP-1_peak_1250	●
TGGT1_chrXII	2182789	2184188	1400	2183980	410	91.3257	3.30173	88.8652	Venus-IWS1-IP-1_peak_10769	●	●
TGGT1_chrVIIa	4179817	4180994	1178	4180197	475	105.144	3.29603	102.622	Venus-IWS1-IP-1_peak_7065	●
TGGT1_chrIX	4083775	4085564	1790	4084227	553	121.923	3.29489	119.34	Venus-IWS1-IP-1_peak_3220	●
AAQM03001490	125	507	383	319	88	21.4093	3.29397	19.6022	Venus-IWS1-IP-1_peak_1150	●
TGGT1_chrIII	548089	550536	2448	549772	499	110.2	3.29332	107.659	Venus-IWS1-IP-1_peak_1755
TGGT1_chrXII	3519765	3520639	875	3520152	433	95.7689	3.28845	93.2873	Venus-IWS1-IP-1_peak_11000	●
TGGT1_chrIa	533835	534980	1146	534571	485	106.897	3.28704	104.369	Venus-IWS1-IP-1_peak_3640	●
TGGT1_chrVIII	1736708	1740079	3372	1738597	473	103.752	3.27424	101.236	Venus-IWS1-IP-1_peak_5531		●
TGGT1_chrVI	1654970	1659724	4755	1656955	409	89.9174	3.27052	87.4639	Venus-IWS1-IP-1_peak_4950	●	●
TGGT1_chrIV	362408	363103	696	362837	316	69.8324	3.26339	67.4959	Venus-IWS1-IP-1_peak_2123	●	●
TGGT1_chrIV	440043	441420	1378	440427	432	93.931	3.24831	91.4578	Venus-IWS1-IP-1_peak_2136
TGGT1_chrVIIa	1920774	1921960	1187	1921230	452	98.1449	3.24791	95.6526	Venus-IWS1-IP-1_peak_6683	●
TGGT1_chrIa	525082	529969	4888	529598	410	89.1207	3.24426	86.6713	Venus-IWS1-IP-1_peak_3639	●	●
AAQM03001319	54	1106	1053	749	165	37.2099	3.2375	35.1763	Venus-IWS1-IP-1_peak_1035	●
TGGT1_chrIa	463285	476549	13265	471601	352	76.6345	3.23719	74.2521	Venus-IWS1-IP-1_peak_3629
AAQM03001469	50	752	703	438	292	63.9814	3.23674	61.6891	Venus-IWS1-IP-1_peak_1140	●
TGGT1_chrXII	6627000	6635927	8928	6634006	546	117.426	3.23628	114.859	Venus-IWS1-IP-1_peak_11537	●	●
TGGT1_chrV	246631	248995	2365	247082	433	93.5767	3.23441	91.1051	Venus-IWS1-IP-1_peak_4282	●	●
TGGT1_chrXII	3289103	3290343	1241	3290049	480	103.437	3.23393	100.922	Venus-IWS1-IP-1_peak_10958	●	●
TGGT1_chrIX	48347	49870	1524	49229	383	83.039	3.23376	80.6203	Venus-IWS1-IP-1_peak_2519		●
TGGT1_chrXI	476733	480291	3559	479163	516	110.675	3.22719	108.132	Venus-IWS1-IP-1_peak_9239
TGGT1_chrIX	2293140	2295332	2193	2293989	520	111.432	3.22552	108.886	Venus-IWS1-IP-1_peak_2898
AAQM03000506	680	1444	765	1169	551	117.832	3.2238	115.264	Venus-IWS1-IP-1_peak_303		●
TGGT1_chrVIIb	1778461	1781805	3345	1780345	581	123.722	3.21674	121.132	Venus-IWS1-IP-1_peak_7365
TGGT1_chrVIIa	2887401	2891827	4427	2891401	176	39.1524	3.21502	37.0972	Venus-IWS1-IP-1_peak_6818
TGGT1_chrXI	3763768	3774981	11214	3765065	504	107.546	3.21422	105.015	Venus-IWS1-IP-1_peak_9819		●
TGGT1_chrXI	5433054	5435355	2302	5433760	447	95.5787	3.21206	93.0979	Venus-IWS1-IP-1_peak_10099
TGGT1_chrXII	4256261	4258317	2057	4256881	438	93.5537	3.2084	91.0822	Venus-IWS1-IP-1_peak_11106	●	●
AAQM03001857	25	310	286	99	479	102.065	3.20819	99.5555	Venus-IWS1-IP-1_peak_1252	●	●
TGGT1_chrXI	5446275	5447410	1136	5446893	201	44.2422	3.20798	42.1326	Venus-IWS1-IP-1_peak_10107
TGGT1_chrIX	3971344	3972571	1228	3972158	353	75.8515	3.20745	73.474	Venus-IWS1-IP-1_peak_3190
TGGT1_chrVIII	3286894	3289491	2598	3288346	457	97.4496	3.20718	94.9605	Venus-IWS1-IP-1_peak_5813		●
TGGT1_chrVIII	2195908	2198301	2394	2197986	458	97.3411	3.19987	94.8524	Venus-IWS1-IP-1_peak_5616
TGGT1_chrIII	1202176	1203899	1724	1202755	393	83.856	3.19916	81.4331	Venus-IWS1-IP-1_peak_1863		●
TGGT1_chrX	4883191	4883811	621	4883427	311	66.8228	3.1974	64.5086	Venus-IWS1-IP-1_peak_8678	●
TGGT1_chrVIII	2952212	2952856	645	2952497	274	59.1239	3.19593	56.8728	Venus-IWS1-IP-1_peak_5770
TGGT1_chrIX	608839	610744	1906	609204	393	83.556	3.19112	81.1347	Venus-IWS1-IP-1_peak_2624	●	●
TGGT1_chrIX	3630803	3631818	1016	3631278	257	55.4299	3.18879	53.2122	Venus-IWS1-IP-1_peak_3131
TGGT1_chrX	2516725	2519231	2507	2518089	627	131.368	3.18385	128.753	Venus-IWS1-IP-1_peak_8271
TGGT1_chrXII	2023937	2024764	828	2024266	311	66.3962	3.18302	64.0851	Venus-IWS1-IP-1_peak_10739
TGGT1_chrX	6420789	6437094	16306	6422512	618	129.347	3.1809	126.738	Venus-IWS1-IP-1_peak_9021
TGGT1_chrX	7155840	7161206	5367	7159326	507	106.098	3.17101	103.573	Venus-IWS1-IP-1_peak_9149		●
TGGT1_chrXII	2302918	2304888	1971	2304045	455	95.3968	3.16921	92.9168	Venus-IWS1-IP-1_peak_10798
TGGT1_chrXII	6719841	6720434	594	6720108	364	76.7675	3.16788	74.3843	Venus-IWS1-IP-1_peak_11552
TGGT1_chrVIIb	753266	755021	1756	754573	452	94.7226	3.16778	92.2458	Venus-IWS1-IP-1_peak_7192	●
TGGT1_chrVI	2706924	2707609	686	2707286	301	63.8791	3.16703	61.5876	Venus-IWS1-IP-1_peak_5075		●
TGGT1_chrIII	939174	942881	3708	940899	441	92.2585	3.16254	89.7933	Venus-IWS1-IP-1_peak_1820	●	●
TGGT1_chrIa	209346	219600	10255	212773	266	56.5218	3.15882	54.294	Venus-IWS1-IP-1_peak_3580
TGGT1_chrXI	513449	516993	3545	516154	378	79.0486	3.1519	76.6521	Venus-IWS1-IP-1_peak_9248
TGGT1_chrV	687265	689039	1775	688515	437	90.9351	3.15033	88.4765	Venus-IWS1-IP-1_peak_4354	●	●
TGGT1_chrX	5637055	5639408	2354	5638516	377	78.7109	3.14816	76.3164	Venus-IWS1-IP-1_peak_8839	●
TGGT1_chrX	6384240	6385684	1445	6384995	299	62.8529	3.14551	60.5695	Venus-IWS1-IP-1_peak_9012	●	●
AAQM03001748	11	345	335	108	59	14.1878	3.14448	12.5488	Venus-IWS1-IP-1_peak_1244
TGGT1_chrIb	800151	802651	2501	801847	342	71.4496	3.14264	69.1016	Venus-IWS1-IP-1_peak_4036	●	●
TGGT1_chrVIII	5666655	5669042	2388	5667020	460	95.2039	3.14153	92.7248	Venus-IWS1-IP-1_peak_6189
TGGT1_chrXII	2730748	2731734	987	2731311	333	69.5208	3.13912	67.1866	Venus-IWS1-IP-1_peak_10870
TGGT1_chrX	1328076	1328912	837	1328469	311	65.0079	3.13645	62.7076	Venus-IWS1-IP-1_peak_8076
TGGT1_chrXI	4769931	4771087	1157	4770620	392	81.2477	3.13492	78.839	Venus-IWS1-IP-1_peak_10002
TGGT1_chrVIIb	4782559	4783282	724	4782891	310	64.6308	3.13056	62.3334	Venus-IWS1-IP-1_peak_7814	●	●
TGGT1_chrVIII	3014835	3015740	906	3015332	372	77.0341	3.1295	74.6494	Venus-IWS1-IP-1_peak_5773	●	●
TGGT1_chrVIIa	523881	524736	856	524250	307	63.929	3.1272	61.6371	Venus-IWS1-IP-1_peak_6448	●	●
TGGT1_chrIX	5598490	5600416	1927	5598961	391	80.7475	3.12694	78.3414	Venus-IWS1-IP-1_peak_3467		●
AAQM03001239	105	1430	1326	1033	386	79.4881	3.11998	77.0892	Venus-IWS1-IP-1_peak_974
TGGT1_chrXI	4909378	4910346	969	4909840	339	70.04	3.11797	67.7021	Venus-IWS1-IP-1_peak_10020
TGGT1_chrX	829083	833709	4627	831889	296	61.4479	3.11753	59.1762	Venus-IWS1-IP-1_peak_7987
TGGT1_chrIX	3384592	3385419	828	3385000	321	66.4117	3.11677	64.1005	Venus-IWS1-IP-1_peak_3075	●
AAQM03001669	89	405	317	268	90	20.2239	3.11387	18.4409	Venus-IWS1-IP-1_peak_1230
TGGT1_chrIII	411184	424985	13802	418562	343	70.39	3.10444	68.0495	Venus-IWS1-IP-1_peak_1740
AAQM03001100	53	1504	1452	634	247	51.3044	3.10236	49.125	Venus-IWS1-IP-1_peak_876	●	●
TGGT1_chrX	7086442	7087112	671	7086660	281	57.981	3.10012	55.7401	Venus-IWS1-IP-1_peak_9146		●
TGGT1_chrVIIb	3076435	3081522	5088	3081022	352	72.0064	3.09952	69.6548	Venus-IWS1-IP-1_peak_7577
TGGT1_chrIX	5873747	5874276	530	5873973	270	55.785	3.0994	53.564	Venus-IWS1-IP-1_peak_3501	●	●
TGGT1_chrVI	452648	453323	676	453068	285	58.7422	3.09902	56.4945	Venus-IWS1-IP-1_peak_4781
TGGT1_chrXI	4815815	4817093	1279	4816322	386	78.6692	3.09795	76.2749	Venus-IWS1-IP-1_peak_10010	●	●
TGGT1_chrII	2087904	2088576	673	2088229	252	52.1536	3.09658	49.9661	Venus-IWS1-IP-1_peak_1632		●
TGGT1_chrII	843879	844982	1104	844286	267	55.1116	3.09633	52.8967	Venus-IWS1-IP-1_peak_1409
TGGT1_chrXII	3661193	3661967	775	3661658	295	60.6161	3.09539	58.3516	Venus-IWS1-IP-1_peak_11025
TGGT1_chrIa	202913	205393	2481	203614	582	117.144	3.09406	114.579	Venus-IWS1-IP-1_peak_3577
AAQM03001492	177	474	298	303	58	13.6639	3.09208	12.0399	Venus-IWS1-IP-1_peak_1152
AAQM03001714	98	304	207	185	28	7.67264	3.09201	6.28008	Venus-IWS1-IP-1_peak_1237
TGGT1_chrIX	2677845	2680472	2628	2678629	437	88.4686	3.09149	86.0222	Venus-IWS1-IP-1_peak_2959	●	●
AAQM03000938	50	980	931	300	141	30.071	3.08816	28.1234	Venus-IWS1-IP-1_peak_733	●
TGGT1_chrVIIa	655435	659706	4272	657611	435	87.927	3.08797	85.4833	Venus-IWS1-IP-1_peak_6487	●	●
AAQM03001012	66	889	824	737	416	84.1714	3.08742	81.7468	Venus-IWS1-IP-1_peak_813
TGGT1_chrIV	2364722	2367155	2434	2365429	435	87.8858	3.08698	85.4421	Venus-IWS1-IP-1_peak_2486
AAQM03000450	1746	2856	1111	2365	262	53.8533	3.08573	51.6498	Venus-IWS1-IP-1_peak_238	●
TGGT1_chrX	5308869	5311267	2399	5310167	353	71.6814	3.08421	69.332	Venus-IWS1-IP-1_peak_8777
AAQM03001425	47	606	560	397	51	12.2097	3.08129	10.6304	Venus-IWS1-IP-1_peak_1110	●
AAQM03000773	1541	2036	496	1802	573	114.326	3.07509	111.77	Venus-IWS1-IP-1_peak_557	●
TGGT1_chrIV	2018121	2019324	1204	2018892	375	75.6652	3.07503	73.2889	Venus-IWS1-IP-1_peak_2430		●
TGGT1_chrXII	5451138	5453145	2008	5451883	487	97.372	3.07153	94.8833	Venus-IWS1-IP-1_peak_11353		●
TGGT1_chrVIIb	1721880	1724187	2308	1722292	491	98.1327	3.07114	95.6404	Venus-IWS1-IP-1_peak_7348
TGGT1_chrXII	6040149	6040870	722	6040485	377	75.8445	3.06925	73.467	Venus-IWS1-IP-1_peak_11445	●
TGGT1_chrIX	3481592	3482151	560	3481872	176	36.5984	3.06643	34.5718	Venus-IWS1-IP-1_peak_3093
TGGT1_chrX	1038444	1039101	658	1038738	332	66.9784	3.06618	64.6632	Venus-IWS1-IP-1_peak_8015	●	●
TGGT1_chrXI	1841111	1846579	5469	1842916	506	100.685	3.06357	98.1822	Venus-IWS1-IP-1_peak_9499
TGGT1_chrXII	604413	605183	771	604715	220	45.0858	3.06218	42.9678	Venus-IWS1-IP-1_peak_10482	●
TGGT1_chrXI	2319584	2320566	983	2320163	288	58.1983	3.05845	55.9554	Venus-IWS1-IP-1_peak_9578
AAQM03001576	190	446	257	256	29	7.74669	3.05499	6.35024	Venus-IWS1-IP-1_peak_1203
TGGT1_chrIa	1422956	1425415	2460	1424230	390	77.8182	3.05449	75.4288	Venus-IWS1-IP-1_peak_3832	●	●
TGGT1_chrVIIa	4358367	4359742	1376	4358795	308	61.9447	3.05407	59.6688	Venus-IWS1-IP-1_peak_7090	●	●
TGGT1_chrVI	1518862	1520378	1517	1520133	277	55.834	3.04992	53.6126	Venus-IWS1-IP-1_peak_4925	●
AAQM03001705	52	333	282	156	84	18.4405	3.04648	16.6961	Venus-IWS1-IP-1_peak_1235	●
TGGT1_chrIII	269275	271121	1847	270230	357	70.8406	3.03737	68.4969	Venus-IWS1-IP-1_peak_1713		●
TGGT1_chrXI	2733346	2735853	2508	2735159	378	74.7401	3.03391	72.3696	Venus-IWS1-IP-1_peak_9645	●	●
TGGT1_chrXII	5752837	5754525	1689	5753798	347	68.7387	3.03193	66.4104	Venus-IWS1-IP-1_peak_11404
TGGT1_chrXII	1401554	1402719	1166	1402175	406	79.6769	3.02325	77.2769	Venus-IWS1-IP-1_peak_10648	●
TGGT1_chrX	3841604	3846518	4915	3844415	254	50.7226	3.02315	48.549	Venus-IWS1-IP-1_peak_8506
AAQM03000649	150	446	297	345	38	9.37277	3.02161	7.89854	Venus-IWS1-IP-1_peak_422
AAQM03001481	128	642	515	252	30	7.8243	3.02114	6.42353	Venus-IWS1-IP-1_peak_1145
TGGT1_chrXI	862466	864731	2266	863664	359	70.63	3.02043	68.2878	Venus-IWS1-IP-1_peak_9327		●
AAQM03001095	96	1062	967	886	560	108.786	3.01971	106.25	Venus-IWS1-IP-1_peak_870		●
TGGT1_chrIX	944915	945557	643	945243	472	92.0429	3.01902	89.5788	Venus-IWS1-IP-1_peak_2675
TGGT1_chrIX	3050834	3052771	1938	3051189	394	77.0007	3.01308	74.6161	Venus-IWS1-IP-1_peak_3008
TGGT1_chrIX	3033572	3035652	2081	3033968	431	83.9468	3.01164	81.5234	Venus-IWS1-IP-1_peak_3001
TGGT1_chrXII	6574673	6575562	890	6575091	314	61.7645	3.01046	59.4903	Venus-IWS1-IP-1_peak_11520
TGGT1_chrXI	2082195	2083395	1201	2082607	298	58.7158	3.00977	56.4683	Venus-IWS1-IP-1_peak_9550		●
AAQM03001487	111	637	527	270	75	16.4011	3.0093	14.7043	Venus-IWS1-IP-1_peak_1148
TGGT1_chrVIIa	3920023	3921838	1816	3921118	308	60.5791	3.00881	58.315	Venus-IWS1-IP-1_peak_7022
TGGT1_chrVIIa	3893813	3895538	1726	3894204	400	77.9479	3.00825	75.5579	Venus-IWS1-IP-1_peak_7019		●
TGGT1_chrXII	6044773	6045528	756	6045059	319	62.6193	3.00754	60.3379	Venus-IWS1-IP-1_peak_11446	●
TGGT1_chrXII	813985	815590	1606	814576	433	84.1326	3.0071	81.7082	Venus-IWS1-IP-1_peak_10526
TGGT1_chrXII	6572667	6574322	1656	6573084	328	64.2363	3.00495	61.942	Venus-IWS1-IP-1_peak_11519
TGGT1_chrVIIa	1697650	1698436	787	1698072	325	63.6441	3.00413	61.3544	Venus-IWS1-IP-1_peak_6639		●
TGGT1_chrVIII	645448	650481	5034	648431	366	71.2792	3.00143	68.9325	Venus-IWS1-IP-1_peak_5335	●	●
TGGT1_chrXII	5186256	5186876	621	5186509	245	48.3188	2.99474	46.1691	Venus-IWS1-IP-1_peak_11300	●
TGGT1_chrXII	196875	198924	2050	197792	233	46.0299	2.99328	43.9027	Venus-IWS1-IP-1_peak_10381	●
TGGT1_chrIII	281920	282776	857	282315	234	46.2019	2.9926	44.073	Venus-IWS1-IP-1_peak_1716
TGGT1_chrVIIb	2655738	2657146	1409	2656107	419	80.886	2.99239	78.4792	Venus-IWS1-IP-1_peak_7521
TGGT1_chrXII	1414041	1415403	1363	1414690	304	59.2746	2.99051	57.0221	Venus-IWS1-IP-1_peak_10653		●
AAQM03001620	54	385	332	136	27	7.12786	2.98539	5.76623	Venus-IWS1-IP-1_peak_1218
AAQM03000969	89	463	375	321	52	11.8652	2.98457	10.2974	Venus-IWS1-IP-1_peak_764		●
AAQM03000429	1718	2283	566	2030	273	53.2692	2.98325	51.071	Venus-IWS1-IP-1_peak_206	●	●
TGGT1_chrX	3874580	3875531	952	3874913	419	80.5005	2.98301	78.0959	Venus-IWS1-IP-1_peak_8513	●	●
TGGT1_chrVIIb	2003402	2004338	937	2003902	365	70.4116	2.98249	68.071	Venus-IWS1-IP-1_peak_7404		●
TGGT1_chrXI	4756812	4757534	723	4757099	366	70.5058	2.97993	68.1645	Venus-IWS1-IP-1_peak_10001
TGGT1_chrX	6008014	6012458	4445	6011085	450	86.1129	2.97923	83.6781	Venus-IWS1-IP-1_peak_8940
TGGT1_chrX	2634737	2635426	690	2635051	245	47.9301	2.97874	45.7843	Venus-IWS1-IP-1_peak_8282	●	●
AAQM03001765	114	346	233	222	237	46.4042	2.97727	44.2733	Venus-IWS1-IP-1_peak_1247
TGGT1_chrIV	2140847	2141334	488	2141130	351	67.5532	2.97533	65.2335	Venus-IWS1-IP-1_peak_2441	●
TGGT1_chrIb	902439	904872	2434	903196	264	51.2638	2.97085	49.0848	Venus-IWS1-IP-1_peak_4059
TGGT1_chrXII	572841	574317	1477	573668	400	76.4045	2.96896	74.0237	Venus-IWS1-IP-1_peak_10468
TGGT1_chrXI	2999742	3002244	2503	3001532	434	82.6853	2.96867	80.2687	Venus-IWS1-IP-1_peak_9685	●
TGGT1_chrII	1046316	1047433	1118	1046768	324	62.3144	2.96841	60.0354	Venus-IWS1-IP-1_peak_1451
AAQM03001630	132	400	269	300	36	8.76609	2.96807	7.31891	Venus-IWS1-IP-1_peak_1221
TGGT1_chrXII	4368644	4369782	1139	4368989	320	61.5559	2.96785	59.2833	Venus-IWS1-IP-1_peak_11127		●
TGGT1_chrIb	1157362	1158828	1467	1158231	372	71.0736	2.96495	68.7282	Venus-IWS1-IP-1_peak_4104	●
AAQM03000727	4767	5284	518	5168	219	42.7769	2.96472	40.6826	Venus-IWS1-IP-1_peak_496	●	●
TGGT1_chrV	1280028	1280817	790	1280659	134	27.0144	2.96399	25.1105	Venus-IWS1-IP-1_peak_4456	●
TGGT1_chrVIII	1390070	1390644	575	1390305	215	42.0136	2.96365	39.9273	Venus-IWS1-IP-1_peak_5488		●
TGGT1_chrXII	4462873	4465161	2289	4463079	220	42.8216	2.95833	40.7267	Venus-IWS1-IP-1_peak_11161
TGGT1_chrVIIb	2303479	2304146	668	2303836	324	61.9325	2.9565	59.6567	Venus-IWS1-IP-1_peak_7456		●
TGGT1_chrIV	229535	230288	754	229878	320	61.1705	2.95569	58.9011	Venus-IWS1-IP-1_peak_2091	●	●
AAQM03001494	58	674	617	343	196	38.2905	2.95312	36.2448	Venus-IWS1-IP-1_peak_1153	●
TGGT1_chrIb	1682020	1682790	771	1682381	278	53.3581	2.95263	51.1591	Venus-IWS1-IP-1_peak_4180	●	●
TGGT1_chrX	6760184	6762484	2301	6760984	392	74.1214	2.94823	71.7553	Venus-IWS1-IP-1_peak_9086
TGGT1_chrIX	379893	380769	877	380440	362	68.5995	2.94745	66.2723	Venus-IWS1-IP-1_peak_2589
AAQM03001577	77	507	431	308	180	35.2348	2.94706	33.2238	Venus-IWS1-IP-1_peak_1204	●	●
TGGT1_chrVIIa	4288455	4289459	1005	4288972	353	66.9077	2.94619	64.5928	Venus-IWS1-IP-1_peak_7075		●
TGGT1_chrXI	1869858	1871922	2065	1871522	341	64.6737	2.94506	62.376	Venus-IWS1-IP-1_peak_9504
TGGT1_chrV	1139933	1142008	2076	1140674	485	90.9682	2.94452	88.5095	Venus-IWS1-IP-1_peak_4434
TGGT1_chrX	6920168	6922793	2626	6920731	319	60.616	2.94398	58.3515	Venus-IWS1-IP-1_peak_9106
TGGT1_chrVI	362307	362877	571	362602	246	47.2576	2.9437	45.1183	Venus-IWS1-IP-1_peak_4769
TGGT1_chrX	6673053	6675278	2226	6673754	316	60.0291	2.94276	57.7699	Venus-IWS1-IP-1_peak_9068	●
TGGT1_chrII	787971	788623	653	788197	277	52.8826	2.94204	50.688	Venus-IWS1-IP-1_peak_1403	●	●
TGGT1_chrVI	3408500	3409307	808	3408743	277	52.8826	2.94204	50.688	Venus-IWS1-IP-1_peak_5196
AAQM03001530	104	550	447	395	81	16.95	2.93896	15.2399	Venus-IWS1-IP-1_peak_1178
TGGT1_chrVIIa	2327139	2344193	17055	2343416	387	72.8144	2.93802	70.4573	Venus-IWS1-IP-1_peak_6743		●
TGGT1_chrXI	3541871	3542667	797	3542159	310	58.6974	2.93512	56.45	Venus-IWS1-IP-1_peak_9784
TGGT1_chrXI	6006112	6007437	1326	6006660	372	69.9377	2.93409	67.6005	Venus-IWS1-IP-1_peak_10243
TGGT1_chrXI	2938845	2948250	9406	2946794	379	71.1731	2.93311	68.827	Venus-IWS1-IP-1_peak_9676		●
AAQM03000384	1730	2766	1037	2122	479	89.2642	2.93167	86.814	Venus-IWS1-IP-1_peak_132
AAQM03001596	109	400	292	218	42	9.71923	2.93095	8.23044	Venus-IWS1-IP-1_peak_1213	●
TGGT1_chrX	5413554	5414458	905	5414091	334	62.8916	2.92993	60.608	Venus-IWS1-IP-1_peak_8800	●	●
TGGT1_chrIb	790012	790866	855	790487	299	56.508	2.92882	54.2804	Venus-IWS1-IP-1_peak_4032		●
AAQM03001704	69	337	269	172	91	18.6763	2.92723	16.9266	Venus-IWS1-IP-1_peak_1234
TGGT1_chrVIII	1631573	1632112	540	1631794	177	34.1853	2.91918	32.1863	Venus-IWS1-IP-1_peak_5514	●	●
TGGT1_chrXII	5508659	5510347	1689	5509896	402	74.7117	2.91709	72.3415	Venus-IWS1-IP-1_peak_11366
TGGT1_chrXII	186762	187849	1088	187159	230	43.5934	2.91179	41.4906	Venus-IWS1-IP-1_peak_10377		●
AAQM03001497	103	675	573	417	148	28.7376	2.90595	26.8081	Venus-IWS1-IP-1_peak_1155	●
TGGT1_chrVIIb	4156122	4156980	859	4156571	395	72.9171	2.9035	70.5592	Venus-IWS1-IP-1_peak_7734
TGGT1_chrXII	5707030	5708477	1448	5707916	391	72.1563	2.90232	69.8036	Venus-IWS1-IP-1_peak_11396
TGGT1_chrVIIa	1121486	1125000	3515	1122048	425	78.0682	2.89853	75.6773	Venus-IWS1-IP-1_peak_6557
TGGT1_chrVI	2814024	2815192	1169	2814861	393	72.3522	2.8982	69.9982	Venus-IWS1-IP-1_peak_5089		●
TGGT1_chrVIIb	3304800	3305514	715	3305288	280	52.1931	2.89784	50.0052	Venus-IWS1-IP-1_peak_7609
TGGT1_chrXI	4631093	4631565	473	4631304	251	46.9903	2.89671	44.8537	Venus-IWS1-IP-1_peak_9988		●
TGGT1_chrIa	197850	198406	557	198141	265	49.472	2.89615	47.3108	Venus-IWS1-IP-1_peak_3576
AAQM03001594	269	473	205	383	44	9.90192	2.89333	8.40563	Venus-IWS1-IP-1_peak_1212
TGGT1_chrVI	3199287	3201805	2519	3200946	331	61.1122	2.89254	58.8434	Venus-IWS1-IP-1_peak_5163		●
TGGT1_chrIa	1841199	1841707	509	1841560	197	37.2529	2.89165	35.2189	Venus-IWS1-IP-1_peak_3896	●	●
AAQM03000302	153	1867	1715	1548	718	129.56	2.88883	126.951	Venus-IWS1-IP-1_peak_88	●	●
AAQM03001249	1032	1353	322	1181	91	18.29	2.88672	16.5488	Venus-IWS1-IP-1_peak_985
TGGT1_chrIII	2059095	2059723	629	2059397	202	37.9933	2.88432	35.9508	Venus-IWS1-IP-1_peak_2006
TGGT1_chrVIIb	2406374	2408560	2187	2407121	201	37.7129	2.87927	35.6736	Venus-IWS1-IP-1_peak_7471
TGGT1_chrIX	83559	85852	2294	85580	322	59.0045	2.87681	56.7544	Venus-IWS1-IP-1_peak_2529	●	●
TGGT1_chrVIII	2608056	2617805	9750	2609548	476	86.0226	2.87463	83.5884	Venus-IWS1-IP-1_peak_5704	●	●
TGGT1_chrV	1733213	1734437	1225	1734013	339	61.9011	2.8739	59.6256	Venus-IWS1-IP-1_peak_4542	●
TGGT1_chrIb	1869998	1871314	1317	1870999	377	68.5782	2.87373	66.2511	Venus-IWS1-IP-1_peak_4233		●
TGGT1_chrVIII	5217142	5218981	1840	5217601	458	82.7858	2.87305	80.3685	Venus-IWS1-IP-1_peak_6101	●	●
TGGT1_chrVIII	222508	223806	1299	222871	311	56.9412	2.87282	54.7096	Venus-IWS1-IP-1_peak_5248	●
TGGT1_chrVIIb	3155512	3156265	754	3155775	340	62.0002	2.87165	59.7239	Venus-IWS1-IP-1_peak_7586		●
TGGT1_chrVIII	1663611	1669036	5426	1665446	231	42.8116	2.87054	40.7169	Venus-IWS1-IP-1_peak_5519	●
TGGT1_chrVIIb	2285512	2286030	519	2285795	293	53.6997	2.87025	51.4975	Venus-IWS1-IP-1_peak_7452
TGGT1_chrIV	2479361	2480118	758	2479806	355	64.5789	2.87006	62.2819	Venus-IWS1-IP-1_peak_2505	●	●
TGGT1_chrVIIa	1775280	1776210	931	1775655	413	74.6918	2.86852	72.3217	Venus-IWS1-IP-1_peak_6654		●
TGGT1_chrXII	5519152	5519754	603	5519426	413	74.6918	2.86852	72.3217	Venus-IWS1-IP-1_peak_11371
TGGT1_chrVIII	4918751	4920737	1987	4919214	466	83.9425	2.86772	81.5191	Venus-IWS1-IP-1_peak_6043
TGGT1_chrXII	6047608	6048390	783	6048042	378	68.3149	2.86214	65.9897	Venus-IWS1-IP-1_peak_11447	●
TGGT1_chrXII	4440539	4442400	1862	4441110	471	84.4406	2.8597	82.0146	Venus-IWS1-IP-1_peak_11149	●	●
TGGT1_chrX	972482	973187	706	972851	336	60.8771	2.8592	58.6104	Venus-IWS1-IP-1_peak_8007
TGGT1_chrII	24806	27988	3183	27175	423	76.0489	2.85918	73.6701	Venus-IWS1-IP-1_peak_1268	●
TGGT1_chrX	3606909	3608767	1859	3607473	280	51.0774	2.85826	48.9002	Venus-IWS1-IP-1_peak_8457
TGGT1_chrX	428331	440881	12551	437793	434	77.8672	2.85689	75.4775	Venus-IWS1-IP-1_peak_7900		●
TGGT1_chrX	5359479	5369224	9746	5366498	488	87.2173	2.85587	84.7769	Venus-IWS1-IP-1_peak_8792
TGGT1_chrVI	2731718	2735938	4221	2733261	455	81.4038	2.85428	78.9942	Venus-IWS1-IP-1_peak_5078		●
TGGT1_chrV	1855377	1860053	4677	1858644	329	59.4566	2.85319	57.2024	Venus-IWS1-IP-1_peak_4551	●
TGGT1_chrVIIa	1348260	1349162	903	1348737	269	49.0116	2.85288	46.855	Venus-IWS1-IP-1_peak_6591		●
AAQM03000041	166	4013	3848	1334	564	100.2	2.8517	97.6989	Venus-IWS1-IP-1_peak_10	●	●
TGGT1_chrVI	1427445	1428561	1117	1428152	275	49.945	2.84891	47.7791	Venus-IWS1-IP-1_peak_4911
AAQM03000408	3677	4027	351	3844	96	18.7782	2.84666	17.0263	Venus-IWS1-IP-1_peak_178	●
AAQM03001645	109	337	229	216	42	9.31167	2.84542	7.84006	Venus-IWS1-IP-1_peak_1226
TGGT1_chrVI	2324802	2325329	528	2325087	323	58.1368	2.8447	55.8945	Venus-IWS1-IP-1_peak_5027	●
AAQM03001533	109	478	370	316	47	10.185	2.84427	8.67743	Venus-IWS1-IP-1_peak_1179
AAQM03001814	67	277	211	191	52	11.0574	2.84334	9.51751	Venus-IWS1-IP-1_peak_1249
TGGT1_chrXI	5763546	5770388	6843	5764414	388	69.3146	2.84298	66.9819	Venus-IWS1-IP-1_peak_10186
AAQM03001068	105	503	399	255	62	12.7997	2.84193	11.2015	Venus-IWS1-IP-1_peak_855
TGGT1_chrXII	952397	953182	786	952739	301	54.1365	2.83837	51.9304	Venus-IWS1-IP-1_peak_10559		●
TGGT1_chrIb	545307	551617	6311	546982	446	79.0703	2.8371	76.6738	Venus-IWS1-IP-1_peak_3979		●
TGGT1_chrV	379897	381353	1457	380389	347	61.9787	2.83581	59.7024	Venus-IWS1-IP-1_peak_4309
AAQM03001400	122	880	759	447	123	23.3045	2.83253	21.4624	Venus-IWS1-IP-1_peak_1090	●	●
TGGT1_chrIX	4046370	4046885	516	4046683	316	56.5327	2.8324	54.3048	Venus-IWS1-IP-1_peak_3216
TGGT1_chrXI	6412568	6417867	5300	6417276	384	68.1989	2.832	65.8745	Venus-IWS1-IP-1_peak_10301
TGGT1_chrX	35289	36266	978	35678	285	51.0969	2.82868	48.9195	Venus-IWS1-IP-1_peak_7850
TGGT1_chrII	292602	300707	8106	293252	272	48.8586	2.82839	46.7036	Venus-IWS1-IP-1_peak_1311		●
TGGT1_chrVIIa	3677137	3679988	2852	3678473	326	58.0812	2.82725	55.8394	Venus-IWS1-IP-1_peak_6972
TGGT1_chrV	1919040	1920955	1916	1920387	354	62.6849	2.82187	60.4029	Venus-IWS1-IP-1_peak_4559	●
TGGT1_chrVIII	2010438	2014524	4087	2012464	181	33.1057	2.82153	31.1197	Venus-IWS1-IP-1_peak_5590		●
TGGT1_chrVIIa	1629938	1635175	5238	1633830	406	71.4854	2.82002	69.1372	Venus-IWS1-IP-1_peak_6634
TGGT1_chrVI	987452	988527	1076	988130	355	62.7861	2.81993	60.5033	Venus-IWS1-IP-1_peak_4850		●
TGGT1_chrIX	5020930	5022244	1315	5021208	228	41.0665	2.81804	38.9906	Venus-IWS1-IP-1_peak_3367		●
TGGT1_chrXI	1778643	1782361	3719	1780817	149	27.519	2.81476	25.6075	Venus-IWS1-IP-1_peak_9485	●	●
AAQM03000537	90	377	288	188	44	9.50406	2.81355	8.02407	Venus-IWS1-IP-1_peak_328
TGGT1_chrIX	707240	709846	2607	707897	338	59.6482	2.81297	57.3923	Venus-IWS1-IP-1_peak_2638
TGGT1_chrIII	612220	612628	409	612492	210	37.8217	2.81003	35.7812	Venus-IWS1-IP-1_peak_1776	●	●
TGGT1_chrII	453002	456238	3237	455169	231	41.3703	2.80922	39.2911	Venus-IWS1-IP-1_peak_1341	●
TGGT1_chrX	6461130	6462158	1029	6461568	296	52.3839	2.80872	50.1942	Venus-IWS1-IP-1_peak_9029		●
TGGT1_chrX	7171378	7178464	7087	7172411	413	72.1961	2.80845	69.8432	Venus-IWS1-IP-1_peak_9153	●	●
TGGT1_chrXII	526054	526909	856	526379	278	49.3242	2.80845	47.1645	Venus-IWS1-IP-1_peak_10458
TGGT1_chrVIIb	1796149	1797839	1691	1796421	463	80.4407	2.80374	78.0364	Venus-IWS1-IP-1_peak_7374
TGGT1_chrII	69701	72357	2657	71497	473	82.0067	2.80119	79.5939	Venus-IWS1-IP-1_peak_1274
TGGT1_chrIb	1030638	1031630	993	1031293	277	48.8705	2.79838	46.7153	Venus-IWS1-IP-1_peak_4078
TGGT1_chrV	2940298	2943463	3166	2941929	404	70.2292	2.79761	67.89	Venus-IWS1-IP-1_peak_4717
TGGT1_chrIV	493713	495138	1426	494462	478	82.6698	2.79747	80.2532	Venus-IWS1-IP-1_peak_2152
AAQM03000497	919	1628	710	1240	420	72.9102	2.79736	70.5524	Venus-IWS1-IP-1_peak_292	●	●
AAQM03001743	102	318	217	221	24	5.98997	2.79704	4.70425	Venus-IWS1-IP-1_peak_1243
TGGT1_chrV	392319	394330	2012	392756	326	57.0239	2.79527	54.7915	Venus-IWS1-IP-1_peak_4311		●
TGGT1_chrIa	1746018	1748721	2704	1747991	321	56.1636	2.79467	53.9391	Venus-IWS1-IP-1_peak_3878		●
TGGT1_chrV	620785	622199	1415	621804	364	63.2999	2.79225	61.0128	Venus-IWS1-IP-1_peak_4344
TGGT1_chrXII	1769740	1770278	539	1770010	280	49.1768	2.7914	47.0185	Venus-IWS1-IP-1_peak_10690		●
TGGT1_chrVIIb	2555326	2555863	538	2555542	238	42.0832	2.78971	39.9962	Venus-IWS1-IP-1_peak_7501
AAQM03000529	93	507	415	238	110	20.5463	2.78838	18.7565	Venus-IWS1-IP-1_peak_322
TGGT1_chrX	5782679	5783763	1085	5783387	320	55.7127	2.78599	53.4924	Venus-IWS1-IP-1_peak_8872
AAQM03000426	201	3372	3172	1477	347	60.2186	2.78576	57.9577	Venus-IWS1-IP-1_peak_203
TGGT1_chrXII	4905790	4910907	5118	4907606	259	45.4575	2.78409	43.3359	Venus-IWS1-IP-1_peak_11237
AAQM03000694	118	465	348	305	57	11.5497	2.78244	9.9926	Venus-IWS1-IP-1_peak_471
TGGT1_chrXI	2726628	2727439	812	2726972	322	55.918	2.78206	53.6957	Venus-IWS1-IP-1_peak_9643
TGGT1_chrIa	1344451	1346144	1694	1345403	379	65.2369	2.7772	62.9348	Venus-IWS1-IP-1_peak_3818
TGGT1_chrX	5842208	5843652	1445	5843023	276	48.1021	2.77711	45.9546	Venus-IWS1-IP-1_peak_8892	●
TGGT1_chrII	73288	76570	3283	75766	1393	233.501	2.77702	230.639	Venus-IWS1-IP-1_peak_1275	●	●
TGGT1_chrVIIa	3016523	3017351	829	3016901	363	62.5548	2.77661	60.2739	Venus-IWS1-IP-1_peak_6861	●
TGGT1_chrXII	3943151	3943907	757	3943593	369	63.5175	2.77569	61.2288	Venus-IWS1-IP-1_peak_11061	●	●
TGGT1_chrV	1970438	1971712	1275	1970987	365	62.7608	2.77321	60.4782	Venus-IWS1-IP-1_peak_4565	●	●
TGGT1_chrX	2350349	2352671	2323	2350944	228	40.0113	2.7729	37.9468	Venus-IWS1-IP-1_peak_8244
TGGT1_chrVI	1673524	1675573	2050	1674248	400	68.4341	2.76998	66.108	Venus-IWS1-IP-1_peak_4954
TGGT1_chrVIII	6700673	6701284	612	6700892	175	31.0798	2.76633	29.1192	Venus-IWS1-IP-1_peak_6330		●
TGGT1_chrVI	2373257	2373778	522	2373603	203	35.7019	2.76553	33.6854	Venus-IWS1-IP-1_peak_5037	●	●
TGGT1_chrIa	1129237	1133855	4619	1131855	270	46.7611	2.76474	44.6268	Venus-IWS1-IP-1_peak_3771
TGGT1_chrVIII	1993606	1995567	1962	1995245	371	63.3803	2.76327	61.0927	Venus-IWS1-IP-1_peak_5587
TGGT1_chrX	2974056	2976116	2061	2975397	317	54.3683	2.75996	52.1601	Venus-IWS1-IP-1_peak_8341
TGGT1_chrX	5719650	5722992	3343	5721745	149	26.659	2.75933	24.7605	Venus-IWS1-IP-1_peak_8861	●
TGGT1_chrVIII	2435275	2436279	1005	2435655	342	58.3259	2.75546	56.0818	Venus-IWS1-IP-1_peak_5676
TGGT1_chrVIII	2665303	2675160	9858	2666904	440	74.2831	2.75279	71.9158	Venus-IWS1-IP-1_peak_5719
TGGT1_chrIb	1256523	1257433	911	1257135	328	55.8503	2.75016	53.6287	Venus-IWS1-IP-1_peak_4120
TGGT1_chrXI	4706726	4707297	572	4706960	300	51.2387	2.74921	49.06	Venus-IWS1-IP-1_peak_9997
TGGT1_chrX	6502488	6505449	2962	6505055	318	54.1306	2.7476	51.9245	Venus-IWS1-IP-1_peak_9038	●
TGGT1_chrXII	3618359	3619177	819	3618817	182	31.8035	2.74325	29.8338	Venus-IWS1-IP-1_peak_11019
TGGT1_chrIII	922584	927523	4940	923948	391	65.7972	2.74122	63.4908	Venus-IWS1-IP-1_peak_1818
TGGT1_chrIV	2399567	2400681	1115	2400254	235	40.3916	2.74058	38.3231	Venus-IWS1-IP-1_peak_2500
TGGT1_chrXII	2143007	2144559	1553	2144265	322	54.5468	2.74042	52.337	Venus-IWS1-IP-1_peak_10763		●
TGGT1_chrVIIa	3691592	3699167	7576	3697245	457	76.3912	2.7383	74.0104	Venus-IWS1-IP-1_peak_6980		●
TGGT1_chrIa	553254	554382	1129	553922	308	52.0718	2.73417	49.885	Venus-IWS1-IP-1_peak_3643		●
TGGT1_chrVIII	5797022	5798928	1907	5797911	395	66.1401	2.7336	63.8311	Venus-IWS1-IP-1_peak_6210
TGGT1_chrV	13858	14473	616	14230	262	44.5645	2.73229	42.4517	Venus-IWS1-IP-1_peak_4247	●	●
AAQM03001289	186	1177	992	418	269	45.6746	2.73144	43.5508	Venus-IWS1-IP-1_peak_1012	●
TGGT1_chrIII	218673	219189	517	218926	193	33.2907	2.72782	31.3024	Venus-IWS1-IP-1_peak_1706	●
TGGT1_chrXI	5998910	5999906	997	5999365	315	52.9893	2.72747	50.7937	Venus-IWS1-IP-1_peak_10241
TGGT1_chrXI	3476158	3477057	900	3476684	294	49.5969	2.72736	47.4344	Venus-IWS1-IP-1_peak_9782		●
TGGT1_chrVIII	4017039	4019140	2102	4018031	229	39.0866	2.72676	37.0321	Venus-IWS1-IP-1_peak_5914	●	●
TGGT1_chrIV	1421488	1422102	615	1421818	229	39.0866	2.72676	37.0321	Venus-IWS1-IP-1_peak_2316		●
TGGT1_chrXI	1280282	1282572	2291	1282047	336	56.3463	2.72658	54.1202	Venus-IWS1-IP-1_peak_9404	●	●
AAQM03001724	76	320	245	172	39	8.24314	2.72646	6.821	Venus-IWS1-IP-1_peak_1241
TGGT1_chrIX	2066573	2067639	1067	2067246	275	46.4772	2.7255	44.3456	Venus-IWS1-IP-1_peak_2867
TGGT1_chrXII	1416483	1421493	5011	1420230	432	71.7632	2.72536	69.4131	Venus-IWS1-IP-1_peak_10654		●
TGGT1_chrIII	1883462	1887836	4375	1885041	362	60.4113	2.72318	58.1487	Venus-IWS1-IP-1_peak_1981
TGGT1_chrII	659441	660206	766	659836	243	41.2268	2.72196	39.1492	Venus-IWS1-IP-1_peak_1368	●	●
TGGT1_chrX	1855357	1856369	1013	1855772	285	47.9819	2.72183	45.8356	Venus-IWS1-IP-1_peak_8179		●
TGGT1_chrX	2712536	2714750	2215	2713027	345	57.6247	2.7217	55.3869	Venus-IWS1-IP-1_peak_8292
TGGT1_chrII	251825	252480	656	252226	263	44.3322	2.71778	42.2217	Venus-IWS1-IP-1_peak_1305
TGGT1_chrIX	4399740	4400659	920	4400351	336	56.0114	2.71688	53.7884	Venus-IWS1-IP-1_peak_3278	●	●
AAQM03001037	69	1033	965	535	740	120.399	2.71332	117.822	Venus-IWS1-IP-1_peak_829
TGGT1_chrVIII	4878418	4879014	597	4878678	227	38.4109	2.71178	36.3638	Venus-IWS1-IP-1_peak_6033
AAQM03001575	111	477	367	296	65	12.3669	2.70791	10.7824	Venus-IWS1-IP-1_peak_1202	●	●
TGGT1_chrVIII	2512859	2516405	3547	2515400	338	55.8892	2.70416	53.6673	Venus-IWS1-IP-1_peak_5699		●
TGGT1_chrVIII	1987366	1988876	1511	1988081	252	42.1727	2.7027	40.0847	Venus-IWS1-IP-1_peak_5585
AAQM03000205	2433	2889	457	2728	271	45.1738	2.702	43.0549	Venus-IWS1-IP-1_peak_59	●
TGGT1_chrIX	633879	636058	2180	634348	489	79.7514	2.70167	77.3509	Venus-IWS1-IP-1_peak_2628
TGGT1_chrVIIa	2947507	2950138	2632	2949108	198	33.5336	2.7004	31.5424	Venus-IWS1-IP-1_peak_6846		●
TGGT1_chrXI	3458885	3459790	906	3459569	166	28.4317	2.69973	26.5066	Venus-IWS1-IP-1_peak_9779	●	●
AAQM03001591	105	434	330	275	73	13.552	2.69482	11.9313	Venus-IWS1-IP-1_peak_1211	●	●
TGGT1_chrVIII	6603511	6604946	1436	6604034	143	24.6775	2.69357	22.8116	Venus-IWS1-IP-1_peak_6309
AAQM03000614	66	706	641	424	428	69.6854	2.69271	67.3499	Venus-IWS1-IP-1_peak_375	●	●
TGGT1_chrIb	1648670	1650486	1817	1649619	391	63.7987	2.69142	61.5078	Venus-IWS1-IP-1_peak_4177		●
TGGT1_chrVIIa	1869798	1874833	5036	1873445	372	60.8017	2.69135	58.5356	Venus-IWS1-IP-1_peak_6675
TGGT1_chrVIIa	1786020	1787616	1597	1787007	309	50.8431	2.69052	48.6682	Venus-IWS1-IP-1_peak_6656	●	●
TGGT1_chrIII	979614	981505	1892	981022	401	65.1861	2.68686	62.8844	Venus-IWS1-IP-1_peak_1829
TGGT1_chrVIII	2682996	2685423	2428	2684813	338	55.23	2.68527	53.0141	Venus-IWS1-IP-1_peak_5724
TGGT1_chrIV	2247723	2248893	1171	2247879	165	27.9918	2.68356	26.0732	Venus-IWS1-IP-1_peak_2455
TGGT1_chrIX	5647153	5647600	448	5647367	243	40.2278	2.68238	38.161	Venus-IWS1-IP-1_peak_3476
TGGT1_chrIII	361706	363357	1652	362928	331	53.9908	2.68119	51.7861	Venus-IWS1-IP-1_peak_1734	●	●
TGGT1_chrX	2560385	2561062	678	2560797	283	46.4438	2.6803	44.3124	Venus-IWS1-IP-1_peak_8276
TGGT1_chrVIIa	1329192	1329881	690	1329507	277	45.4788	2.67944	43.3569	Venus-IWS1-IP-1_peak_6589	●	●
TGGT1_chrXII	1664369	1665205	837	1664644	207	34.5081	2.67931	32.5053	Venus-IWS1-IP-1_peak_10682
TGGT1_chrVIIb	4719601	4720164	564	4719919	295	48.0464	2.67126	45.8995	Venus-IWS1-IP-1_peak_7807	●
AAQM03001713	42	263	222	168	37	7.66769	2.67041	6.27535	Venus-IWS1-IP-1_peak_1236
TGGT1_chrXI	3179877	3183143	3267	3181571	435	69.7772	2.67012	67.4411	Venus-IWS1-IP-1_peak_9719
TGGT1_chrVIII	449376	450218	843	449835	309	50.1886	2.67008	48.0202	Venus-IWS1-IP-1_peak_5307
TGGT1_chrXI	1934240	1935120	881	1934735	297	48.2595	2.66807	46.1105	Venus-IWS1-IP-1_peak_9509
TGGT1_chrXII	145942	147702	1761	146691	304	49.3307	2.66755	47.1709	Venus-IWS1-IP-1_peak_10364
TGGT1_chrIV	2085746	2087809	2064	2086097	445	71.1666	2.66655	68.8206	Venus-IWS1-IP-1_peak_2438
TGGT1_chrXII	925244	926064	821	925910	158	26.5978	2.6661	24.7004	Venus-IWS1-IP-1_peak_10549
TGGT1_chrIa	1272477	1274498	2022	1273963	359	57.7897	2.6654	55.5505	Venus-IWS1-IP-1_peak_3801
TGGT1_chrVIII	1580872	1582422	1551	1581957	340	54.7916	2.66389	52.5796	Venus-IWS1-IP-1_peak_5509
TGGT1_chrIX	1366880	1367506	627	1367198	315	50.8285	2.66112	48.6538	Venus-IWS1-IP-1_peak_2754
AAQM03000427	60	2395	2336	1697	437	69.6678	2.66081	67.3324	Venus-IWS1-IP-1_peak_205	●
TGGT1_chrIX	1482521	1483706	1186	1483367	165	27.583	2.66009	25.6703	Venus-IWS1-IP-1_peak_2780
TGGT1_chrX	6525172	6526377	1206	6525556	255	41.5053	2.65957	39.4247	Venus-IWS1-IP-1_peak_9043	●	●
TGGT1_chrVIII	3671363	3672296	934	3671971	351	56.2895	2.65824	54.0639	Venus-IWS1-IP-1_peak_5857
AAQM03000546	171	634	464	313	45	8.8627	2.65635	7.41103	Venus-IWS1-IP-1_peak_334
TGGT1_chrIX	4646853	4647557	705	4647253	327	52.434	2.65376	50.2438	Venus-IWS1-IP-1_peak_3307
AAQM03001638	87	320	234	257	11	3.50854	2.65017	2.49185	Venus-IWS1-IP-1_peak_1224	●
AAQM03000304	113	535	423	352	265	42.5761	2.6424	40.4839	Venus-IWS1-IP-1_peak_90	●	●
TGGT1_chrVIIb	1133073	1134720	1648	1134297	364	57.3641	2.63363	55.1287	Venus-IWS1-IP-1_peak_7263
TGGT1_chrIb	1580785	1582698	1914	1581973	356	56.0867	2.63191	53.8629	Venus-IWS1-IP-1_peak_4166
TGGT1_chrXII	513786	514352	567	513990	171	27.9782	2.63053	26.0598	Venus-IWS1-IP-1_peak_10455	●
TGGT1_chrIb	725632	728273	2642	726170	302	47.8315	2.62977	45.6867	Venus-IWS1-IP-1_peak_4015
TGGT1_chrXII	5814672	5815322	651	5815088	244	39.039	2.62963	36.985	Venus-IWS1-IP-1_peak_11416		●
TGGT1_chrIX	2531567	2532540	974	2532026	295	46.7598	2.6294	44.6255	Venus-IWS1-IP-1_peak_2930		●
TGGT1_chrXI	467557	468664	1108	468215	325	51.2613	2.6282	49.0824	Venus-IWS1-IP-1_peak_9235	●
TGGT1_chrIX	1319564	1321640	2077	1321077	349	54.7981	2.62565	52.5859	Venus-IWS1-IP-1_peak_2736
TGGT1_chrXI	5357889	5358567	679	5358219	305	47.9393	2.6189	45.7934	Venus-IWS1-IP-1_peak_10081	●	●
TGGT1_chrIa	787222	787947	726	787638	251	39.7941	2.61801	37.7319	Venus-IWS1-IP-1_peak_3698	●
TGGT1_chrIX	5223217	5224371	1155	5223608	282	44.4076	2.61642	42.2964	Venus-IWS1-IP-1_peak_3411	●	●
TGGT1_chrXI	594803	595471	669	595059	300	46.9838	2.61241	44.8473	Venus-IWS1-IP-1_peak_9263
TGGT1_chrII	2244488	2244971	484	2244700	202	32.2812	2.61147	30.3054	Venus-IWS1-IP-1_peak_1654	●
TGGT1_chrIX	2538035	2541050	3016	2539495	418	64.454	2.60828	62.158	Venus-IWS1-IP-1_peak_2932	●	●
TGGT1_chrIb	1592754	1593487	734	1593004	247	38.9346	2.60809	36.8818	Venus-IWS1-IP-1_peak_4169
AAQM03001034	115	823	709	477	181	29.0578	2.6076	27.1239	Venus-IWS1-IP-1_peak_825
TGGT1_chrII	77090	78588	1499	78127	511	78.2672	2.60741	75.8753	Venus-IWS1-IP-1_peak_1276	●
AAQM03000721	439	750	312	607	51	9.50103	2.60481	8.02125	Venus-IWS1-IP-1_peak_494
TGGT1_chrVIIb	1188606	1188987	382	1188806	280	43.7568	2.60449	41.6522	Venus-IWS1-IP-1_peak_7269		●
TGGT1_chrII	972483	976379	3897	975039	176	28.2489	2.60435	26.3264	Venus-IWS1-IP-1_peak_1441
TGGT1_chrIa	618171	620849	2679	618632	347	53.6405	2.60204	51.4388	Venus-IWS1-IP-1_peak_3662	●	●
TGGT1_chrVI	898539	899183	645	898928	348	53.749	2.60094	51.5464	Venus-IWS1-IP-1_peak_4838	●	●
TGGT1_chrVI	3376306	3389053	12748	3376619	389	59.7533	2.59899	57.4966	Venus-IWS1-IP-1_peak_5192
TGGT1_chrX	4396566	4400114	3549	4398415	350	53.9661	2.59876	51.7615	Venus-IWS1-IP-1_peak_8601	●	●
TGGT1_chrVIIa	4167847	4168481	635	4168238	230	36.1518	2.59808	34.1303	Venus-IWS1-IP-1_peak_7062
TGGT1_chrX	1429884	1431819	1936	1430634	182	28.974	2.59553	27.0412	Venus-IWS1-IP-1_peak_8097
TGGT1_chrVIIa	965944	967212	1269	966320	227	35.6214	2.59453	33.6059	Venus-IWS1-IP-1_peak_6542	●
TGGT1_chrX	5565694	5569414	3721	5566249	253	39.3835	2.5913	37.3257	Venus-IWS1-IP-1_peak_8826
TGGT1_chrII	1025274	1026140	867	1025808	221	34.6569	2.59127	32.6525	Venus-IWS1-IP-1_peak_1450	●
TGGT1_chrIb	655585	661771	6187	657875	231	36.0565	2.5881	34.036	Venus-IWS1-IP-1_peak_3996
TGGT1_chrIII	860426	861075	650	860769	255	39.5757	2.58747	37.5159	Venus-IWS1-IP-1_peak_1809
TGGT1_chrIX	1135073	1136085	1013	1135470	361	55.1619	2.58728	52.9466	Venus-IWS1-IP-1_peak_2702	●	●
TGGT1_chrIV	2326322	2335633	9312	2327438	200	31.4358	2.58574	29.4707	Venus-IWS1-IP-1_peak_2479
AAQM03000603	102	835	734	337	192	30.2526	2.5855	28.3027	Venus-IWS1-IP-1_peak_364	●	●
TGGT1_chrX	2494507	2495307	801	2494808	339	51.8411	2.58484	49.6566	Venus-IWS1-IP-1_peak_8264
TGGT1_chrVIII	2893679	2896659	2981	2895214	232	36.044	2.58159	34.0237	Venus-IWS1-IP-1_peak_5762
TGGT1_chrXII	570762	572424	1663	571541	327	49.9174	2.58011	47.7517	Venus-IWS1-IP-1_peak_10467
TGGT1_chrXII	585897	586416	520	586224	103	17.0095	2.57603	15.298	Venus-IWS1-IP-1_peak_10474	●
TGGT1_chrIX	939770	940309	540	939991	357	54.1114	2.57492	51.9055	Venus-IWS1-IP-1_peak_2673
TGGT1_chrV	703338	705964	2627	704670	139	22.2269	2.57139	20.4044	Venus-IWS1-IP-1_peak_4363
TGGT1_chrVIIb	329927	334166	4240	332861	237	36.4024	2.56664	34.378	Venus-IWS1-IP-1_peak_7127	●
TGGT1_chrIII	927966	934969	7004	932317	221	34.0795	2.56663	32.0818	Venus-IWS1-IP-1_peak_1819		●
TGGT1_chrX	5129465	5130220	756	5129889	263	40.1661	2.56632	38.0999	Venus-IWS1-IP-1_peak_8728		●
TGGT1_chrX	1742279	1744123	1845	1743523	392	58.8517	2.56619	56.603	Venus-IWS1-IP-1_peak_8157
AAQM03001254	70	1325	1256	729	109	17.7533	2.5644	16.0244	Venus-IWS1-IP-1_peak_987
AAQM03000931	113	466	354	238	49	8.94924	2.56121	7.49376	Venus-IWS1-IP-1_peak_726
TGGT1_chrIa	335867	336795	929	336317	285	43.185	2.56063	41.0864	Venus-IWS1-IP-1_peak_3612
TGGT1_chrVIII	6622914	6625270	2357	6624422	195	30.1745	2.56047	28.2255	Venus-IWS1-IP-1_peak_6314
TGGT1_chrX	5946420	5949173	2754	5947645	332	49.8536	2.55734	47.6887	Venus-IWS1-IP-1_peak_8919
AAQM03000513	112	1350	1239	740	244	37.169	2.55701	35.1358	Venus-IWS1-IP-1_peak_311	●	●
TGGT1_chrXII	3266856	3269568	2713	3268304	230	35.1482	2.55689	33.138	Venus-IWS1-IP-1_peak_10950
TGGT1_chrVIIa	2308910	2309687	778	2309378	271	41.0424	2.55641	38.9667	Venus-IWS1-IP-1_peak_6742	●	●
AAQM03000763	43	859	817	252	395	58.8772	2.55634	56.6283	Venus-IWS1-IP-1_peak_535
TGGT1_chrVIII	4528039	4528787	749	4528448	280	42.333	2.55624	40.2433	Venus-IWS1-IP-1_peak_5996
TGGT1_chrVIIa	2717601	2719434	1834	2718497	199	30.6445	2.55534	28.6895	Venus-IWS1-IP-1_peak_6788
TGGT1_chrX	2756435	2757113	679	2756907	143	22.5454	2.55414	20.7172	Venus-IWS1-IP-1_peak_8297
TGGT1_chrVI	1607116	1607996	881	1607570	282	42.5524	2.55394	40.4603	Venus-IWS1-IP-1_peak_4941		●
TGGT1_chrXI	1989567	1991044	1478	1989963	237	36.0079	2.55096	33.988	Venus-IWS1-IP-1_peak_9523	●
TGGT1_chrIV	358655	359427	773	358973	258	39.0091	2.55051	36.9554	Venus-IWS1-IP-1_peak_2122
TGGT1_chrVIII	3921608	3922596	989	3922188	395	58.5759	2.54908	56.3296	Venus-IWS1-IP-1_peak_5905	●	●
TGGT1_chrVIIa	2938685	2941581	2897	2939560	432	63.84	2.54851	61.5488	Venus-IWS1-IP-1_peak_6842
AAQM03000890	95	1019	925	597	169	26.1918	2.54838	24.3007	Venus-IWS1-IP-1_peak_687
TGGT1_chrX	1305601	1308420	2820	1307337	160	24.8968	2.54823	23.027	Venus-IWS1-IP-1_peak_8069		●
TGGT1_chrX	3264764	3266337	1574	3265190	306	45.7918	2.54748	43.6669	Venus-IWS1-IP-1_peak_8390
AAQM03001568	163	435	273	371	33	6.53291	2.54719	5.20864	Venus-IWS1-IP-1_peak_1198	●	●
AAQM03001237	97	1407	1311	477	261	39.3385	2.54688	37.2813	Venus-IWS1-IP-1_peak_972	●
TGGT1_chrIa	661199	662165	967	661525	272	40.8495	2.54471	38.7759	Venus-IWS1-IP-1_peak_3680	●	●
TGGT1_chrIX	854556	855842	1287	855227	337	50.1008	2.54405	47.9334	Venus-IWS1-IP-1_peak_2667
TGGT1_chrVI	2644427	2645877	1451	2645256	379	56.0455	2.54301	53.8221	Venus-IWS1-IP-1_peak_5068
TGGT1_chrIV	289880	290979	1100	290534	154	23.9311	2.54198	22.0779	Venus-IWS1-IP-1_peak_2102	●
TGGT1_chrX	66204	67890	1687	67635	359	53.1196	2.54095	50.9228	Venus-IWS1-IP-1_peak_7861	●	●
AAQM03001543	159	646	488	429	1084	156.029	2.54094	153.341	Venus-IWS1-IP-1_peak_1185
TGGT1_chrVIII	1741790	1744962	3173	1743214	229	34.6117	2.54079	32.6078	Venus-IWS1-IP-1_peak_5533
TGGT1_chrVIIa	318727	323657	4931	320906	203	30.8867	2.53992	28.9286	Venus-IWS1-IP-1_peak_6415
TGGT1_chrVIII	1925238	1926028	791	1925528	295	43.9807	2.53985	41.8738	Venus-IWS1-IP-1_peak_5570
TGGT1_chrVIIa	3761505	3763998	2494	3762844	325	48.1814	2.53797	46.0331	Venus-IWS1-IP-1_peak_6990
AAQM03000516	112	991	880	640	147	22.8552	2.53728	21.0212	Venus-IWS1-IP-1_peak_313	●
AAQM03000939	608	2169	1562	1429	110	17.5521	2.53557	15.8278	Venus-IWS1-IP-1_peak_735
TGGT1_chrX	4453999	4454690	692	4454341	281	41.8398	2.53483	39.7554	Venus-IWS1-IP-1_peak_8622	●	●
TGGT1_chrX	4475312	4475894	583	4475539	160	24.6605	2.53452	22.7948	Venus-IWS1-IP-1_peak_8626
TGGT1_chrXII	5069357	5073688	4332	5071133	386	56.6883	2.53431	54.4591	Venus-IWS1-IP-1_peak_11272		●
TGGT1_chrXII	3320892	3328049	7158	3327235	348	51.3113	2.53431	49.1319	Venus-IWS1-IP-1_peak_10959
TGGT1_chrXI	754727	756505	1779	755571	350	51.5316	2.53261	49.3501	Venus-IWS1-IP-1_peak_9302	●	●
TGGT1_chrXI	6381188	6381975	788	6381417	225	33.8226	2.53165	31.8278	Venus-IWS1-IP-1_peak_10295
AAQM03001560	162	517	356	461	54	9.49752	2.53141	8.01794	Venus-IWS1-IP-1_peak_1195
TGGT1_chrIX	3632040	3635599	3560	3634235	371	54.4408	2.53111	52.2319	Venus-IWS1-IP-1_peak_3132
TGGT1_chrV	2628760	2629840	1081	2628995	135	21.0422	2.53037	19.2424	Venus-IWS1-IP-1_peak_4659
TGGT1_chrXII	6749609	6750578	970	6749851	284	42.1282	2.53029	40.0407	Venus-IWS1-IP-1_peak_11555		●
AAQM03001599	146	449	304	301	93	15.0592	2.52946	13.3965	Venus-IWS1-IP-1_peak_1214
TGGT1_chrXI	4059945	4062542	2598	4061150	414	60.368	2.52786	58.1058	Venus-IWS1-IP-1_peak_9875		●
TGGT1_chrXI	1851777	1865464	13688	1863687	211	31.7258	2.52657	29.7569	Venus-IWS1-IP-1_peak_9501		●
AAQM03001327	154	1056	903	874	172	26.2187	2.52654	24.3271	Venus-IWS1-IP-1_peak_1038
TGGT1_chrVIII	5642007	5643096	1090	5642473	264	39.0695	2.52198	37.0152	Venus-IWS1-IP-1_peak_6184	●
TGGT1_chrXI	902509	903625	1117	902697	196	29.4703	2.51998	27.5307	Venus-IWS1-IP-1_peak_9330	●
TGGT1_chrVIIa	1962001	1963279	1279	1962414	350	51.0466	2.5195	48.8697	Venus-IWS1-IP-1_peak_6695
TGGT1_chrVI	1844652	1845795	1144	1845135	267	39.401	2.51882	37.343	Venus-IWS1-IP-1_peak_4971
TGGT1_chrX	5185786	5186884	1099	5186430	217	32.3885	2.51865	30.4114	Venus-IWS1-IP-1_peak_8741
TGGT1_chrIa	651012	652133	1122	651573	288	42.3144	2.5179	40.2249	Venus-IWS1-IP-1_peak_3677
TGGT1_chrVIIb	505242	506141	900	505766	258	38.1097	2.51771	36.0659	Venus-IWS1-IP-1_peak_7158
TGGT1_chrXI	6325115	6326519	1405	6325508	264	38.9227	2.51675	36.87	Venus-IWS1-IP-1_peak_10284
AAQM03000403	1792	2290	499	2062	2720	380.874	2.51606	377.768	Venus-IWS1-IP-1_peak_166	●	●
TGGT1_chrIa	97538	98643	1106	97838	271	39.8432	2.51472	37.7805	Venus-IWS1-IP-1_peak_3563
AAQM03001682	71	303	233	210	37	6.97109	2.51455	5.61889	Venus-IWS1-IP-1_peak_1232
TGGT1_chrVIII	2019569	2024544	4976	2020688	384	55.5801	2.51395	53.3609	Venus-IWS1-IP-1_peak_5592
TGGT1_chrVIIb	1503963	1507890	3928	1504718	191	28.6409	2.5138	26.7129	Venus-IWS1-IP-1_peak_7314
TGGT1_chrXII	6037254	6037850	597	6037436	272	39.9538	2.51372	37.8899	Venus-IWS1-IP-1_peak_11444		●
AAQM03000961	1248	2546	1299	2359	109	17.1356	2.51273	15.421	Venus-IWS1-IP-1_peak_755	●
AAQM03001204	226	1475	1250	945	99	15.723	2.51205	14.043	Venus-IWS1-IP-1_peak_952
TGGT1_chrX	4967416	4970184	2769	4969856	326	47.4015	2.51127	45.2609	Venus-IWS1-IP-1_peak_8709
TGGT1_chrVIIb	2962050	2962692	643	2962401	247	36.3009	2.50753	34.2777	Venus-IWS1-IP-1_peak_7556	●
TGGT1_chrXII	256650	258470	1821	257414	145	22.0849	2.50644	20.2652	Venus-IWS1-IP-1_peak_10398
AAQM03000204	1828	2372	545	2082	280	40.8393	2.50597	38.7659	Venus-IWS1-IP-1_peak_57
TGGT1_chrVIII	735271	736515	1245	736093	291	42.3515	2.50553	40.2617	Venus-IWS1-IP-1_peak_5356	●
TGGT1_chrXII	5213014	5216445	3432	5215302	324	46.9119	2.50512	44.776	Venus-IWS1-IP-1_peak_11309	●	●
TGGT1_chrIX	4887691	4891322	3632	4889442	377	54.2194	2.5043	52.0126	Venus-IWS1-IP-1_peak_3331
AAQM03000111	1029	1816	788	1553	177	26.4733	2.50284	24.5778	Venus-IWS1-IP-1_peak_24
TGGT1_chrXII	725119	726390	1272	726105	241	35.3415	2.50266	33.3293	Venus-IWS1-IP-1_peak_10503
TGGT1_chrX	6677439	6679670	2232	6678721	393	56.2836	2.50071	54.058	Venus-IWS1-IP-1_peak_9069
TGGT1_chrIb	1761694	1764884	3191	1764201	447	63.7224	2.5005	61.432	Venus-IWS1-IP-1_peak_4205
TGGT1_chrIV	838412	839310	899	838713	113	17.5449	2.50047	15.8208	Venus-IWS1-IP-1_peak_2212		●
TGGT1_chrIII	1174332	1175435	1104	1175210	211	31.1316	2.50029	29.1704	Venus-IWS1-IP-1_peak_1861	●	●
TGGT1_chrIX	5037794	5040026	2233	5038847	394	56.3945	2.50006	54.1679	Venus-IWS1-IP-1_peak_3370
TGGT1_chrII	156083	156793	711	156408	246	35.8961	2.49742	33.8775	Venus-IWS1-IP-1_peak_1296
TGGT1_chrX	5811967	5813060	1094	5812270	226	33.0902	2.49549	31.1044	Venus-IWS1-IP-1_peak_8880
TGGT1_chrX	881002	888757	7756	882066	336	48.2171	2.49511	46.0684	Venus-IWS1-IP-1_peak_7993
AAQM03000547	112	547	436	289	29	5.75332	2.4948	4.48573	Venus-IWS1-IP-1_peak_335
TGGT1_chrVIII	634253	636158	1906	635829	106	16.5004	2.49446	14.8011	Venus-IWS1-IP-1_peak_5330
TGGT1_chrVIII	4236320	4238001	1682	4237273	195	28.7668	2.49313	26.837	Venus-IWS1-IP-1_peak_5948
TGGT1_chrII	1835540	1836159	620	1835882	209	30.6774	2.49239	28.722	Venus-IWS1-IP-1_peak_1581
TGGT1_chrX	2078257	2084726	6470	2083687	330	47.2606	2.49136	45.1213	Venus-IWS1-IP-1_peak_8212
TGGT1_chrIX	1476158	1476936	779	1476520	286	41.2126	2.4909	39.135	Venus-IWS1-IP-1_peak_2776
TGGT1_chrXII	625611	627500	1890	626435	203	29.7991	2.48996	27.8551	Venus-IWS1-IP-1_peak_10490
TGGT1_chrXI	4466115	4467186	1072	4466878	377	53.6379	2.48975	51.4363	Venus-IWS1-IP-1_peak_9950
AAQM03001054	144	629	486	310	131	19.8797	2.48878	18.1039	Venus-IWS1-IP-1_peak_844
TGGT1_chrVIIa	1955607	1956116	510	1955830	213	31.1282	2.48805	29.1671	Venus-IWS1-IP-1_peak_6693
TGGT1_chrXI	2456412	2457977	1566	2457691	290	41.657	2.48754	39.5746	Venus-IWS1-IP-1_peak_9611
AAQM03000937	138	539	402	335	65	10.7185	2.48325	9.19086	Venus-IWS1-IP-1_peak_732
TGGT1_chrII	724238	724901	664	724652	250	36.0492	2.48251	34.0288	Venus-IWS1-IP-1_peak_1394
TGGT1_chrIX	4195506	4205518	10013	4203464	402	56.7039	2.48143	54.4745	Venus-IWS1-IP-1_peak_3235		●
AAQM03001247	261	1259	999	782	54	9.18086	2.48105	7.71507	Venus-IWS1-IP-1_peak_982
AAQM03000773	360	1310	951	859	1415	194.073	2.48085	191.294	Venus-IWS1-IP-1_peak_556
TGGT1_chrIa	624515	627758	3244	624814	165	24.4119	2.48073	22.5504	Venus-IWS1-IP-1_peak_3665
TGGT1_chrXI	592424	593044	621	592667	204	29.7283	2.48049	27.7851	Venus-IWS1-IP-1_peak_9262	●	●
AAQM03000492	175	1723	1549	838	162	23.9898	2.48002	22.1356	Venus-IWS1-IP-1_peak_287
AAQM03000486	324	1389	1066	682	417	58.659	2.47953	56.4119	Venus-IWS1-IP-1_peak_280	●	●
TGGT1_chrIb	734975	737081	2107	735980	383	54.0165	2.47887	51.8115	Venus-IWS1-IP-1_peak_4020	●	●
AAQM03000080	1848	2287	440	2108	266	38.1193	2.4786	36.0754	Venus-IWS1-IP-1_peak_21	●	●
TGGT1_chrII	103124	104576	1453	104362	119	18.0834	2.47784	16.3469	Venus-IWS1-IP-1_peak_1280
AAQM03000268	288	1230	943	640	151	22.4031	2.47488	20.5775	Venus-IWS1-IP-1_peak_82
TGGT1_chrVIIa	1937209	1941016	3808	1939516	176	25.775	2.47344	23.8906	Venus-IWS1-IP-1_peak_6689	●	●
AAQM03000653	116	1163	1048	494	189	27.5152	2.47228	25.6037	Venus-IWS1-IP-1_peak_427
TGGT1_chrXII	5152291	5153997	1707	5152910	151	22.3365	2.47084	20.512	Venus-IWS1-IP-1_peak_11292	●
TGGT1_chrX	4927449	4930165	2717	4928833	116	17.5819	2.4707	15.857	Venus-IWS1-IP-1_peak_8684	●	●
TGGT1_chrVIII	1903532	1905816	2285	1904103	290	41.0804	2.46892	39.0043	Venus-IWS1-IP-1_peak_5568
TGGT1_chrVIII	2691683	2692461	779	2692017	279	39.5676	2.46793	37.5079	Venus-IWS1-IP-1_peak_5726	●
TGGT1_chrIX	5838100	5839275	1176	5838763	232	33.1779	2.46581	31.191	Venus-IWS1-IP-1_peak_3494
TGGT1_chrVIIa	890750	896070	5321	893011	186	26.9756	2.46567	25.0723	Venus-IWS1-IP-1_peak_6524
TGGT1_chrXII	1322361	1325907	3547	1323402	180	26.1557	2.46513	24.2652	Venus-IWS1-IP-1_peak_10634	●
AAQM03000862	112	1409	1298	240	497	68.7057	2.46417	66.3776	Venus-IWS1-IP-1_peak_656	●	●
TGGT1_chrIb	165082	165926	845	165684	223	31.8864	2.46251	29.9155	Venus-IWS1-IP-1_peak_3926
AAQM03000666	125	370	246	246	59	9.74077	2.46174	8.25108	Venus-IWS1-IP-1_peak_444
TGGT1_chrVIII	122716	123317	602	123142	262	37.099	2.46162	35.0666	Venus-IWS1-IP-1_peak_5235
TGGT1_chrVIII	779831	782663	2833	780333	110	16.6501	2.46119	14.9471	Venus-IWS1-IP-1_peak_5375
TGGT1_chrXII	909970	911122	1153	910771	303	42.557	2.4604	40.4649	Venus-IWS1-IP-1_peak_10545
AAQM03000870	169	901	733	475	188	27.115	2.45927	25.2095	Venus-IWS1-IP-1_peak_669
TGGT1_chrX	3352183	3354192	2010	3353557	285	40.1046	2.45903	38.0392	Venus-IWS1-IP-1_peak_8402
TGGT1_chrVIII	5977878	5979168	1291	5978194	318	44.5136	2.45887	42.4013	Venus-IWS1-IP-1_peak_6218	●	●
TGGT1_chrIX	5008925	5009625	701	5009259	240	34.0711	2.45868	32.0734	Venus-IWS1-IP-1_peak_3365
TGGT1_chrXII	274694	275787	1094	275228	280	39.3937	2.45764	37.3358	Venus-IWS1-IP-1_peak_10404	●	●
TGGT1_chrVI	153917	155433	1517	154543	345	48.0704	2.45743	45.9232	Venus-IWS1-IP-1_peak_4748
TGGT1_chrVIII	6317220	6318326	1107	6317912	237	33.5602	2.4544	31.5687	Venus-IWS1-IP-1_peak_6265	●	●
TGGT1_chrVI	1395396	1396333	938	1395893	143	20.9879	2.454	19.1892	Venus-IWS1-IP-1_peak_4905	●	●
TGGT1_chrX	2024391	2025115	725	2024744	221	31.3771	2.45241	29.4128	Venus-IWS1-IP-1_peak_8204
TGGT1_chrX	204373	205948	1576	205489	330	45.8294	2.45069	43.7041	Venus-IWS1-IP-1_peak_7877
AAQM03000373	164	462	299	339	49	8.31056	2.4505	6.88509	Venus-IWS1-IP-1_peak_112
TGGT1_chrV	1746448	1748087	1640	1747184	304	42.3588	2.45019	40.2688	Venus-IWS1-IP-1_peak_4543
AAQM03001586	107	502	396	340	143	20.9281	2.45018	19.1306	Venus-IWS1-IP-1_peak_1209	●	●
TGGT1_chrXII	3748863	3749415	553	3749048	360	49.7457	2.44891	47.5819	Venus-IWS1-IP-1_peak_11034
AAQM03000550	96	329	234	217	90	13.8199	2.44873	12.1914	Venus-IWS1-IP-1_peak_337
TGGT1_chrVIIa	1930629	1935821	5193	1931558	347	48.0114	2.44863	45.8648	Venus-IWS1-IP-1_peak_6687		●
AAQM03001411	99	373	275	192	159	23.0085	2.447	21.1717	Venus-IWS1-IP-1_peak_1099
TGGT1_chrIX	4282991	4284771	1781	4283909	255	35.7482	2.4466	33.7312	Venus-IWS1-IP-1_peak_3248
TGGT1_chrII	2134326	2135899	1574	2135529	378	52.0387	2.44659	49.8522	Venus-IWS1-IP-1_peak_1644	●	●
TGGT1_chrVIIa	1284775	1288569	3795	1285844	356	49.0175	2.44371	46.8608	Venus-IWS1-IP-1_peak_6581
TGGT1_chrIII	95881	96438	558	96089	134	19.6085	2.44221	17.8384	Venus-IWS1-IP-1_peak_1674		●
TGGT1_chrX	2899152	2899789	638	2899490	331	45.6598	2.44214	43.5361	Venus-IWS1-IP-1_peak_8320
TGGT1_chrVIII	4981883	4985967	4085	4982423	404	55.2261	2.44073	53.0102	Venus-IWS1-IP-1_peak_6058
TGGT1_chrXI	1373327	1374115	789	1373637	236	33.0561	2.43982	31.0708	Venus-IWS1-IP-1_peak_9418
TGGT1_chrXII	1709280	1709741	462	1709497	154	22.2204	2.43972	20.398	Venus-IWS1-IP-1_peak_10686
TGGT1_chrIII	620456	621132	677	620759	167	23.9057	2.43782	22.053	Venus-IWS1-IP-1_peak_1780
TGGT1_chrIII	1272632	1274004	1373	1273643	368	50.3599	2.43755	48.1899	Venus-IWS1-IP-1_peak_1874
TGGT1_chrXII	303872	309071	5200	305816	182	25.8724	2.43714	23.9863	Venus-IWS1-IP-1_peak_10412
TGGT1_chrX	3640286	3642651	2366	3641091	299	41.2368	2.43591	39.159	Venus-IWS1-IP-1_peak_8463
TGGT1_chrIX	716815	717524	710	717130	343	47.0029	2.4356	44.8662	Venus-IWS1-IP-1_peak_2642
AAQM03000450	113	547	435	318	97	14.6073	2.43484	12.9568	Venus-IWS1-IP-1_peak_236
TGGT1_chrII	348660	349493	834	348940	244	33.9526	2.43379	31.9564	Venus-IWS1-IP-1_peak_1317
TGGT1_chrX	674500	675714	1215	674881	257	35.6571	2.43372	33.6412	Venus-IWS1-IP-1_peak_7950
AAQM03001465	50	373	324	200	98	14.7199	2.43303	13.0663	Venus-IWS1-IP-1_peak_1137
TGGT1_chrIX	3146055	3150520	4466	3149953	277	38.2123	2.4314	36.1674	Venus-IWS1-IP-1_peak_3033		●
TGGT1_chrXI	236823	237440	618	237217	228	31.7872	2.43116	29.8176	Venus-IWS1-IP-1_peak_9202
TGGT1_chrVIIa	2848486	2849357	872	2849022	238	32.9809	2.42662	30.9964	Venus-IWS1-IP-1_peak_6808
AAQM03001310	26	374	349	148	362	49.1314	2.42619	46.9736	Venus-IWS1-IP-1_peak_1027
TGGT1_chrVIII	6644628	6646738	2111	6645687	302	41.2942	2.42553	39.2158	Venus-IWS1-IP-1_peak_6319
TGGT1_chrXI	4348741	4349601	861	4349352	134	19.3535	2.42493	17.5889	Venus-IWS1-IP-1_peak_9936
TGGT1_chrVIIb	820558	821757	1200	821533	365	49.4677	2.4248	47.3066	Venus-IWS1-IP-1_peak_7211	●	●
AAQM03001385	71	899	829	359	260	35.7477	2.4229	33.7308	Venus-IWS1-IP-1_peak_1079
TGGT1_chrX	2930392	2931481	1090	2930899	307	41.8551	2.42279	39.7705	Venus-IWS1-IP-1_peak_8328	●	●
TGGT1_chrXII	218802	221830	3029	220424	297	40.542	2.42237	38.4719	Venus-IWS1-IP-1_peak_10386
TGGT1_chrIX	17741	18272	532	18021	238	32.8677	2.42222	30.8846	Venus-IWS1-IP-1_peak_2517	●	●
TGGT1_chrX	3853625	3859439	5815	3855155	341	46.2231	2.42144	44.0939	Venus-IWS1-IP-1_peak_8508		●
TGGT1_chrVIIa	1297090	1298272	1183	1297324	391	52.6595	2.42027	50.4672	Venus-IWS1-IP-1_peak_6586
TGGT1_chrX	84981	86184	1204	85424	299	40.6804	2.41859	38.6087	Venus-IWS1-IP-1_peak_7867
TGGT1_chrVIII	6141976	6146662	4687	6144886	199	27.6868	2.41737	25.7726	Venus-IWS1-IP-1_peak_6238
TGGT1_chrVI	1821045	1831054	10010	1822411	350	47.2329	2.41723	45.0939	Venus-IWS1-IP-1_peak_4969
TGGT1_chrVIIa	1905100	1906000	901	1905494	255	34.9087	2.41605	32.9012	Venus-IWS1-IP-1_peak_6679		●
TGGT1_chrXII	4300126	4301701	1576	4300515	1199	156.599	2.41602	153.909	Venus-IWS1-IP-1_peak_11110
AAQM03001105	156	500	345	405	60	9.55357	2.41536	8.07156	Venus-IWS1-IP-1_peak_881
AAQM03001020	496	1207	712	752	356	47.9063	2.41456	45.7607	Venus-IWS1-IP-1_peak_816
TGGT1_chrX	6353153	6353889	737	6353464	130	18.6501	2.41243	16.9009	Venus-IWS1-IP-1_peak_9003
TGGT1_chrXI	5217135	5218630	1496	5217711	295	39.9552	2.41207	37.8913	Venus-IWS1-IP-1_peak_10058
TGGT1_chrXII	1462971	1463893	923	1463507	262	35.6954	2.41184	33.6791	Venus-IWS1-IP-1_peak_10656	●	●
TGGT1_chrX	5496161	5497428	1268	5496579	380	50.8753	2.41145	48.7001	Venus-IWS1-IP-1_peak_8813
TGGT1_chrVIII	1654429	1655128	700	1654828	219	30.135	2.41124	28.1866	Venus-IWS1-IP-1_peak_5516
TGGT1_chrX	5195506	5197745	2240	5197229	314	42.365	2.41094	40.2749	Venus-IWS1-IP-1_peak_8742
AAQM03001248	812	1227	416	931	45	7.55319	2.41077	6.16724	Venus-IWS1-IP-1_peak_983
TGGT1_chrXI	912120	913454	1335	913176	199	27.5032	2.40888	25.5918	Venus-IWS1-IP-1_peak_9334
TGGT1_chrXI	1489558	1490315	758	1490071	289	39.0603	2.40816	37.0061	Venus-IWS1-IP-1_peak_9436
AAQM03001579	162	369	208	267	46	7.66685	2.40754	6.27461	Venus-IWS1-IP-1_peak_1206
TGGT1_chrIII	197801	199356	1556	198927	306	41.1915	2.40657	39.1142	Venus-IWS1-IP-1_peak_1700		●
TGGT1_chrX	7267868	7268685	818	7268269	239	32.5575	2.40519	30.5782	Venus-IWS1-IP-1_peak_9170
TGGT1_chrIII	1862929	1863677	749	1863261	293	39.4558	2.40441	37.3972	Venus-IWS1-IP-1_peak_1975		●
AAQM03000569	281	886	606	480	154	21.5996	2.40295	19.7889	Venus-IWS1-IP-1_peak_340	●
TGGT1_chrXII	5371836	5372597	762	5372263	351	46.7971	2.40223	44.6624	Venus-IWS1-IP-1_peak_11334
AAQM03001265	136	1099	964	452	76	11.5304	2.40141	9.9739	Venus-IWS1-IP-1_peak_994	●
TGGT1_chrII	1176493	1178307	1815	1177521	356	47.3591	2.40024	45.2189	Venus-IWS1-IP-1_peak_1477	●	●
AAQM03001563	107	533	427	311	212	28.9673	2.39975	27.0345	Venus-IWS1-IP-1_peak_1197	●
TGGT1_chrIX	4577339	4577853	515	4577571	231	31.3821	2.39924	29.4177	Venus-IWS1-IP-1_peak_3296		●
TGGT1_chrXI	712159	713863	1705	712620	324	43.2414	2.39917	41.1422	Venus-IWS1-IP-1_peak_9281
AAQM03001395	83	865	783	349	104	15.112	2.39852	13.448	Venus-IWS1-IP-1_peak_1086
TGGT1_chrXII	4451643	4455696	4054	4454159	189	25.9893	2.39795	24.1014	Venus-IWS1-IP-1_peak_11156
TGGT1_chrXI	1534140	1534495	356	1534328	151	21.1247	2.39757	19.3233	Venus-IWS1-IP-1_peak_9440
TGGT1_chrVIIa	3799324	3801024	1701	3800264	142	19.9672	2.39719	18.1895	Venus-IWS1-IP-1_peak_6996	●	●
TGGT1_chrVI	872908	877823	4916	877137	383	50.667	2.39698	48.4939	Venus-IWS1-IP-1_peak_4832	●	●
TGGT1_chrVI	730444	730895	452	730620	255	34.3588	2.3961	32.3577	Venus-IWS1-IP-1_peak_4826
TGGT1_chrXI	584482	585224	743	584896	669	86.8611	2.39532	84.4225	Venus-IWS1-IP-1_peak_9261	●	●
AAQM03000522	147	539	393	239	144	20.1931	2.3953	18.4107	Venus-IWS1-IP-1_peak_318
AAQM03000970	132	439	308	312	69	10.575	2.39529	9.05277	Venus-IWS1-IP-1_peak_765	●
TGGT1_chrVIII	5891351	5891873	523	5891619	219	29.7438	2.39479	27.8004	Venus-IWS1-IP-1_peak_6214		●
TGGT1_chrVIIa	996438	997060	623	996769	280	37.4469	2.39303	35.4106	Venus-IWS1-IP-1_peak_6546
TGGT1_chrIV	1511145	1513074	1930	1511941	380	50.0587	2.39142	47.8916	Venus-IWS1-IP-1_peak_2333
TGGT1_chrVI	16977	17632	656	17265	246	33.0721	2.39081	31.0866	Venus-IWS1-IP-1_peak_4723
TGGT1_chrIII	1701829	1703049	1221	1702357	306	40.6465	2.39005	38.5752	Venus-IWS1-IP-1_peak_1943
TGGT1_chrX	5449117	5457188	8072	5453269	274	36.5471	2.38835	34.5211	Venus-IWS1-IP-1_peak_8807
TGGT1_chrXI	189971	190829	859	190300	251	33.5526	2.38518	31.5611	Venus-IWS1-IP-1_peak_9200
TGGT1_chrX	5687655	5692860	5206	5690644	349	45.8989	2.38511	43.7729	Venus-IWS1-IP-1_peak_8845		●
TGGT1_chrXII	1509947	1510777	831	1510296	258	34.4251	2.38481	32.4232	Venus-IWS1-IP-1_peak_10663
TGGT1_chrVIIb	1635910	1637483	1574	1636242	299	39.5875	2.38468	37.5275	Venus-IWS1-IP-1_peak_7327		●
TGGT1_chrIX	3405413	3406878	1466	3406348	321	42.3363	2.38405	40.2465	Venus-IWS1-IP-1_peak_3080
TGGT1_chrX	6184991	6187393	2403	6186595	139	19.3696	2.38329	17.6046	Venus-IWS1-IP-1_peak_8970		●
TGGT1_chrX	4422966	4424735	1770	4423270	367	48.0564	2.38237	45.9093	Venus-IWS1-IP-1_peak_8606	●
AAQM03000232	2148	3002	855	2759	349	45.7601	2.38142	43.6355	Venus-IWS1-IP-1_peak_71
TGGT1_chrXI	1661764	1662501	738	1662117	330	43.3503	2.38073	41.25	Venus-IWS1-IP-1_peak_9471
TGGT1_chrIa	1794396	1796290	1895	1795652	441	57.1943	2.37917	54.9604	Venus-IWS1-IP-1_peak_3886
TGGT1_chrXI	6394705	6395465	761	6395003	228	30.4993	2.37907	28.5461	Venus-IWS1-IP-1_peak_10298
TGGT1_chrIa	1588319	1590416	2098	1589689	335	43.9139	2.37896	41.8076	Venus-IWS1-IP-1_peak_3857
TGGT1_chrXII	1977667	1979112	1446	1978378	273	36.117	2.37808	34.0959	Venus-IWS1-IP-1_peak_10732
TGGT1_chrIII	1689501	1690191	691	1689747	252	33.4781	2.37784	31.4875	Venus-IWS1-IP-1_peak_1940
TGGT1_chrVIIb	1154949	1155494	546	1155085	194	26.1949	2.37751	24.3037	Venus-IWS1-IP-1_peak_7265
AAQM03001212	180	1423	1244	804	232	30.9509	2.37706	28.9919	Venus-IWS1-IP-1_peak_957
TGGT1_chrV	1672038	1674085	2048	1672827	388	50.4223	2.37587	48.2516	Venus-IWS1-IP-1_peak_4523
TGGT1_chrIV	2482249	2482827	579	2482582	227	30.2831	2.37539	28.3327	Venus-IWS1-IP-1_peak_2506
AAQM03000066	208	4206	3999	2428	593	75.9067	2.37443	73.5288	Venus-IWS1-IP-1_peak_16	●	●
TGGT1_chrX	2409675	2415165	5491	2412467	188	25.3761	2.37433	23.4983	Venus-IWS1-IP-1_peak_8253		●
TGGT1_chrX	4122642	4123818	1177	4123223	283	37.2452	2.374	35.2112	Venus-IWS1-IP-1_peak_8552
AAQM03000460	140	429	290	314	63	9.64244	2.37374	8.15674	Venus-IWS1-IP-1_peak_251
AAQM03000732	4483	4807	325	4658	97	13.9407	2.37372	12.3087	Venus-IWS1-IP-1_peak_503
TGGT1_chrVI	1034211	1037803	3593	1036495	354	46.0558	2.37272	43.9283	Venus-IWS1-IP-1_peak_4857
TGGT1_chrXI	3663621	3665717	2097	3664051	296	38.7753	2.3711	36.7242	Venus-IWS1-IP-1_peak_9802		●
TGGT1_chrIb	1589982	1590889	908	1590462	270	35.51	2.37018	33.4958	Venus-IWS1-IP-1_peak_4168
TGGT1_chrV	402922	404350	1429	403808	363	47.0706	2.37	44.9333	Venus-IWS1-IP-1_peak_4315
TGGT1_chrIb	1127598	1128248	651	1127873	222	29.5198	2.36972	27.5795	Venus-IWS1-IP-1_peak_4098
TGGT1_chrIX	3626143	3628702	2560	3627305	179	24.151	2.36935	22.294	Venus-IWS1-IP-1_peak_3128
TGGT1_chrIX	1655807	1656272	466	1655967	156	21.2766	2.36916	19.4722	Venus-IWS1-IP-1_peak_2793
TGGT1_chrXII	1517088	1517809	722	1517468	203	27.1354	2.36898	25.2296	Venus-IWS1-IP-1_peak_10664	●	●
TGGT1_chrX	1774384	1776926	2543	1776245	312	40.6795	2.3685	38.6078	Venus-IWS1-IP-1_peak_8168		●
AAQM03001528	105	557	453	261	40	6.68272	2.36761	5.34857	Venus-IWS1-IP-1_peak_1176
TGGT1_chrXII	3045718	3054434	8717	3047211	328	42.5832	2.36615	40.4909	Venus-IWS1-IP-1_peak_10911		●
AAQM03000199	1116	1972	857	1653	451	57.789	2.36561	55.5499	Venus-IWS1-IP-1_peak_53
TGGT1_chrV	85434	85805	372	85565	453	58.0145	2.36516	55.7733	Venus-IWS1-IP-1_peak_4258	●
TGGT1_chrIII	522630	524832	2203	524352	357	46.1281	2.36489	43.9998	Venus-IWS1-IP-1_peak_1753		●
TGGT1_chrXII	1604784	1606441	1658	1605617	333	43.1544	2.3648	41.0561	Venus-IWS1-IP-1_peak_10675
TGGT1_chrIa	1407379	1408213	835	1407683	263	34.4523	2.36366	32.4502	Venus-IWS1-IP-1_peak_3830		●
TGGT1_chrXI	5863282	5866464	3183	5864297	371	47.7077	2.36108	45.5642	Venus-IWS1-IP-1_peak_10215
TGGT1_chrVIII	469463	470463	1001	469943	221	29.1712	2.36042	27.2357	Venus-IWS1-IP-1_peak_5313		●
TGGT1_chrIa	1055626	1057987	2362	1056343	119	16.5174	2.35921	14.8177	Venus-IWS1-IP-1_peak_3745
TGGT1_chrVIIb	3368143	3370079	1937	3369366	306	39.5757	2.35767	37.5158	Venus-IWS1-IP-1_peak_7623
AAQM03001018	681	1159	479	946	124	17.1047	2.3568	15.391	Venus-IWS1-IP-1_peak_814
TGGT1_chrX	1297676	1298756	1081	1298358	363	46.5407	2.35647	44.4086	Venus-IWS1-IP-1_peak_8064
TGGT1_chrIV	249306	252992	3687	249825	214	28.2128	2.35644	26.2909	Venus-IWS1-IP-1_peak_2093	●	●
TGGT1_chrII	1065198	1067205	2008	1066588	315	40.5924	2.35501	38.5217	Venus-IWS1-IP-1_peak_1454
TGGT1_chrX	1886113	1887671	1559	1886561	396	50.5294	2.35496	48.3576	Venus-IWS1-IP-1_peak_8180
TGGT1_chrIV	2501873	2512337	10465	2505726	348	44.5953	2.35374	42.4822	Venus-IWS1-IP-1_peak_2508
TGGT1_chrVIII	5966787	5967586	800	5967328	265	34.4129	2.35369	32.4112	Venus-IWS1-IP-1_peak_6217
AAQM03002008	17	271	255	174	20	4.07284	2.34952	2.9759	Venus-IWS1-IP-1_peak_1257
TGGT1_chrX	5277205	5277773	569	5277573	164	21.9145	2.34919	20.0979	Venus-IWS1-IP-1_peak_8766
TGGT1_chrIX	4991613	4992594	982	4992032	308	39.538	2.34916	37.4785	Venus-IWS1-IP-1_peak_3362
TGGT1_chrXI	5989564	5990440	877	5990155	268	34.6454	2.34903	32.6411	Venus-IWS1-IP-1_peak_10239
AAQM03001501	58	582	525	308	137	18.5817	2.34809	16.8341	Venus-IWS1-IP-1_peak_1158
TGGT1_chrVIIb	1102274	1104302	2029	1103389	279	35.9531	2.34781	33.9338	Venus-IWS1-IP-1_peak_7258
AAQM03000604	135	2547	2413	630	527	66.0994	2.34637	63.7907	Venus-IWS1-IP-1_peak_365		●
TGGT1_chrV	261486	262042	557	261795	321	41.0075	2.34576	38.9322	Venus-IWS1-IP-1_peak_4284		●
AAQM03001343	264	998	735	475	443	55.8355	2.34539	53.6141	Venus-IWS1-IP-1_peak_1049	●
TGGT1_chrVIIa	1125532	1127865	2334	1126483	191	25.1439	2.34529	23.27	Venus-IWS1-IP-1_peak_6558
AAQM03000772	128	1259	1132	1016	630	78.5012	2.34461	76.1079	Venus-IWS1-IP-1_peak_555
TGGT1_chrVIIb	614993	616110	1118	615764	390	49.3278	2.3439	47.1681	Venus-IWS1-IP-1_peak_7171
TGGT1_chrXII	663536	665400	1865	665057	329	41.9118	2.3438	39.8266	Venus-IWS1-IP-1_peak_10498
TGGT1_chrVIIa	945011	948439	3429	946588	355	45.0446	2.34309	42.927	Venus-IWS1-IP-1_peak_6539
AAQM03001467	176	454	279	357	53	8.17618	2.34273	6.75726	Venus-IWS1-IP-1_peak_1138
TGGT1_chrX	5563666	5565370	1705	5564800	275	35.2809	2.34166	33.2693	Venus-IWS1-IP-1_peak_8825
TGGT1_chrXI	3193812	3194599	788	3194240	131	17.7292	2.34018	16.0009	Venus-IWS1-IP-1_peak_9724
TGGT1_chrVIII	1223868	1224696	829	1224218	315	40.0675	2.33963	38.0025	Venus-IWS1-IP-1_peak_5460
TGGT1_chrVIII	1896938	1899177	2240	1898620	132	17.8335	2.33898	16.1028	Venus-IWS1-IP-1_peak_5566
TGGT1_chrXI	4517873	4518560	688	4518195	259	33.208	2.33707	31.2207	Venus-IWS1-IP-1_peak_9967	●	●
AAQM03001502	136	632	497	502	58	8.75068	2.33617	7.3042	Venus-IWS1-IP-1_peak_1159
TGGT1_chrXII	208399	212023	3625	210704	332	41.9903	2.33584	39.9042	Venus-IWS1-IP-1_peak_10384
TGGT1_chrIII	1155525	1156423	899	1156128	265	33.8874	2.33546	31.8919	Venus-IWS1-IP-1_peak_1859
TGGT1_chrXII	4431124	4433478	2355	4432416	371	46.6601	2.33493	44.5267	Venus-IWS1-IP-1_peak_11148
AAQM03000265	78	2585	2508	459	615	76.0321	2.33478	73.6534	Venus-IWS1-IP-1_peak_81	●	●
TGGT1_chrVIII	6810031	6812079	2049	6811124	172	22.613	2.33426	20.7835	Venus-IWS1-IP-1_peak_6355
TGGT1_chrVI	1911429	1912078	650	1911717	275	35.0197	2.33293	33.011	Venus-IWS1-IP-1_peak_4976		●
TGGT1_chrIII	885434	888274	2841	887023	240	30.7946	2.33274	28.8377	Venus-IWS1-IP-1_peak_1811	●
TGGT1_chrV	355940	357500	1561	357145	313	39.581	2.33244	37.5211	Venus-IWS1-IP-1_peak_4307		●
AAQM03000447	2727	3142	416	2942	207	26.7924	2.33183	24.8919	Venus-IWS1-IP-1_peak_232
AAQM03001344	672	920	249	748	62	9.21015	2.33169	7.74308	Venus-IWS1-IP-1_peak_1050
AAQM03001397	75	861	787	488	135	18.0876	2.33156	16.351	Venus-IWS1-IP-1_peak_1088
TGGT1_chrIX	1264757	1266070	1314	1265213	287	36.3784	2.33013	34.3543	Venus-IWS1-IP-1_peak_2729		●
TGGT1_chrVIIb	1066853	1067629	777	1067247	250	31.9278	2.33007	29.9564	Venus-IWS1-IP-1_peak_7249
TGGT1_chrVIII	1296796	1297328	533	1297168	215	27.6997	2.32939	25.7853	Venus-IWS1-IP-1_peak_5472
TGGT1_chrXII	4969775	4974529	4755	4973019	261	33.1742	2.32737	31.1873	Venus-IWS1-IP-1_peak_11258
TGGT1_chrXII	1102165	1103304	1140	1102734	113	15.3343	2.32472	13.6644	Venus-IWS1-IP-1_peak_10589	●
TGGT1_chrVI	1055125	1056776	1652	1055506	192	24.8289	2.32457	22.9602	Venus-IWS1-IP-1_peak_4862		●
AAQM03000979	275	1073	799	492	152	20.0217	2.32427	18.2429	Venus-IWS1-IP-1_peak_780
TGGT1_chrVIIa	2108924	2110069	1146	2109561	316	39.6618	2.32426	37.601	Venus-IWS1-IP-1_peak_6721
TGGT1_chrII	415126	415704	579	415356	282	35.5533	2.32283	33.5386	Venus-IWS1-IP-1_peak_1335
TGGT1_chrVIIb	2582978	2583889	912	2583370	242	30.7614	2.32235	28.8049	Venus-IWS1-IP-1_peak_7505	●	●
AAQM03000413	2842	3244	403	3065	115	15.5438	2.32227	13.8685	Venus-IWS1-IP-1_peak_185
TGGT1_chrX	5427442	5428157	716	5427686	244	30.9881	2.3219	29.0287	Venus-IWS1-IP-1_peak_8803
TGGT1_chrIV	2239712	2241272	1561	2240373	331	41.3599	2.32164	39.2807	Venus-IWS1-IP-1_peak_2453
TGGT1_chrXII	6296270	6296927	658	6296555	331	41.3599	2.32164	39.2807	Venus-IWS1-IP-1_peak_11475
TGGT1_chrVIII	5560375	5560912	538	5560649	207	26.5318	2.32036	24.6353	Venus-IWS1-IP-1_peak_6173		●
TGGT1_chrVI	1627259	1628755	1497	1627917	296	37.1392	2.32016	35.1064	Venus-IWS1-IP-1_peak_4943
TGGT1_chrIV	1114757	1117072	2316	1115060	342	42.6051	2.31987	40.5125	Venus-IWS1-IP-1_peak_2246		●
TGGT1_chrII	205033	205810	778	205290	346	43.058	2.31925	40.9606	Venus-IWS1-IP-1_peak_1300
AAQM03000612	85	1050	966	601	258	32.5754	2.31889	30.5959	Venus-IWS1-IP-1_peak_373
TGGT1_chrIa	1653324	1654335	1012	1653921	215	27.4398	2.31836	25.5294	Venus-IWS1-IP-1_peak_3865
AAQM03000783	289	1632	1344	1182	93	12.8377	2.31703	11.2384	Venus-IWS1-IP-1_peak_568
TGGT1_chrVIIa	1946767	1948327	1561	1947504	415	51.122	2.31619	48.9444	Venus-IWS1-IP-1_peak_6690
TGGT1_chrX	252428	253427	1000	252688	235	29.7093	2.31397	27.7664	Venus-IWS1-IP-1_peak_7882		●
TGGT1_chrIV	687768	690934	3167	688542	357	44.0475	2.31103	41.9399	Venus-IWS1-IP-1_peak_2190	●	●
TGGT1_chrXII	1963276	1964128	853	1963572	209	26.5006	2.3086	24.6047	Venus-IWS1-IP-1_peak_10731
TGGT1_chrII	1677696	1678739	1044	1678300	266	33.2258	2.30849	31.2382	Venus-IWS1-IP-1_peak_1560
TGGT1_chrVIII	5587411	5589458	2048	5588076	267	33.3392	2.30833	31.3503	Venus-IWS1-IP-1_peak_6175	●
AAQM03001241	136	1252	1117	719	156	20.2161	2.30773	18.4332	Venus-IWS1-IP-1_peak_976
TGGT1_chrXII	486374	486999	626	486808	161	20.8063	2.30765	19.0113	Venus-IWS1-IP-1_peak_10453
AAQM03000500	879	1678	800	1093	215	27.182	2.30744	25.2756	Venus-IWS1-IP-1_peak_297
TGGT1_chrV	557352	559361	2010	557933	274	34.133	2.30728	32.1346	Venus-IWS1-IP-1_peak_4334		●
TGGT1_chrVIII	2282848	2285910	3063	2285549	340	41.8676	2.30634	39.7829	Venus-IWS1-IP-1_peak_5638		●
TGGT1_chrIX	443660	444540	881	443963	281	34.9268	2.30627	32.9191	Venus-IWS1-IP-1_peak_2598
AAQM03001214	128	1442	1315	981	287	35.607	2.30545	33.5917	Venus-IWS1-IP-1_peak_960	●
TGGT1_chrIa	1088543	1089463	921	1089333	108	14.4776	2.30394	12.8307	Venus-IWS1-IP-1_peak_3760
TGGT1_chrXI	2630540	2635217	4678	2632350	173	22.151	2.30375	20.33	Venus-IWS1-IP-1_peak_9636		●
TGGT1_chrIb	322331	323710	1380	323329	302	37.3076	2.30355	35.2728	Venus-IWS1-IP-1_peak_3947	●	●
TGGT1_chrIb	90036	90634	599	90207	112	14.938	2.30288	13.2786	Venus-IWS1-IP-1_peak_3920
TGGT1_chrX	6458170	6459405	1236	6459042	246	30.7013	2.30236	28.7456	Venus-IWS1-IP-1_peak_9028
TGGT1_chrVIII	287342	288911	1570	287906	140	18.2329	2.30208	16.493	Venus-IWS1-IP-1_peak_5258
TGGT1_chrX	6844744	6845637	894	6845158	160	20.5862	2.30191	18.7956	Venus-IWS1-IP-1_peak_9095	●
TGGT1_chrII	1406461	1408942	2482	1407141	153	19.7584	2.3017	17.9852	Venus-IWS1-IP-1_peak_1523		●
TGGT1_chrVIII	2660765	2663708	2944	2661646	604	72.4974	2.30078	70.1424	Venus-IWS1-IP-1_peak_5718	●
AAQM03001666	132	344	213	186	50	7.5507	2.30061	6.16487	Venus-IWS1-IP-1_peak_1229
TGGT1_chrVI	238695	239318	624	239060	192	24.312	2.30013	22.4523	Venus-IWS1-IP-1_peak_4760	●	●
AAQM03001029	141	583	443	474	82	11.351	2.29961	9.80092	Venus-IWS1-IP-1_peak_824
TGGT1_chrIa	1556338	1556624	287	1556477	3556	415.169	2.29776	412.007	Venus-IWS1-IP-1_peak_3851	●
TGGT1_chrVIIb	3579200	3580140	941	3579675	285	35.1262	2.29755	33.1164	Venus-IWS1-IP-1_peak_7662
AAQM03000499	1499	1803	305	1722	211	26.4719	2.29718	24.5764	Venus-IWS1-IP-1_peak_295
TGGT1_chrVIII	1966929	1971614	4686	1968092	136	17.6782	2.29661	15.951	Venus-IWS1-IP-1_peak_5576	●	●
TGGT1_chrXI	1642006	1643016	1011	1642666	236	29.356	2.29572	27.418	Venus-IWS1-IP-1_peak_9466		●
AAQM03001554	122	477	356	409	59	8.59075	2.29559	7.15189	Venus-IWS1-IP-1_peak_1192	●	●
TGGT1_chrVIIa	2608475	2609742	1268	2609116	230	28.6304	2.29471	26.7025	Venus-IWS1-IP-1_peak_6780
TGGT1_chrXII	5006557	5007185	629	5006957	239	29.6525	2.29368	27.7104	Venus-IWS1-IP-1_peak_11262
AAQM03001069	1283	1567	285	1416	64	9.16756	2.29341	7.70236	Venus-IWS1-IP-1_peak_857
TGGT1_chrVIIa	920684	923025	2342	921849	332	40.4552	2.29327	38.386	Venus-IWS1-IP-1_peak_6527
AAQM03000613	86	1058	973	570	385	46.4608	2.28971	44.3293	Venus-IWS1-IP-1_peak_374
TGGT1_chrXII	6255650	6257195	1546	6256059	286	34.9872	2.28937	32.9789	Venus-IWS1-IP-1_peak_11468
AAQM03000777	1327	1671	345	1505	76	10.5494	2.28935	9.02804	Venus-IWS1-IP-1_peak_562
TGGT1_chrVIII	5351748	5353445	1698	5352713	292	35.6679	2.28892	33.6519	Venus-IWS1-IP-1_peak_6123		●
TGGT1_chrV	2626927	2628357	1431	2627908	186	23.3745	2.28877	21.531	Venus-IWS1-IP-1_peak_4658	●
TGGT1_chrV	1341517	1342105	589	1341839	300	36.5754	2.28834	34.5491	Venus-IWS1-IP-1_peak_4476		●
TGGT1_chrXII	2776086	2779273	3188	2776559	320	38.8436	2.28704	36.7918	Venus-IWS1-IP-1_peak_10880
TGGT1_chrX	2292643	2297689	5047	2293309	188	23.5676	2.28689	21.7208	Venus-IWS1-IP-1_peak_8235	●
TGGT1_chrII	1867533	1870834	3302	1868225	174	21.9242	2.28586	20.1074	Venus-IWS1-IP-1_peak_1591
TGGT1_chrVIII	3283714	3285934	2221	3284865	223	27.5946	2.28575	25.6818	Venus-IWS1-IP-1_peak_5812
TGGT1_chrX	1585662	1586966	1305	1586178	210	26.0893	2.28569	24.1997	Venus-IWS1-IP-1_peak_8122
TGGT1_chrVI	441841	442418	578	442157	240	29.5136	2.28399	27.5734	Venus-IWS1-IP-1_peak_4780
TGGT1_chrVIIb	4062515	4063030	516	4062727	228	28.1183	2.28358	26.1977	Venus-IWS1-IP-1_peak_7722
TGGT1_chrVIIb	1381137	1382441	1305	1382133	252	30.8766	2.2832	28.9186	Venus-IWS1-IP-1_peak_7293
TGGT1_chrVIIb	1249178	1251425	2248	1250542	272	33.1475	2.28205	31.1609	Venus-IWS1-IP-1_peak_7276		●
TGGT1_chrX	1741393	1742014	622	1741558	204	25.3119	2.28199	23.435	Venus-IWS1-IP-1_peak_8156
TGGT1_chrXI	5189523	5191295	1773	5190526	304	36.7788	2.28052	34.7501	Venus-IWS1-IP-1_peak_10056
TGGT1_chrII	1013881	1014451	571	1014162	130	16.7364	2.28032	15.0315	Venus-IWS1-IP-1_peak_1447
TGGT1_chrV	3105	4707	1603	4146	314	37.9131	2.28011	35.8715	Venus-IWS1-IP-1_peak_4246
TGGT1_chrXII	448852	449658	807	449465	99	13.1126	2.27747	11.505	Venus-IWS1-IP-1_peak_10447
TGGT1_chrVI	1014705	1015704	1000	1015277	270	32.6707	2.27372	30.69	Venus-IWS1-IP-1_peak_4855
TGGT1_chrXI	5161259	5161853	595	5161451	200	24.5814	2.26981	22.7171	Venus-IWS1-IP-1_peak_10051
TGGT1_chrVIIa	1386748	1387538	791	1387047	208	25.4922	2.26974	23.6124	Venus-IWS1-IP-1_peak_6600
TGGT1_chrV	762550	765860	3311	765499	357	42.294	2.26588	40.2047	Venus-IWS1-IP-1_peak_4383
TGGT1_chrX	2449806	2453553	3748	2450257	329	39.1187	2.26573	37.0639	Venus-IWS1-IP-1_peak_8262
TGGT1_chrXI	3113232	3116910	3679	3113938	324	38.5516	2.2657	36.503	Venus-IWS1-IP-1_peak_9708		●
TGGT1_chrIa	155893	156482	590	156286	97	12.7449	2.26517	11.1485	Venus-IWS1-IP-1_peak_3571
TGGT1_chrVIIb	870100	870676	577	870434	235	28.4462	2.265	26.5208	Venus-IWS1-IP-1_peak_7229		●
TGGT1_chrVIII	2785222	2786046	825	2785559	215	26.172	2.26476	24.2812	Venus-IWS1-IP-1_peak_5744	●	●
TGGT1_chrX	940296	941051	756	940735	198	24.2376	2.26453	22.3792	Venus-IWS1-IP-1_peak_8001
TGGT1_chrXII	396085	397665	1581	397119	196	24.0099	2.26449	22.1554	Venus-IWS1-IP-1_peak_10428
TGGT1_chrXI	5778521	5782829	4309	5781653	170	21.0483	2.26403	19.2484	Venus-IWS1-IP-1_peak_10188
AAQM03000520	229	1336	1108	611	139	17.5112	2.26324	15.7879	Venus-IWS1-IP-1_peak_316
TGGT1_chrII	1567683	1568235	553	1567939	137	17.2827	2.26318	15.5648	Venus-IWS1-IP-1_peak_1548		●
TGGT1_chrVIII	4337905	4338771	867	4338395	293	34.955	2.26305	32.9471	Venus-IWS1-IP-1_peak_5966		●
TGGT1_chrX	4778014	4782319	4306	4780259	161	19.9804	2.2615	18.2024	Venus-IWS1-IP-1_peak_8662
TGGT1_chrX	1118217	1119091	875	1118889	116	14.8555	2.26045	13.1983	Venus-IWS1-IP-1_peak_8031
AAQM03000633	1645	2125	481	1959	79	10.6336	2.26001	9.10917	Venus-IWS1-IP-1_peak_397
AAQM03001122	179	435	257	307	59	8.3239	2.2575	6.89791	Venus-IWS1-IP-1_peak_896
TGGT1_chrXI	6371196	6371960	765	6371491	95	12.4297	2.25724	10.8432	Venus-IWS1-IP-1_peak_10292
TGGT1_chrXII	3436464	3437687	1224	3437531	126	15.9417	2.25691	14.2562	Venus-IWS1-IP-1_peak_10978
TGGT1_chrX	2909274	2910104	831	2909796	239	28.6538	2.25566	26.7257	Venus-IWS1-IP-1_peak_8322
TGGT1_chrXI	24434	24819	386	24608	232	27.8581	2.2553	25.9414	Venus-IWS1-IP-1_peak_9179	●
TGGT1_chrIX	3452568	3453131	564	3452938	214	25.8109	2.25428	23.9259	Venus-IWS1-IP-1_peak_3090
TGGT1_chrVI	131548	132055	508	131825	208	25.1282	2.2539	23.2545	Venus-IWS1-IP-1_peak_4742
TGGT1_chrX	7075723	7076837	1115	7076255	366	42.8245	2.25365	40.7296	Venus-IWS1-IP-1_peak_9144	●	●
TGGT1_chrXI	6419316	6422470	3155	6420899	344	40.33	2.25276	38.2621	Venus-IWS1-IP-1_peak_10303
TGGT1_chrIb	1583569	1585238	1670	1584929	176	21.5086	2.25272	19.6997	Venus-IWS1-IP-1_peak_4167
TGGT1_chrX	2393919	2397177	3259	2395163	335	39.3176	2.2526	37.2606	Venus-IWS1-IP-1_peak_8250	●	●
TGGT1_chrV	2922981	2927902	4922	2926701	329	38.6284	2.25209	36.579	Venus-IWS1-IP-1_peak_4714
AAQM03001448	379	652	274	444	36	5.64574	2.25129	4.38688	Venus-IWS1-IP-1_peak_1125
TGGT1_chrVIIb	4823332	4824380	1049	4823886	233	27.8115	2.24911	25.8954	Venus-IWS1-IP-1_peak_7819
AAQM03001055	1595	2293	699	1929	153	18.8603	2.24906	17.1066	Venus-IWS1-IP-1_peak_846
TGGT1_chrX	5975117	5975873	757	5975438	267	31.5907	2.24854	29.6236	Venus-IWS1-IP-1_peak_8927
TGGT1_chrX	6437387	6438504	1118	6437609	122	15.3719	2.24843	13.701	Venus-IWS1-IP-1_peak_9022
TGGT1_chrXII	6789983	6790500	518	6790165	259	30.6818	2.24796	28.7264	Venus-IWS1-IP-1_peak_11560	●	●
AAQM03000458	249	1046	798	542	256	30.341	2.24774	28.3899	Venus-IWS1-IP-1_peak_248
TGGT1_chrIX	5747374	5748614	1241	5747791	256	30.341	2.24774	28.3899	Venus-IWS1-IP-1_peak_3483
TGGT1_chrIII	1081375	1086642	5268	1082012	367	42.6949	2.24761	40.6013	Venus-IWS1-IP-1_peak_1841
AAQM03001520	210	550	341	471	29	4.82316	2.24752	3.63953	Venus-IWS1-IP-1_peak_1170	●
TGGT1_chrVIIa	4287128	4287656	529	4287439	252	29.8864	2.24743	27.9413	Venus-IWS1-IP-1_peak_7074
TGGT1_chrVIIa	1823493	1824142	650	1823845	348	40.5405	2.24654	38.4704	Venus-IWS1-IP-1_peak_6665
TGGT1_chrVI	1481495	1482168	674	1481736	237	28.1815	2.24617	26.26	Venus-IWS1-IP-1_peak_4921
TGGT1_chrV	2898703	2900059	1357	2899073	230	27.3855	2.24553	25.4759	Venus-IWS1-IP-1_peak_4707
TGGT1_chrX	4950664	4951294	631	4950911	213	25.461	2.24419	23.5818	Venus-IWS1-IP-1_peak_8703
TGGT1_chrXII	6584538	6585158	621	6584679	130	16.2018	2.24375	14.5099	Venus-IWS1-IP-1_peak_11525	●
TGGT1_chrIa	1784475	1785582	1108	1785124	285	33.3917	2.24196	31.4022	Venus-IWS1-IP-1_peak_3884
TGGT1_chrVIIb	4955975	4957552	1578	4956824	193	23.1749	2.24137	21.335	Venus-IWS1-IP-1_peak_7843		●
AAQM03000957	119	1858	1740	1014	528	60.2086	2.24102	57.9478	Venus-IWS1-IP-1_peak_750	●	●
TGGT1_chrVIIb	1215526	1216485	960	1216192	188	22.6053	2.24069	20.7759	Venus-IWS1-IP-1_peak_7273
TGGT1_chrIII	1428391	1429149	759	1428731	267	31.3475	2.24026	29.3835	Venus-IWS1-IP-1_peak_1909	●	●
TGGT1_chrVIIa	2920900	2921852	953	2921492	161	19.5783	2.23912	17.809	Venus-IWS1-IP-1_peak_6834
TGGT1_chrIX	5486188	5486644	457	5486421	174	21.0099	2.23856	19.2107	Venus-IWS1-IP-1_peak_3441
TGGT1_chrV	595555	596288	734	596079	173	20.8959	2.2384	19.0989	Venus-IWS1-IP-1_peak_4341	●
AAQM03000494	566	988	423	834	89	11.5304	2.23608	9.97393	Venus-IWS1-IP-1_peak_289
TGGT1_chrXII	3257501	3260685	3185	3257852	282	32.8094	2.23388	30.827	Venus-IWS1-IP-1_peak_10948		●
TGGT1_chrXII	2697494	2698179	686	2697970	259	30.2773	2.23377	28.327	Venus-IWS1-IP-1_peak_10860
TGGT1_chrXI	2637206	2641119	3914	2640195	404	46.166	2.23301	44.0375	Venus-IWS1-IP-1_peak_9639
TGGT1_chrVIIa	3785563	3786180	618	3785870	209	24.7532	2.23283	22.8858	Venus-IWS1-IP-1_peak_6992	●	●
TGGT1_chrIb	1231561	1232782	1222	1231808	272	31.6738	2.23267	29.7056	Venus-IWS1-IP-1_peak_4116
TGGT1_chrVI	2961497	2962265	769	2961989	167	20.092	2.23095	18.3116	Venus-IWS1-IP-1_peak_5117
TGGT1_chrVIII	5673903	5679290	5388	5678300	316	36.4282	2.23051	34.4036	Venus-IWS1-IP-1_peak_6192
TGGT1_chrX	5440300	5441447	1148	5441192	137	16.7762	2.23028	15.0702	Venus-IWS1-IP-1_peak_8805
TGGT1_chrXI	4579776	4583265	3490	4581752	309	35.6339	2.22968	33.6183	Venus-IWS1-IP-1_peak_9977
TGGT1_chrVIIa	2936748	2937651	904	2937258	250	29.1743	2.22966	27.2387	Venus-IWS1-IP-1_peak_6841
TGGT1_chrVIIb	119267	119927	661	119757	189	22.4759	2.22923	20.6488	Venus-IWS1-IP-1_peak_7105
TGGT1_chrVIII	751684	752830	1147	751879	130	15.9854	2.22899	14.2988	Venus-IWS1-IP-1_peak_5362
TGGT1_chrIV	1110073	1112165	2093	1110470	245	28.606	2.2289	26.6784	Venus-IWS1-IP-1_peak_2244		●
TGGT1_chrII	1814530	1815549	1020	1815111	302	34.8395	2.22882	32.8329	Venus-IWS1-IP-1_peak_1576
TGGT1_chrX	4309410	4309972	563	4309640	185	22.0202	2.22842	20.2015	Venus-IWS1-IP-1_peak_8589
TGGT1_chrVIII	6800320	6803500	3181	6800603	342	39.1382	2.22688	37.0831	Venus-IWS1-IP-1_peak_6353	●	●
AAQM03000912	121	477	357	208	122	15.0697	2.22652	13.4069	Venus-IWS1-IP-1_peak_706
TGGT1_chrXII	3273651	3275526	1876	3274075	282	32.5692	2.22613	30.5898	Venus-IWS1-IP-1_peak_10952
TGGT1_chrVIIa	285970	286808	839	286264	229	26.7801	2.22599	24.8798	Venus-IWS1-IP-1_peak_6409
TGGT1_chrVIII	6750075	6750916	842	6750376	280	32.3421	2.22584	30.3654	Venus-IWS1-IP-1_peak_6336		●
AAQM03001213	1192	1456	265	1293	66	8.87636	2.22547	7.42403	Venus-IWS1-IP-1_peak_959
TGGT1_chrVIII	2229485	2232513	3029	2231067	274	31.6608	2.22495	29.6928	Venus-IWS1-IP-1_peak_5622
TGGT1_chrIX	2101679	2103864	2186	2102229	242	28.1624	2.22459	26.2413	Venus-IWS1-IP-1_peak_2874		●
TGGT1_chrXII	2175255	2175668	414	2175542	164	19.6259	2.22354	17.8554	Venus-IWS1-IP-1_peak_10767
AAQM03001519	116	569	454	418	62	8.41285	2.22285	6.98241	Venus-IWS1-IP-1_peak_1169
TGGT1_chrXII	5261885	5264994	3110	5263987	305	34.941	2.22206	32.9332	Venus-IWS1-IP-1_peak_11319
TGGT1_chrXII	885992	886248	257	886074	107	13.3513	2.22102	11.7366	Venus-IWS1-IP-1_peak_10540
TGGT1_chrXI	5836457	5838784	2328	5838581	102	12.8008	2.22082	11.2026	Venus-IWS1-IP-1_peak_10207
TGGT1_chrII	181608	182461	854	182064	241	27.9116	2.21926	25.9941	Venus-IWS1-IP-1_peak_1298
TGGT1_chrIb	719430	721465	2036	720558	122	14.966	2.21901	13.3058	Venus-IWS1-IP-1_peak_4014
TGGT1_chrVIII	1148126	1148607	482	1148355	173	20.5087	2.21833	18.7197	Venus-IWS1-IP-1_peak_5453
TGGT1_chrX	5145999	5147736	1738	5147396	186	21.8929	2.21698	20.0767	Venus-IWS1-IP-1_peak_8732
TGGT1_chrX	3891632	3892697	1066	3892173	228	26.4338	2.21658	24.5388	Venus-IWS1-IP-1_peak_8518
TGGT1_chrX	5305067	5308020	2954	5306481	156	18.6161	2.2158	16.8676	Venus-IWS1-IP-1_peak_8776
TGGT1_chrVIII	1875426	1877321	1896	1875701	267	30.6274	2.21575	28.6726	Venus-IWS1-IP-1_peak_5559
TGGT1_chrIII	1744233	1745539	1307	1745143	181	21.3233	2.21562	19.5178	Venus-IWS1-IP-1_peak_1955
TGGT1_chrXII	5625061	5625853	793	5625664	242	27.9199	2.21551	26.0023	Venus-IWS1-IP-1_peak_11384
AAQM03000998	181	534	354	358	52	7.25064	2.2146	5.88168	Venus-IWS1-IP-1_peak_794
AAQM03001449	219	692	474	402	52	7.25064	2.2146	5.88168	Venus-IWS1-IP-1_peak_1126
TGGT1_chrXII	6620333	6622439	2107	6621262	130	15.7538	2.21321	14.0731	Venus-IWS1-IP-1_peak_11535
TGGT1_chrXI	1819350	1821037	1688	1819639	326	36.8489	2.21165	34.8194	Venus-IWS1-IP-1_peak_9496	●	●
TGGT1_chrXI	315356	316163	808	315852	246	28.2418	2.21145	26.3194	Venus-IWS1-IP-1_peak_9217
TGGT1_chrV	711509	712718	1210	711900	205	23.8175	2.21103	21.9663	Venus-IWS1-IP-1_peak_4366
AAQM03001137	1435	1746	312	1524	48	6.78408	2.21039	5.44347	Venus-IWS1-IP-1_peak_908
TGGT1_chrIII	1376412	1378030	1619	1377092	261	29.8182	2.21015	27.8738	Venus-IWS1-IP-1_peak_1899
AAQM03001627	139	392	254	314	86	10.9361	2.20997	9.40063	Venus-IWS1-IP-1_peak_1220	●	●
TGGT1_chrXI	348300	349712	1413	349419	198	23.0207	2.20909	21.1836	Venus-IWS1-IP-1_peak_9223
AAQM03001125	939	1289	351	1100	122	14.8261	2.20889	13.1697	Venus-IWS1-IP-1_peak_901
AAQM03001545	182	508	327	433	195	22.6791	2.20822	20.8483	Venus-IWS1-IP-1_peak_1186
TGGT1_chrXI	6041548	6041992	445	6041738	195	22.6791	2.20822	20.8483	Venus-IWS1-IP-1_peak_10247
TGGT1_chrVIIa	592835	593919	1085	593627	268	30.5041	2.20792	28.5508	Venus-IWS1-IP-1_peak_6474
TGGT1_chrVIIb	3375542	3376560	1019	3376048	266	30.277	2.20748	28.3267	Venus-IWS1-IP-1_peak_7627		●
TGGT1_chrII	2105511	2106134	624	2105854	302	34.1269	2.20734	32.1285	Venus-IWS1-IP-1_peak_1637	●	●
TGGT1_chrXII	92402	93989	1588	93389	216	24.9119	2.20727	23.0418	Venus-IWS1-IP-1_peak_10342
TGGT1_chrIX	2572717	2575088	2372	2573808	326	36.6136	2.20508	34.5868	Venus-IWS1-IP-1_peak_2943
AAQM03000808	271	703	433	575	79	10.1289	2.20507	8.62356	Venus-IWS1-IP-1_peak_604
TGGT1_chrIb	1508347	1509683	1337	1508721	252	28.687	2.20425	26.7583	Venus-IWS1-IP-1_peak_4153
TGGT1_chrV	2234456	2235369	914	2234715	112	13.6801	2.20384	12.0556	Venus-IWS1-IP-1_peak_4605
AAQM03000472	224	1230	1007	865	214	24.6041	2.20334	22.7393	Venus-IWS1-IP-1_peak_265
TGGT1_chrVIIb	2721953	2722804	852	2722286	280	31.6307	2.20276	29.6631	Venus-IWS1-IP-1_peak_7532		●
TGGT1_chrX	3271088	3272473	1386	3271997	176	20.5148	2.20204	18.7257	Venus-IWS1-IP-1_peak_8391
TGGT1_chrIV	316351	317176	826	316917	107	13.1136	2.20156	11.506	Venus-IWS1-IP-1_peak_2109
TGGT1_chrXII	6589982	6592752	2771	6591930	338	37.7395	2.20091	35.6999	Venus-IWS1-IP-1_peak_11528
AAQM03001279	129	1232	1104	417	172	20.0589	2.20057	18.2792	Venus-IWS1-IP-1_peak_1005
AAQM03001207	226	1496	1271	848	139	16.5305	2.20049	14.8305	Venus-IWS1-IP-1_peak_954	●
TGGT1_chrVI	2795378	2796080	703	2795618	181	21.0041	2.1998	19.205	Venus-IWS1-IP-1_peak_5085
TGGT1_chrX	898105	899963	1859	898704	231	26.3011	2.19869	24.4082	Venus-IWS1-IP-1_peak_7995
AAQM03001456	116	516	401	239	71	9.20452	2.19834	7.73763	Venus-IWS1-IP-1_peak_1130
TGGT1_chrIII	1208590	1210655	2066	1209447	256	28.9064	2.1969	26.9745	Venus-IWS1-IP-1_peak_1865		●
TGGT1_chrIII	90020	91173	1154	90304	130	15.5014	2.19603	13.8271	Venus-IWS1-IP-1_peak_1670
TGGT1_chrVIIa	3012438	3013378	941	3013100	248	27.9979	2.1947	26.0791	Venus-IWS1-IP-1_peak_6858
TGGT1_chrIX	3319225	3319971	747	3319646	244	27.5436	2.19355	25.6316	Venus-IWS1-IP-1_peak_3067
AAQM03000503	171	1091	921	599	124	14.8148	2.19271	13.1588	Venus-IWS1-IP-1_peak_300
TGGT1_chrIb	1810949	1812345	1397	1811556	327	36.2599	2.19226	34.2372	Venus-IWS1-IP-1_peak_4216
AAQM03000073	4236	4714	479	4498	239	26.9757	2.19206	25.0724	Venus-IWS1-IP-1_peak_19		●
TGGT1_chrIX	4341715	4342979	1265	4342565	297	33.0918	2.19204	31.1059	Venus-IWS1-IP-1_peak_3264
TGGT1_chrIX	3039712	3040487	776	3040197	144	16.9248	2.19182	15.2152	Venus-IWS1-IP-1_peak_3004
TGGT1_chrXII	611068	612853	1786	611304	106	12.8851	2.19158	11.2843	Venus-IWS1-IP-1_peak_10485	●
TGGT1_chrIX	4883454	4885721	2268	4884724	160	18.5792	2.18953	16.8316	Venus-IWS1-IP-1_peak_3329
TGGT1_chrVIIa	2110323	2116772	6450	2114802	369	40.5536	2.18907	38.4833	Venus-IWS1-IP-1_peak_6722	●	●
AAQM03001444	213	738	526	469	62	8.16154	2.18879	6.74346	Venus-IWS1-IP-1_peak_1122
TGGT1_chrIX	787912	789297	1386	788686	218	24.6548	2.18777	22.7892	Venus-IWS1-IP-1_peak_2660
TGGT1_chrVIII	2459899	2461370	1472	2460268	332	36.5948	2.187	34.5683	Venus-IWS1-IP-1_peak_5681
AAQM03000504	875	1553	679	1334	141	16.5214	2.18646	14.8216	Venus-IWS1-IP-1_peak_302
TGGT1_chrVI	1256872	1257674	803	1257290	221	24.9307	2.18615	23.0603	Venus-IWS1-IP-1_peak_4878	●	●
AAQM03001659	50	318	269	155	33	5.02215	2.18607	3.81851	Venus-IWS1-IP-1_peak_1228
TGGT1_chrXI	5619710	5621130	1421	5620355	273	30.3698	2.18567	28.4184	Venus-IWS1-IP-1_peak_10144
TGGT1_chrIb	468813	469435	623	469138	129	15.2299	2.18475	13.5628	Venus-IWS1-IP-1_peak_3972
AAQM03001154	164	1185	1022	416	189	21.5246	2.18403	19.7153	Venus-IWS1-IP-1_peak_920
TGGT1_chrIX	5496605	5501435	4831	5497778	145	16.8964	2.1836	15.1876	Venus-IWS1-IP-1_peak_3444
AAQM03000897	1471	1697	227	1595	61	8.01621	2.18355	6.60561	Venus-IWS1-IP-1_peak_695
TGGT1_chrVIIa	928725	932631	3907	931422	186	21.1831	2.18274	19.3805	Venus-IWS1-IP-1_peak_6531		●
AAQM03001269	505	734	230	601	83	10.3462	2.18267	8.83252	Venus-IWS1-IP-1_peak_997
TGGT1_chrIX	5004114	5005329	1216	5004805	236	26.4023	2.18224	24.5078	Venus-IWS1-IP-1_peak_3364		●
TGGT1_chrV	1457698	1457943	246	1457831	104	12.551	2.18141	10.9607	Venus-IWS1-IP-1_peak_4495		●
TGGT1_chrXII	1927652	1932102	4451	1928902	179	20.4018	2.18035	18.615	Venus-IWS1-IP-1_peak_10725
TGGT1_chrXI	4805313	4806174	862	4805901	254	28.2142	2.1798	26.2923	Venus-IWS1-IP-1_peak_10009
TGGT1_chrVIIa	1860971	1869489	8519	1862253	168	19.2346	2.17946	17.4726	Venus-IWS1-IP-1_peak_6674
AAQM03001525	113	478	366	220	54	7.23103	2.17778	5.86324	Venus-IWS1-IP-1_peak_1173
AAQM03000396	5613	6369	757	6180	78	9.76931	2.1775	8.27831	Venus-IWS1-IP-1_peak_151
TGGT1_chrIb	651064	654618	3555	651844	342	37.267	2.17701	35.2327	Venus-IWS1-IP-1_peak_3994
TGGT1_chrX	5670023	5670784	762	5670568	197	22.1988	2.17652	20.3769	Venus-IWS1-IP-1_peak_8842
TGGT1_chrVIII	6443479	6444713	1235	6443659	216	24.1307	2.17469	22.2741	Venus-IWS1-IP-1_peak_6280		●
AAQM03000809	29	819	791	206	145	16.7434	2.17423	15.0382	Venus-IWS1-IP-1_peak_605
TGGT1_chrVIIa	4066245	4067009	765	4066499	167	19.0194	2.17354	17.262	Venus-IWS1-IP-1_peak_7047
TGGT1_chrXII	4913210	4916422	3213	4914749	375	40.5438	2.17353	38.4736	Venus-IWS1-IP-1_peak_11240
TGGT1_chrVI	2543411	2547607	4197	2545856	324	35.2293	2.17221	33.2183	Venus-IWS1-IP-1_peak_5056
TGGT1_chrVIIa	3148816	3149884	1069	3149612	255	28.0975	2.17197	26.1774	Venus-IWS1-IP-1_peak_6895
TGGT1_chrVIIb	3636558	3637408	851	3636945	277	30.3628	2.17174	28.4115	Venus-IWS1-IP-1_peak_7674
TGGT1_chrVIIa	313278	316963	3686	314332	387	41.6731	2.17095	39.5906	Venus-IWS1-IP-1_peak_6413
TGGT1_chrVIIa	2522372	2524081	1710	2523718	207	23.1081	2.17085	21.2695	Venus-IWS1-IP-1_peak_6770
TGGT1_chrX	3477407	3477910	504	3477701	207	23.1081	2.17085	21.2695	Venus-IWS1-IP-1_peak_8441
TGGT1_chrV	348093	349155	1063	348353	119	13.9679	2.16944	12.3351	Venus-IWS1-IP-1_peak_4306		●
TGGT1_chrXII	4461365	4462349	985	4461756	226	25.0363	2.16944	23.1642	Venus-IWS1-IP-1_peak_11160
TGGT1_chrVIIa	7	1713	1707	97	224	24.8092	2.16861	22.9409	Venus-IWS1-IP-1_peak_6371	●	●
TGGT1_chrVI	1467	2219	753	1879	289	31.4939	2.16837	29.5282	Venus-IWS1-IP-1_peak_4721	●	●
TGGT1_chrIX	731120	735582	4463	733806	289	31.4828	2.16802	29.5172	Venus-IWS1-IP-1_peak_2646
TGGT1_chrV	122016	127098	5083	123682	113	13.3183	2.16742	11.7046	Venus-IWS1-IP-1_peak_4264	●	●
AAQM03000606	178	556	379	454	48	6.53043	2.16728	5.20633	Venus-IWS1-IP-1_peak_366
TGGT1_chrIX	5149357	5150695	1339	5150183	242	26.6228	2.16709	24.725	Venus-IWS1-IP-1_peak_3392
AAQM03000063	2236	2752	517	2475	262	28.6625	2.16651	26.7342	Venus-IWS1-IP-1_peak_15
TGGT1_chrXI	5044338	5045894	1557	5045359	130	15.0301	2.16403	13.3683	Venus-IWS1-IP-1_peak_10032
TGGT1_chrX	1832996	1833921	926	1833533	233	25.6019	2.1634	23.7203	Venus-IWS1-IP-1_peak_8175
TGGT1_chrV	2342958	2347498	4541	2345981	169	19.0161	2.16241	17.2588	Venus-IWS1-IP-1_peak_4616
AAQM03001277	103	1255	1153	864	330	35.4537	2.16135	33.4402	Venus-IWS1-IP-1_peak_1004
TGGT1_chrVI	618872	621372	2501	619279	118	13.7431	2.16046	12.1168	Venus-IWS1-IP-1_peak_4807
TGGT1_chrXII	2382694	2383367	674	2383034	225	24.6942	2.15989	22.8279	Venus-IWS1-IP-1_peak_10816
TGGT1_chrXII	4475487	4476634	1148	4475801	245	26.7352	2.15986	24.8356	Venus-IWS1-IP-1_peak_11163	●	●
TGGT1_chrXII	1837597	1838752	1156	1837913	244	26.629	2.15971	24.7311	Venus-IWS1-IP-1_peak_10710
TGGT1_chrIX	5917167	5917801	635	5917394	203	22.4245	2.15891	20.5984	Venus-IWS1-IP-1_peak_3506		●
TGGT1_chrXII	4221114	4226477	5364	4222462	342	36.5849	2.15889	34.5586	Venus-IWS1-IP-1_peak_11099
TGGT1_chrV	670649	672586	1938	671063	222	24.3538	2.15851	22.4934	Venus-IWS1-IP-1_peak_4351
TGGT1_chrIX	386359	395409	9051	390355	171	19.1435	2.15834	17.3834	Venus-IWS1-IP-1_peak_2591
TGGT1_chrII	1455643	1463356	7714	1462963	498	52.4033	2.15828	50.2134	Venus-IWS1-IP-1_peak_1533
TGGT1_chrV	43044	44035	992	43903	238	25.9415	2.15686	24.0545	Venus-IWS1-IP-1_peak_4251		●
TGGT1_chrVI	3068756	3069418	663	3069082	238	25.9415	2.15686	24.0545	Venus-IWS1-IP-1_peak_5137
TGGT1_chrVIIb	1114872	1116179	1308	1115343	238	25.9415	2.15686	24.0545	Venus-IWS1-IP-1_peak_7262
TGGT1_chrX	6001163	6002916	1754	6002344	128	14.7155	2.15659	13.0621	Venus-IWS1-IP-1_peak_8937
TGGT1_chrX	3817156	3830062	12907	3829700	703	73.0504	2.15648	70.6917	Venus-IWS1-IP-1_peak_8501	●	●
TGGT1_chrVI	1809249	1812826	3578	1811181	353	37.6032	2.1563	35.5652	Venus-IWS1-IP-1_peak_4968
TGGT1_chrVIIb	4891910	4894285	2376	4892826	292	31.38	2.15526	29.4157	Venus-IWS1-IP-1_peak_7829	●	●
TGGT1_chrXI	5824168	5825477	1310	5825051	175	19.4699	2.15414	17.7029	Venus-IWS1-IP-1_peak_10202
AAQM03000985	147	437	291	362	53	6.96496	2.15296	5.61318	Venus-IWS1-IP-1_peak_785
TGGT1_chrV	2620882	2626557	5676	2622196	173	19.2297	2.15225	17.4678	Venus-IWS1-IP-1_peak_4657
AAQM03000704	106	1211	1106	294	97	11.483	2.1519	9.92821	Venus-IWS1-IP-1_peak_478
TGGT1_chrIX	3157507	3160451	2945	3158095	152	17.0797	2.15132	15.3665	Venus-IWS1-IP-1_peak_3034	●	●
TGGT1_chrVIIb	4016460	4018626	2167	4018239	225	24.4674	2.15082	22.605	Venus-IWS1-IP-1_peak_7710
TGGT1_chrXII	2117769	2118245	477	2117932	188	20.7203	2.15073	18.927	Venus-IWS1-IP-1_peak_10760		●
TGGT1_chrVI	2332974	2333531	558	2333272	224	24.354	2.15033	22.4936	Venus-IWS1-IP-1_peak_5029
TGGT1_chrXI	5405161	5405730	570	5405520	124	14.216	2.15022	12.5764	Venus-IWS1-IP-1_peak_10094
TGGT1_chrVIIb	4924508	4925286	779	4924843	242	26.1688	2.15017	24.2781	Venus-IWS1-IP-1_peak_7831		●
TGGT1_chrXI	1773356	1777342	3987	1775710	174	19.2892	2.15009	17.5259	Venus-IWS1-IP-1_peak_9483	●	●
TGGT1_chrVIIa	644836	645631	796	645235	116	13.3988	2.15001	11.7827	Venus-IWS1-IP-1_peak_6480
TGGT1_chrIII	254479	255640	1162	255339	241	26.0555	2.14971	24.1666	Venus-IWS1-IP-1_peak_1712
AAQM03000281	628	1306	679	1010	329	34.8907	2.14863	32.8835	Venus-IWS1-IP-1_peak_84		●
AAQM03001421	64	781	718	310	112	12.971	2.14841	11.3677	Venus-IWS1-IP-1_peak_1106
TGGT1_chrIa	1051418	1051874	457	1051728	120	13.7818	2.14824	12.1544	Venus-IWS1-IP-1_peak_3741
TGGT1_chrVIII	891236	911931	20696	905279	432	45.1808	2.14723	43.0618	Venus-IWS1-IP-1_peak_5404
TGGT1_chrVI	2092099	2093404	1306	2092783	269	28.777	2.14621	26.847	Venus-IWS1-IP-1_peak_4995
TGGT1_chrVI	1738295	1739145	851	1738543	198	21.6298	2.14606	19.8185	Venus-IWS1-IP-1_peak_4957
TGGT1_chrVIII	489805	491286	1482	490106	354	37.2684	2.1451	35.2341	Venus-IWS1-IP-1_peak_5321	●	●
TGGT1_chrIX	2484092	2485003	912	2484601	231	24.9223	2.14491	23.0521	Venus-IWS1-IP-1_peak_2921
TGGT1_chrVIII	4202849	4203165	317	4203147	126	14.3423	2.14483	12.6991	Venus-IWS1-IP-1_peak_5943
TGGT1_chrVIIb	1006086	1006571	486	1006426	194	21.1756	2.1437	19.3733	Venus-IWS1-IP-1_peak_7238
AAQM03000532	188	856	669	659	90	10.6785	2.14349	9.15247	Venus-IWS1-IP-1_peak_325
TGGT1_chrV	2169090	2169391	302	2169189	90	10.6785	2.14349	9.15247	Venus-IWS1-IP-1_peak_4595
TGGT1_chrVIII	5542949	5544670	1722	5543939	293	31.0448	2.14178	29.0847	Venus-IWS1-IP-1_peak_6172
TGGT1_chrVIII	571073	571817	745	571454	155	17.1939	2.14041	15.478	Venus-IWS1-IP-1_peak_5327
TGGT1_chrXII	787795	789682	1888	788304	253	26.9662	2.139	25.0631	Venus-IWS1-IP-1_peak_10517	●	●
TGGT1_chrXI	794719	796820	2102	796427	286	30.2534	2.13888	28.3035	Venus-IWS1-IP-1_peak_9312	●	●
TGGT1_chrIb	844477	848367	3891	846556	377	39.1986	2.13608	37.1428	Venus-IWS1-IP-1_peak_4049
AAQM03001372	184	426	243	300	52	6.75304	2.13589	5.41448	Venus-IWS1-IP-1_peak_1069
TGGT1_chrX	840750	843392	2643	842464	132	14.7995	2.13486	13.1438	Venus-IWS1-IP-1_peak_7988
TGGT1_chrXII	3451653	3453687	2035	3452670	312	32.6852	2.13427	30.7043	Venus-IWS1-IP-1_peak_10988
TGGT1_chrXI	1605117	1607690	2574	1606832	259	27.4226	2.13405	25.5124	Venus-IWS1-IP-1_peak_9458	●
TGGT1_chrVIII	2180881	2181807	927	2181115	211	22.6557	2.13402	20.8255	Venus-IWS1-IP-1_peak_5614
TGGT1_chrIV	2273167	2273982	816	2273478	242	25.7213	2.13352	23.8377	Venus-IWS1-IP-1_peak_2470
TGGT1_chrX	3221488	3222278	791	3221836	286	30.0317	2.13188	28.0847	Venus-IWS1-IP-1_peak_8382		●
TGGT1_chrXI	1744957	1745740	784	1745281	207	22.2024	2.1316	20.3804	Venus-IWS1-IP-1_peak_9479
TGGT1_chrIa	1394029	1394339	311	1394185	144	15.9414	2.13135	14.2559	Venus-IWS1-IP-1_peak_3826
TGGT1_chrXII	583787	584057	271	583921	81	9.64258	2.1307	8.15687	Venus-IWS1-IP-1_peak_10472
TGGT1_chrXI	4117426	4118583	1158	4117698	141	15.6312	2.13062	13.9536	Venus-IWS1-IP-1_peak_9888
TGGT1_chrIX	5459637	5460683	1047	5460395	267	28.1056	2.13031	26.1852	Venus-IWS1-IP-1_peak_3435
TGGT1_chrVIIa	1084922	1085358	437	1085104	196	21.0742	2.1299	19.2738	Venus-IWS1-IP-1_peak_6554		●
TGGT1_chrIII	123198	123628	431	123357	134	14.9166	2.12942	13.2578	Venus-IWS1-IP-1_peak_1681
TGGT1_chrVIII	685417	687613	2197	686020	112	12.7225	2.12904	11.1268	Venus-IWS1-IP-1_peak_5346
TGGT1_chrVI	3270547	3271689	1143	3270891	279	29.2408	2.12869	27.3044	Venus-IWS1-IP-1_peak_5170
AAQM03001364	112	888	777	297	95	11.0222	2.1286	9.48361	Venus-IWS1-IP-1_peak_1064
TGGT1_chrVIII	3594490	3595267	778	3594993	293	30.6016	2.1281	28.6472	Venus-IWS1-IP-1_peak_5850
AAQM03001330	117	348	232	235	247	26.0653	2.12798	24.1762	Venus-IWS1-IP-1_peak_1040
AAQM03000778	2175	3027	853	2362	170	18.4503	2.12739	16.7057	Venus-IWS1-IP-1_peak_564
AAQM03001190	134	395	262	310	94	10.9074	2.12723	9.37296	Venus-IWS1-IP-1_peak_944
TGGT1_chrXII	5121379	5123707	2329	5122414	199	21.2957	2.1265	19.4908	Venus-IWS1-IP-1_peak_11287
TGGT1_chrX	903498	905260	1763	904156	257	26.9753	2.12532	25.072	Venus-IWS1-IP-1_peak_7997
TGGT1_chrXI	2471773	2472758	986	2471972	122	13.6568	2.12465	12.0331	Venus-IWS1-IP-1_peak_9616
TGGT1_chrX	4472788	4474669	1882	4472990	108	12.2647	2.12426	10.6834	Venus-IWS1-IP-1_peak_8625
TGGT1_chrIX	5995478	6001526	6049	5996032	166	17.9959	2.12425	16.2614	Venus-IWS1-IP-1_peak_3513	●	●
TGGT1_chrIV	1855558	1856567	1010	1855992	106	12.0553	2.12335	10.4811	Venus-IWS1-IP-1_peak_2407
TGGT1_chrVIII	2052306	2053028	723	2052739	236	24.8214	2.12192	22.9529	Venus-IWS1-IP-1_peak_5601
TGGT1_chrIa	264993	266645	1653	265711	250	26.1842	2.12161	24.2932	Venus-IWS1-IP-1_peak_3600
TGGT1_chrXI	6086195	6087363	1169	6086747	278	28.9081	2.12109	26.9762	Venus-IWS1-IP-1_peak_10260
TGGT1_chrX	3319407	3320440	1034	3320133	220	23.2318	2.12104	21.3909	Venus-IWS1-IP-1_peak_8399
TGGT1_chrIII	1737669	1740386	2718	1738216	262	27.3206	2.1203	25.412	Venus-IWS1-IP-1_peak_1952
TGGT1_chrX	663879	664794	916	664234	190	20.2755	2.12029	18.4913	Venus-IWS1-IP-1_peak_7947
TGGT1_chrIV	1585714	1587997	2284	1586743	290	30.0436	2.11992	28.0964	Venus-IWS1-IP-1_peak_2349
TGGT1_chrVIII	1216510	1217444	935	1217158	203	21.5277	2.11934	19.7183	Venus-IWS1-IP-1_peak_5458	●
TGGT1_chrII	1723371	1725258	1888	1723878	274	28.4566	2.1191	26.5311	Venus-IWS1-IP-1_peak_1563
AAQM03001517	196	579	384	429	74	8.83538	2.11876	7.38498	Venus-IWS1-IP-1_peak_1167
TGGT1_chrX	3743852	3744532	681	3744247	228	23.9169	2.11717	22.0639	Venus-IWS1-IP-1_peak_8478		●
TGGT1_chrIX	3818151	3819106	956	3818394	213	22.4397	2.11657	20.6133	Venus-IWS1-IP-1_peak_3173
TGGT1_chrXI	3165653	3166318	666	3166048	255	26.53	2.11654	24.6335	Venus-IWS1-IP-1_peak_9717
TGGT1_chrIa	1392801	1393544	744	1393257	170	18.2283	2.11578	16.4886	Venus-IWS1-IP-1_peak_3825	●
AAQM03000978	175	957	783	513	72	8.60447	2.11496	7.16493	Venus-IWS1-IP-1_peak_779
TGGT1_chrVIIb	1110853	1111958	1106	1111228	170	18.2116	2.11491	16.4722	Venus-IWS1-IP-1_peak_7260
TGGT1_chrVIII	367652	369799	2148	368060	265	27.4407	2.11441	25.5302	Venus-IWS1-IP-1_peak_5288
TGGT1_chrXII	1932368	1938593	6226	1934384	152	16.4427	2.1142	14.7449	Venus-IWS1-IP-1_peak_10726
TGGT1_chrVI	1648084	1650642	2559	1649148	140	15.2625	2.11365	13.5945	Venus-IWS1-IP-1_peak_4948
TGGT1_chrXI	1777807	1778165	359	1777982	128	14.0891	2.11357	12.4529	Venus-IWS1-IP-1_peak_9484
TGGT1_chrXII	5391313	5392436	1124	5392243	222	23.2385	2.1134	21.3975	Venus-IWS1-IP-1_peak_11338
TGGT1_chrVIIa	3826948	3828767	1820	3827528	153	16.5171	2.11286	14.8174	Venus-IWS1-IP-1_peak_7005
TGGT1_chrX	1726824	1729482	2659	1728151	145	15.7242	2.11205	14.0442	Venus-IWS1-IP-1_peak_8148
TGGT1_chrVIII	6617965	6621704	3740	6620191	200	21.0659	2.11182	19.2657	Venus-IWS1-IP-1_peak_6313
TGGT1_chrIII	622238	622983	746	622503	259	26.7635	2.11112	24.8634	Venus-IWS1-IP-1_peak_1781
TGGT1_chrIII	801594	806105	4512	803406	203	21.3083	2.10968	19.5032	Venus-IWS1-IP-1_peak_1804		●
TGGT1_chrVIII	4683098	4684479	1382	4683402	309	31.5332	2.10926	29.5669	Venus-IWS1-IP-1_peak_6012
TGGT1_chrX	6934339	6935059	721	6934681	282	28.9236	2.10907	26.9914	Venus-IWS1-IP-1_peak_9110
TGGT1_chrVIII	6755905	6757289	1385	6756747	148	15.9655	2.10902	14.2795	Venus-IWS1-IP-1_peak_6338
TGGT1_chrX	4411846	4413135	1290	4412153	254	26.1993	2.10827	24.308	Venus-IWS1-IP-1_peak_8604	●	●
TGGT1_chrIII	80671	83418	2748	81743	281	28.8003	2.10821	26.8699	Venus-IWS1-IP-1_peak_1665
TGGT1_chrXII	2403841	2405612	1772	2405008	213	22.2211	2.10737	20.3987	Venus-IWS1-IP-1_peak_10821	●	●
TGGT1_chrXI	3655533	3656146	614	3655830	165	17.5716	2.10672	15.8469	Venus-IWS1-IP-1_peak_9801
TGGT1_chrIb	1768135	1779531	11397	1769607	381	38.3415	2.1062	36.2952	Venus-IWS1-IP-1_peak_4206
TGGT1_chrXII	4555344	4556076	733	4555724	211	21.995	2.10597	20.1768	Venus-IWS1-IP-1_peak_11178
TGGT1_chrVIII	1661518	1662122	605	1661835	237	24.4976	2.10593	22.6346	Venus-IWS1-IP-1_peak_5517
TGGT1_chrIa	1789198	1791804	2607	1790724	299	30.4068	2.10436	28.4548	Venus-IWS1-IP-1_peak_3885
TGGT1_chrXI	3417264	3417949	686	3417511	221	22.9077	2.10392	21.0727	Venus-IWS1-IP-1_peak_9769
AAQM03001094	92	417	326	261	194	20.2901	2.10292	18.5055	Venus-IWS1-IP-1_peak_869
AAQM03000606	2499	3414	916	2882	79	9.18335	2.10282	7.7174	Venus-IWS1-IP-1_peak_367
AAQM03000531	292	736	445	462	66	7.91092	2.10229	6.50575	Venus-IWS1-IP-1_peak_324	●
TGGT1_chrX	3356480	3356985	506	3356702	159	16.9107	2.10222	15.2015	Venus-IWS1-IP-1_peak_8403
TGGT1_chrVIII	5394755	5395576	822	5395088	269	27.4582	2.102	25.5475	Venus-IWS1-IP-1_peak_6136
TGGT1_chrVIIb	649099	650218	1120	649838	205	21.3168	2.10161	19.5115	Venus-IWS1-IP-1_peak_7175
TGGT1_chrXII	3590195	3591068	874	3590846	129	14.0108	2.10159	12.3768	Venus-IWS1-IP-1_peak_11008
AAQM03000799	10862	11453	592	11258	91	10.3368	2.10156	8.82339	Venus-IWS1-IP-1_peak_592
TGGT1_chrXII	228490	232110	3621	230566	255	26.0957	2.10122	24.2061	Venus-IWS1-IP-1_peak_10387
TGGT1_chrVIII	1119478	1121067	1590	1120769	141	15.1556	2.10087	13.4904	Venus-IWS1-IP-1_peak_5445
TGGT1_chrIX	3139400	3140114	715	3139665	103	11.4876	2.10058	9.93267	Venus-IWS1-IP-1_peak_3028		●
TGGT1_chrXI	3438154	3440602	2449	3440044	278	28.257	2.09997	26.3344	Venus-IWS1-IP-1_peak_9774
TGGT1_chrXII	4679578	4680157	580	4679963	190	19.8376	2.09973	18.0627	Venus-IWS1-IP-1_peak_11196
TGGT1_chrX	782691	783479	789	782972	239	24.507	2.09905	22.6439	Venus-IWS1-IP-1_peak_7973
TGGT1_chrV	1330987	1331887	901	1331407	221	22.7535	2.09767	20.9215	Venus-IWS1-IP-1_peak_4471
TGGT1_chrX	5259299	5259786	488	5259500	150	15.9588	2.09719	14.2729	Venus-IWS1-IP-1_peak_8762	●
AAQM03001258	130	488	359	359	88	9.99269	2.09638	8.49266	Venus-IWS1-IP-1_peak_989
TGGT1_chrV	2908475	2910810	2336	2910040	237	24.2446	2.09635	22.3861	Venus-IWS1-IP-1_peak_4709
TGGT1_chrVIII	6614843	6615884	1042	6615622	210	21.6654	2.09604	19.8535	Venus-IWS1-IP-1_peak_6311
TGGT1_chrXI	1347070	1348171	1102	1347438	319	32.0138	2.09555	30.0413	Venus-IWS1-IP-1_peak_9416
TGGT1_chrVIII	3181802	3182711	910	3182170	124	13.4415	2.09545	11.8242	Venus-IWS1-IP-1_peak_5791	●	●
TGGT1_chrII	1504022	1504846	825	1504491	197	20.4126	2.09541	18.6256	Venus-IWS1-IP-1_peak_1537
AAQM03000400	99	3588	3490	654	209	21.5525	2.09528	19.7426	Venus-IWS1-IP-1_peak_157
TGGT1_chrIII	1764896	1765277	382	1765070	91	10.2702	2.09527	8.75937	Venus-IWS1-IP-1_peak_1959
TGGT1_chrIV	415905	416367	463	416139	168	17.6362	2.09481	15.91	Venus-IWS1-IP-1_peak_2131
AAQM03000728	221	892	672	623	87	9.87795	2.09459	8.38262	Venus-IWS1-IP-1_peak_497		●
TGGT1_chrX	4478721	4481821	3101	4480167	317	31.789	2.09455	29.8193	Venus-IWS1-IP-1_peak_8627
TGGT1_chrX	619479	620046	568	619722	208	21.4396	2.09452	19.6318	Venus-IWS1-IP-1_peak_7930
AAQM03001415	158	692	535	495	111	12.1799	2.09428	10.6016	Venus-IWS1-IP-1_peak_1101
AAQM03000491	167	1948	1782	1570	171	17.9044	2.09388	16.172	Venus-IWS1-IP-1_peak_286
TGGT1_chrIX	2551391	2552751	1361	2551950	266	26.9056	2.09301	25.0034	Venus-IWS1-IP-1_peak_2938
TGGT1_chrVIIa	1724373	1725141	769	1724532	134	14.3601	2.09289	12.7165	Venus-IWS1-IP-1_peak_6645
TGGT1_chrXII	1545559	1547163	1605	1546056	143	15.1919	2.09124	13.5258	Venus-IWS1-IP-1_peak_10668
TGGT1_chrX	6959599	6960423	825	6960109	226	23.041	2.09016	21.2035	Venus-IWS1-IP-1_peak_9116
TGGT1_chrIX	1140441	1143719	3279	1142485	272	27.3675	2.08948	25.4582	Venus-IWS1-IP-1_peak_2707
TGGT1_chrVIII	2281042	2282499	1458	2281398	330	32.824	2.08916	30.8415	Venus-IWS1-IP-1_peak_5637
AAQM03000446	2529	3088	560	2973	119	12.8723	2.08884	11.272	Venus-IWS1-IP-1_peak_230
TGGT1_chrX	4673311	4673858	548	4673610	269	27.03	2.08766	25.1258	Venus-IWS1-IP-1_peak_8640
TGGT1_chrII	1294089	1296445	2357	1295494	210	21.4507	2.08689	19.6427	Venus-IWS1-IP-1_peak_1504		●
TGGT1_chrVIII	2625913	2627178	1266	2626513	137	14.5525	2.08686	12.9035	Venus-IWS1-IP-1_peak_5709
TGGT1_chrX	1440604	1441850	1247	1441194	256	25.7799	2.08676	23.8954	Venus-IWS1-IP-1_peak_8101
TGGT1_chrV	1320049	1324826	4778	1324485	274	27.4685	2.0866	25.5576	Venus-IWS1-IP-1_peak_4470
TGGT1_chrIX	2743457	2746934	3478	2744612	169	17.5708	2.08637	15.8461	Venus-IWS1-IP-1_peak_2962
TGGT1_chrX	3515724	3516177	454	3515919	125	13.4045	2.08614	11.7882	Venus-IWS1-IP-1_peak_8445
TGGT1_chrVIII	3408209	3409284	1076	3408636	209	21.3379	2.0861	19.5322	Venus-IWS1-IP-1_peak_5826
AAQM03000769	1819	2590	772	2142	163	16.9988	2.08609	15.2876	Venus-IWS1-IP-1_peak_549	●
TGGT1_chrV	135	554	420	283	88	9.88675	2.08606	8.391	Venus-IWS1-IP-1_peak_4244
TGGT1_chrX	5984648	5985634	987	5985112	134	14.2436	2.08525	12.6031	Venus-IWS1-IP-1_peak_8934
TGGT1_chrV	588346	589051	706	588560	173	17.9231	2.08506	16.1902	Venus-IWS1-IP-1_peak_4339
TGGT1_chrIb	80261	81524	1264	80744	276	27.6048	2.08491	25.6919	Venus-IWS1-IP-1_peak_3915
TGGT1_chrIa	824220	825691	1472	825156	228	23.0853	2.08447	21.2472	Venus-IWS1-IP-1_peak_3704
TGGT1_chrXII	5352824	5354663	1840	5353076	263	26.3551	2.08391	24.4613	Venus-IWS1-IP-1_peak_11331
TGGT1_chrVIIa	675706	677408	1703	676518	149	15.6287	2.0833	13.9511	Venus-IWS1-IP-1_peak_6493	●
TGGT1_chrIb	96290	97407	1118	96584	140	14.7602	2.08205	13.1056	Venus-IWS1-IP-1_peak_3923
AAQM03000709	129	391	263	279	80	9.07434	2.08087	7.61311	Venus-IWS1-IP-1_peak_481
AAQM03000796	93	342	250	183	102	11.1529	2.08038	9.60975	Venus-IWS1-IP-1_peak_590
TGGT1_chrV	464629	465307	679	464932	190	19.4077	2.07956	17.6419	Venus-IWS1-IP-1_peak_4321		●
TGGT1_chrXI	3905590	3906360	771	3905850	223	22.4899	2.07942	20.6626	Venus-IWS1-IP-1_peak_9850
AAQM03001340	270	917	648	554	57	6.86788	2.07878	5.522	Venus-IWS1-IP-1_peak_1047
AAQM03001115	163	523	361	373	68	7.9156	2.07875	6.51004	Venus-IWS1-IP-1_peak_888
AAQM03001362	121	929	809	528	112	12.0752	2.07869	10.5004	Venus-IWS1-IP-1_peak_1062
TGGT1_chrXI	988980	991498	2519	990408	167	17.2368	2.07866	15.5199	Venus-IWS1-IP-1_peak_9354		●
TGGT1_chrXII	1110558	1114579	4022	1110789	200	20.3229	2.07865	18.5377	Venus-IWS1-IP-1_peak_10593
TGGT1_chrXI	2024264	2025159	896	2024661	299	29.5546	2.07864	27.6139	Venus-IWS1-IP-1_peak_9528
AAQM03000771	283	920	638	643	683	65.1971	2.07837	62.8952	Venus-IWS1-IP-1_peak_552
TGGT1_chrVIIb	3289230	3290420	1191	3289780	320	31.4904	2.0781	29.5247	Venus-IWS1-IP-1_peak_7607
TGGT1_chrXI	1273605	1275682	2078	1274550	155	16.0933	2.07756	14.404	Venus-IWS1-IP-1_peak_9401		●
TGGT1_chrXII	512511	513168	658	512996	122	12.9963	2.07728	11.3923	Venus-IWS1-IP-1_peak_10454
TGGT1_chrVI	1831625	1832799	1175	1832591	220	22.1521	2.07708	20.3311	Venus-IWS1-IP-1_peak_4970
TGGT1_chrXII	5650790	5651833	1044	5651038	224	22.5184	2.07683	20.6907	Venus-IWS1-IP-1_peak_11387
AAQM03001065	126	502	377	308	89	9.88584	2.07679	8.39012	Venus-IWS1-IP-1_peak_851
TGGT1_chrX	6032740	6033240	501	6033015	89	9.88584	2.07679	8.39012	Venus-IWS1-IP-1_peak_8942
TGGT1_chrVIIa	3818052	3819537	1486	3818547	154	15.9802	2.07644	14.2938	Venus-IWS1-IP-1_peak_7002
TGGT1_chrVI	1053328	1054749	1422	1054556	163	16.8115	2.07591	15.1047	Venus-IWS1-IP-1_peak_4861
AAQM03000783	3800	4073	274	3914	56	6.75175	2.07574	5.41328	Venus-IWS1-IP-1_peak_569	●
TGGT1_chrVIII	6891387	6892627	1241	6892428	164	16.8977	2.07552	15.1888	Venus-IWS1-IP-1_peak_6369
TGGT1_chrIX	5491654	5494623	2970	5492053	346	33.7762	2.07465	31.782	Venus-IWS1-IP-1_peak_3442
AAQM03000643	145	419	275	356	34	4.6371	2.07395	3.47309	Venus-IWS1-IP-1_peak_415
TGGT1_chrVIIa	2585562	2585839	278	2585735	130	13.6895	2.0734	12.0648	Venus-IWS1-IP-1_peak_6779
TGGT1_chrVIIa	3251	4121	871	3943	215	21.5892	2.07305	19.7787	Venus-IWS1-IP-1_peak_6372
AAQM03000651	194	1127	934	477	300	29.4568	2.0729	27.5174	Venus-IWS1-IP-1_peak_424
TGGT1_chrXI	6192469	6192866	398	6192677	108	11.6197	2.07236	10.0602	Venus-IWS1-IP-1_peak_10264		●
TGGT1_chrVIIa	3015501	3016138	638	3015761	341	33.216	2.07207	31.2286	Venus-IWS1-IP-1_peak_6860		●
TGGT1_chrVIIb	3320045	3321285	1241	3320665	288	28.3202	2.07207	26.3969	Venus-IWS1-IP-1_peak_7620
AAQM03001142	127	661	535	441	171	17.4758	2.07164	15.7534	Venus-IWS1-IP-1_peak_910
TGGT1_chrIV	1589636	1592791	3156	1590758	170	17.3629	2.07059	15.6431	Venus-IWS1-IP-1_peak_2351
TGGT1_chrVIIb	3101613	3102450	838	3102142	201	20.2239	2.07011	18.4409	Venus-IWS1-IP-1_peak_7582
TGGT1_chrII	1229001	1231068	2068	1229806	159	16.3326	2.07004	14.6374	Venus-IWS1-IP-1_peak_1485
AAQM03000140	161	652	492	438	60	7.09071	2.07002	5.73126	Venus-IWS1-IP-1_peak_34
TGGT1_chrXII	1842493	1844119	1627	1843485	253	25.0203	2.06982	23.1485	Venus-IWS1-IP-1_peak_10711
TGGT1_chrVIII	4286633	4287397	765	4287081	242	23.9943	2.06942	22.14	Venus-IWS1-IP-1_peak_5960
AAQM03000756	138	354	217	255	54	6.51935	2.06938	5.1959	Venus-IWS1-IP-1_peak_526
TGGT1_chrX	3632642	3635272	2631	3633967	125	13.1635	2.06927	11.5544	Venus-IWS1-IP-1_peak_8460
TGGT1_chrX	828413	828834	422	828610	189	19.082	2.06863	17.3233	Venus-IWS1-IP-1_peak_7986
TGGT1_chrXII	4403676	4405361	1686	4405028	251	24.7957	2.06838	22.9277	Venus-IWS1-IP-1_peak_11135
TGGT1_chrVIIa	3217137	3218005	869	3217722	164	16.7617	2.06818	15.0561	Venus-IWS1-IP-1_peak_6912
TGGT1_chrXII	1073614	1074262	649	1074056	201	20.1734	2.06787	18.3913	Venus-IWS1-IP-1_peak_10583
TGGT1_chrV	2561271	2563213	1943	2561525	291	28.4477	2.06743	26.5223	Venus-IWS1-IP-1_peak_4647
TGGT1_chrX	3417676	3418373	698	3417878	167	17.0242	2.06738	15.3123	Venus-IWS1-IP-1_peak_8428
AAQM03001433	128	783	656	503	538	51.0855	2.06712	48.9083	Venus-IWS1-IP-1_peak_1115
TGGT1_chrXII	1828758	1831521	2764	1830894	289	28.2235	2.06617	26.3014	Venus-IWS1-IP-1_peak_10708		●
TGGT1_chrIb	47452	51224	3773	50902	299	29.1359	2.06601	27.2009	Venus-IWS1-IP-1_peak_3903		●
AAQM03000854	1702	2729	1028	2136	95	10.3269	2.0655	8.8139	Venus-IWS1-IP-1_peak_644
TGGT1_chrVI	3177308	3178077	770	3177517	277	27.0866	2.06502	25.1816	Venus-IWS1-IP-1_peak_5157
TGGT1_chrXII	4974806	4978685	3880	4977199	166	16.8867	2.06498	15.1781	Venus-IWS1-IP-1_peak_11259
TGGT1_chrVIIa	3581804	3582834	1031	3582064	175	17.7157	2.06497	15.9876	Venus-IWS1-IP-1_peak_6962
TGGT1_chrIII	94814	95422	609	95035	124	13.0088	2.06492	11.4043	Venus-IWS1-IP-1_peak_1673
TGGT1_chrVI	1885026	1886458	1433	1885312	287	27.9994	2.0649	26.0805	Venus-IWS1-IP-1_peak_4975
TGGT1_chrVI	3020380	3021234	855	3020619	118	12.439	2.06385	10.8523	Venus-IWS1-IP-1_peak_5129
TGGT1_chrVIII	4988587	4990967	2381	4990244	137	14.191	2.06367	12.5519	Venus-IWS1-IP-1_peak_6061		●
TGGT1_chrVIIb	19325	19883	559	19629	135	14.0054	2.0636	12.3715	Venus-IWS1-IP-1_peak_7097
AAQM03000527	390	606	217	488	67	7.6955	2.06312	6.3017	Venus-IWS1-IP-1_peak_321
TGGT1_chrVIII	860458	860948	491	860667	101	10.8385	2.06157	9.30661	Venus-IWS1-IP-1_peak_5394
TGGT1_chrV	1267197	1268945	1749	1268119	251	24.5871	2.06092	22.7226	Venus-IWS1-IP-1_peak_4451
TGGT1_chrXII	439250	440245	996	439702	181	18.1817	2.06073	16.4429	Venus-IWS1-IP-1_peak_10441
TGGT1_chrXI	5851864	5853779	1916	5852877	104	11.1052	2.06069	9.56368	Venus-IWS1-IP-1_peak_10213
TGGT1_chrIX	3093995	3095256	1262	3094707	160	16.2371	2.05964	14.5443	Venus-IWS1-IP-1_peak_3016
AAQM03000654	95	4093	3999	3845	199	19.7891	2.05892	18.0152	Venus-IWS1-IP-1_peak_429
TGGT1_chrVIIa	866258	870210	3953	868387	152	15.4875	2.05868	13.8135	Venus-IWS1-IP-1_peak_6518
TGGT1_chrVI	1038019	1042655	4637	1038141	141	14.4761	2.05845	12.8293	Venus-IWS1-IP-1_peak_4858
TGGT1_chrXII	2235039	2235784	746	2235412	177	17.7594	2.05793	16.0304	Venus-IWS1-IP-1_peak_10786
TGGT1_chrXI	3749372	3749953	582	3749669	188	18.7605	2.05779	17.0089	Venus-IWS1-IP-1_peak_9817
TGGT1_chrX	4534279	4535973	1695	4535097	151	15.3777	2.05762	13.7066	Venus-IWS1-IP-1_peak_8632
TGGT1_chrIV	602658	603595	938	602870	178	17.8438	2.05759	16.1128	Venus-IWS1-IP-1_peak_2174
TGGT1_chrVIII	4293772	4294680	909	4294177	227	22.31	2.05759	20.4861	Venus-IWS1-IP-1_peak_5961
TGGT1_chrIV	2237660	2239418	1759	2238539	211	20.8504	2.05748	19.0544	Venus-IWS1-IP-1_peak_2452
TGGT1_chrXI	752642	754390	1749	753221	187	18.648	2.05678	16.8988	Venus-IWS1-IP-1_peak_9301
TGGT1_chrX	1770201	1772407	2207	1771106	164	16.5479	2.05664	14.8475	Venus-IWS1-IP-1_peak_8166		●
TGGT1_chrVIIb	3875961	3876825	865	3876179	177	17.7312	2.05652	16.0028	Venus-IWS1-IP-1_peak_7692
TGGT1_chrXI	5819757	5822922	3166	5821429	274	26.5431	2.05621	24.6464	Venus-IWS1-IP-1_peak_10200
TGGT1_chrIV	1322777	1323214	438	1323029	115	12.0605	2.0562	10.486	Venus-IWS1-IP-1_peak_2290
TGGT1_chrXII	2770006	2770730	725	2770261	220	21.6136	2.05519	19.8027	Venus-IWS1-IP-1_peak_10878
AAQM03000384	3291	3723	433	3491	456	42.9671	2.05502	40.8708	Venus-IWS1-IP-1_peak_133
TGGT1_chrIa	1031871	1032703	833	1032116	84	9.19767	2.05483	7.73103	Venus-IWS1-IP-1_peak_3734
AAQM03000479	197	1057	861	490	465	43.7659	2.05474	41.6612	Venus-IWS1-IP-1_peak_273
TGGT1_chrXII	250805	252885	2081	251864	262	25.4057	2.05456	23.5273	Venus-IWS1-IP-1_peak_10396
TGGT1_chrXI	1125142	1125726	585	1125414	180	17.9606	2.05434	16.2269	Venus-IWS1-IP-1_peak_9387
TGGT1_chrXI	5307108	5309025	1918	5307888	120	12.4827	2.05358	10.8944	Venus-IWS1-IP-1_peak_10071
TGGT1_chrX	5215349	5216614	1266	5215799	327	31.2355	2.05308	29.2729	Venus-IWS1-IP-1_peak_8749
TGGT1_chrVI	805361	805874	514	805664	202	19.9182	2.05253	18.1416	Venus-IWS1-IP-1_peak_4829
TGGT1_chrVIIa	3527646	3529164	1519	3528361	90	9.71983	2.05199	8.23098	Venus-IWS1-IP-1_peak_6955
TGGT1_chrVIII	1129716	1130270	555	1130144	79	8.70722	2.05162	7.26269	Venus-IWS1-IP-1_peak_5448
TGGT1_chrIX	3031120	3032158	1039	3031537	144	14.6381	2.05155	12.9868	Venus-IWS1-IP-1_peak_2999
AAQM03000664	130	862	733	762	106	11.1778	2.05153	9.63366	Venus-IWS1-IP-1_peak_441
TGGT1_chrIX	67654	69867	2214	68969	153	15.4445	2.05092	13.7717	Venus-IWS1-IP-1_peak_2523		●
TGGT1_chrVIIb	1626995	1628286	1292	1627898	246	23.8198	2.0496	21.9686	Venus-IWS1-IP-1_peak_7326
TGGT1_chrV	525923	528299	2377	527184	106	11.1532	2.04952	9.61	Venus-IWS1-IP-1_peak_4326
TGGT1_chrVIII	6411643	6412863	1221	6411952	157	15.7807	2.04943	14.0993	Venus-IWS1-IP-1_peak_6276
TGGT1_chrXII	5481145	5482402	1258	5481733	198	19.469	2.04863	17.702	Venus-IWS1-IP-1_peak_11358
AAQM03001342	128	875	748	437	2648	238.031	2.04712	235.161	Venus-IWS1-IP-1_peak_1048
TGGT1_chrVIIb	4961720	4962137	418	4961873	159	15.9125	2.04669	14.2277	Venus-IWS1-IP-1_peak_7844
TGGT1_chrXI	492449	493293	845	492758	159	15.9125	2.04669	14.2277	Venus-IWS1-IP-1_peak_9244
AAQM03001124	154	365	212	247	94	10.0249	2.0464	8.52364	Venus-IWS1-IP-1_peak_899
TGGT1_chrX	5912761	5913741	981	5913202	104	10.9237	2.04559	9.38868	Venus-IWS1-IP-1_peak_8905
TGGT1_chrII	878066	880390	2325	879280	122	12.5448	2.04496	10.9546	Venus-IWS1-IP-1_peak_1423
TGGT1_chrIX	1983742	1984035	294	1983928	203	19.8239	2.04441	18.0492	Venus-IWS1-IP-1_peak_2852	●
TGGT1_chrX	6535197	6547611	12415	6546027	322	30.4728	2.04435	28.5201	Venus-IWS1-IP-1_peak_9046
TGGT1_chrXI	6369289	6370463	1175	6370135	93	9.911	2.04427	8.41425	Venus-IWS1-IP-1_peak_10291
AAQM03000452	128	2826	2699	1637	276	26.3559	2.0442	24.4622	Venus-IWS1-IP-1_peak_241
AAQM03000931	990	1538	549	1297	120	12.3439	2.0435	10.7602	Venus-IWS1-IP-1_peak_727		●
AAQM03000468	233	460	228	381	47	5.70409	2.04333	4.44059	Venus-IWS1-IP-1_peak_260
AAQM03000927	2894	3153	260	3009	56	6.52827	2.04293	5.20431	Venus-IWS1-IP-1_peak_723
AAQM03000981	109	407	299	249	56	6.52827	2.04293	5.20431	Venus-IWS1-IP-1_peak_782
TGGT1_chrVI	1226623	1227004	382	1226854	170	16.8247	2.04254	15.1175	Venus-IWS1-IP-1_peak_4875
AAQM03001115	795	1561	767	923	101	10.6095	2.042	9.08598	Venus-IWS1-IP-1_peak_889
TGGT1_chrIV	530615	531046	432	530798	119	12.2308	2.04182	10.6507	Venus-IWS1-IP-1_peak_2162
TGGT1_chrIa	801373	802660	1288	801637	119	12.2308	2.04182	10.6507	Venus-IWS1-IP-1_peak_3700
TGGT1_chrIa	1233093	1233511	419	1233337	100	10.5118	2.04136	8.99191	Venus-IWS1-IP-1_peak_3787
TGGT1_chrXII	3133386	3134206	821	3133746	162	16.0755	2.04082	14.3867	Venus-IWS1-IP-1_peak_10929
AAQM03000433	1802	3247	1446	2010	181	17.7756	2.04081	16.0462	Venus-IWS1-IP-1_peak_212
TGGT1_chrVIII	1117366	1118480	1115	1118040	114	11.7661	2.04074	10.2016	Venus-IWS1-IP-1_peak_5444
TGGT1_chrII	1836633	1837622	990	1836905	109	11.313	2.04051	9.76409	Venus-IWS1-IP-1_peak_1582
TGGT1_chrIb	72337	72896	560	72533	109	11.3073	2.04006	9.75876	Venus-IWS1-IP-1_peak_3912	●
TGGT1_chrIX	3692254	3693386	1133	3692536	100	10.4959	2.03999	8.97652	Venus-IWS1-IP-1_peak_3150
AAQM03001410	124	841	718	289	55	6.41242	2.03933	5.09627	Venus-IWS1-IP-1_peak_1098	●	●
TGGT1_chrVI	19868	20591	724	20291	135	13.6222	2.0387	11.9996	Venus-IWS1-IP-1_peak_4725
TGGT1_chrVIII	1670069	1676544	6476	1676190	277	26.2641	2.03831	24.3718	Venus-IWS1-IP-1_peak_5520
AAQM03001096	180	422	243	328	108	11.1939	2.03818	9.64931	Venus-IWS1-IP-1_peak_871
TGGT1_chrII	106446	107460	1015	106840	108	11.1939	2.03818	9.64931	Venus-IWS1-IP-1_peak_1281
TGGT1_chrIX	5576309	5577101	793	5576638	259	24.6604	2.03814	22.7947	Venus-IWS1-IP-1_peak_3465		●
TGGT1_chrIII	632898	633510	613	633361	99	10.3823	2.03794	8.86716	Venus-IWS1-IP-1_peak_1784
TGGT1_chrXI	5834985	5835563	579	5835384	87	9.292	2.03698	7.82124	Venus-IWS1-IP-1_peak_10206	●
AAQM03000387	3349	3819	471	3528	125	12.7008	2.03692	11.1058	Venus-IWS1-IP-1_peak_136	●
TGGT1_chrIII	1360059	1360750	692	1360319	222	21.3382	2.03679	19.5324	Venus-IWS1-IP-1_peak_1889
TGGT1_chrXII	2245618	2247462	1845	2246685	160	15.8183	2.0365	14.1359	Venus-IWS1-IP-1_peak_10791
TGGT1_chrIb	1872730	1874061	1332	1872961	177	17.3174	2.03577	15.5986	Venus-IWS1-IP-1_peak_4234
AAQM03000770	871	2557	1687	2446	1439	128.46	2.03538	125.854	Venus-IWS1-IP-1_peak_551
TGGT1_chrXI	3671703	3673767	2065	3673339	198	19.1726	2.0353	17.4119	Venus-IWS1-IP-1_peak_9805
TGGT1_chrX	6338631	6338995	365	6338837	87	9.27481	2.03529	7.80492	Venus-IWS1-IP-1_peak_8998
TGGT1_chrXII	6769424	6770124	701	6769665	194	18.8148	2.03517	17.062	Venus-IWS1-IP-1_peak_11557
TGGT1_chrXII	239212	239749	538	239502	81	8.72961	2.03471	7.2841	Venus-IWS1-IP-1_peak_10391
TGGT1_chrXI	4627615	4627925	311	4627782	176	17.2051	2.0346	15.489	Venus-IWS1-IP-1_peak_9987
AAQM03001417	397	737	341	468	45	5.47057	2.03458	4.22619	Venus-IWS1-IP-1_peak_1103
TGGT1_chrV	2173724	2174166	443	2173905	86	9.16827	2.03364	7.70305	Venus-IWS1-IP-1_peak_4596
TGGT1_chrVIIb	2653152	2653743	592	2653425	200	19.283	2.03231	17.5199	Venus-IWS1-IP-1_peak_7519
TGGT1_chrVIII	1890915	1891881	967	1891493	90	9.51289	2.0323	8.03262	Venus-IWS1-IP-1_peak_5563
TGGT1_chrVIII	5486323	5487050	728	5486629	260	24.5547	2.03143	22.6909	Venus-IWS1-IP-1_peak_6154
TGGT1_chrVIIb	3840810	3842384	1575	3841159	250	23.6331	2.02998	21.7852	Venus-IWS1-IP-1_peak_7684
TGGT1_chrXI	1059860	1060575	716	1060231	266	25.0367	2.02986	23.1646	Venus-IWS1-IP-1_peak_9369
TGGT1_chrVIIa	4105386	4105905	520	4105677	206	19.7514	2.02963	17.9783	Venus-IWS1-IP-1_peak_7052
AAQM03000663	7	1233	1227	101	384	35.3576	2.029	33.3451	Venus-IWS1-IP-1_peak_438	●	●
TGGT1_chrV	1505765	1506800	1036	1506258	188	18.1426	2.02857	16.4047	Venus-IWS1-IP-1_peak_4501
TGGT1_chrIV	1324582	1325336	755	1325073	120	12.1359	2.02839	10.559	Venus-IWS1-IP-1_peak_2292
TGGT1_chrIII	2232877	2234605	1729	2233567	131	13.0992	2.02769	11.4921	Venus-IWS1-IP-1_peak_2045
AAQM03001010	153	956	804	860	298	27.7352	2.02644	25.8203	Venus-IWS1-IP-1_peak_810
TGGT1_chrIV	1830064	1831471	1408	1831286	118	11.9318	2.02641	10.3618	Venus-IWS1-IP-1_peak_2399
AAQM03000395	5280	5742	463	5490	127	12.7198	2.02592	11.1242	Venus-IWS1-IP-1_peak_146
TGGT1_chrVI	476119	476834	716	476319	112	11.3897	2.02552	9.8382	Venus-IWS1-IP-1_peak_4787
TGGT1_chrIV	1607813	1609095	1283	1608644	110	11.2117	2.02542	9.66634	Venus-IWS1-IP-1_peak_2360
TGGT1_chrX	452494	456838	4345	456499	133	13.2351	2.025	11.6238	Venus-IWS1-IP-1_peak_7905
TGGT1_chrX	4199596	4200736	1141	4199839	124	12.4401	2.02487	10.8533	Venus-IWS1-IP-1_peak_8563
TGGT1_chrVI	2535725	2541399	5675	2537364	151	14.8067	2.02429	13.1509	Venus-IWS1-IP-1_peak_5054
TGGT1_chrII	1917859	1918907	1049	1918646	128	12.7829	2.0242	11.1853	Venus-IWS1-IP-1_peak_1598
AAQM03000782	5718	6579	862	6384	76	8.18304	2.02397	6.76382	Venus-IWS1-IP-1_peak_567
TGGT1_chrV	522564	523098	535	522843	115	11.6315	2.02376	10.0716	Venus-IWS1-IP-1_peak_4325
AAQM03001205	1168	1453	286	1327	51	5.94856	2.02366	4.666	Venus-IWS1-IP-1_peak_953
TGGT1_chrII	1536381	1537143	763	1536904	234	22.06	2.02365	20.2407	Venus-IWS1-IP-1_peak_1542
TGGT1_chrIII	1205253	1207071	1819	1206377	179	17.2262	2.02244	15.5095	Venus-IWS1-IP-1_peak_1864
TGGT1_chrX	3809468	3810102	635	3809835	199	18.9687	2.0222	17.2125	Venus-IWS1-IP-1_peak_8498
TGGT1_chrVIIb	3845926	3847708	1783	3846765	146	14.3259	2.02178	12.6831	Venus-IWS1-IP-1_peak_7687
TGGT1_chrXI	4783797	4784218	422	4784027	215	20.3533	2.02171	18.5675	Venus-IWS1-IP-1_peak_10006
TGGT1_chrXI	372452	373146	695	372781	247	23.1197	2.02092	21.2808	Venus-IWS1-IP-1_peak_9224		●
AAQM03001267	125	991	867	712	83	8.77171	2.02059	7.32422	Venus-IWS1-IP-1_peak_995
TGGT1_chrX	4828079	4828862	784	4828592	246	23.0083	2.02003	21.1714	Venus-IWS1-IP-1_peak_8676		●
TGGT1_chrX	6693546	6694674	1129	6694199	252	23.5238	2.01983	21.6778	Venus-IWS1-IP-1_peak_9071		●
TGGT1_chrVIIa	644098	644602	505	644246	103	10.5251	2.01977	9.00472	Venus-IWS1-IP-1_peak_6479	●
AAQM03001515	144	379	236	333	50	5.83248	2.0194	4.55881	Venus-IWS1-IP-1_peak_1165
TGGT1_chrIa	1217856	1226946	9091	1218769	294	27.1525	2.01931	25.2466	Venus-IWS1-IP-1_peak_3783
TGGT1_chrVIII	2524007	2524523	517	2524356	97	9.98977	2.01909	8.48989	Venus-IWS1-IP-1_peak_5701
TGGT1_chrVIII	4987200	4988143	944	4988020	140	13.7567	2.01906	12.13	Venus-IWS1-IP-1_peak_6060
AAQM03000462	1649	2368	720	1945	212	20.0185	2.01863	18.2397	Venus-IWS1-IP-1_peak_254
TGGT1_chrX	1151420	1151920	501	1151658	104	10.5975	2.01848	9.07435	Venus-IWS1-IP-1_peak_8040
TGGT1_chrX	1114207	1115238	1032	1114851	104	10.5933	2.01814	9.07032	Venus-IWS1-IP-1_peak_8028
TGGT1_chrV	2787243	2788051	809	2787831	171	16.4414	2.01804	14.7436	Venus-IWS1-IP-1_peak_4692
TGGT1_chrX	3885041	3886206	1166	3885387	182	17.389	2.01759	15.6686	Venus-IWS1-IP-1_peak_8517
TGGT1_chrVIII	2871508	2872657	1150	2872038	243	22.6741	2.01733	20.8434	Venus-IWS1-IP-1_peak_5759		●
AAQM03001035	514	742	229	607	1637	142.62	2.01724	139.969	Venus-IWS1-IP-1_peak_826
TGGT1_chrIX	1767607	1768797	1191	1767802	138	13.5495	2.017	11.929	Venus-IWS1-IP-1_peak_2818
TGGT1_chrVIII	2273398	2276077	2680	2274085	162	15.6352	2.0168	13.9574	Venus-IWS1-IP-1_peak_5634
TGGT1_chrXII	5454863	5456043	1181	5455440	186	17.7168	2.01665	15.9887	Venus-IWS1-IP-1_peak_11354		●
TGGT1_chrVIII	6738080	6738306	227	6738157	109	11.0014	2.01574	9.46351	Venus-IWS1-IP-1_peak_6331
TGGT1_chrII	1551582	1552079	498	1551908	217	20.3761	2.01547	18.5899	Venus-IWS1-IP-1_peak_1545		●
AAQM03000912	4896	5146	251	5008	65	7.13454	2.01514	5.77249	Venus-IWS1-IP-1_peak_707
AAQM03000537	608	865	258	712	49	5.71635	2.01499	4.45181	Venus-IWS1-IP-1_peak_329
TGGT1_chrVIII	2466606	2467797	1192	2467466	104	10.5516	2.01467	9.0302	Venus-IWS1-IP-1_peak_5683
TGGT1_chrX	6285011	6285750	740	6285250	89	9.23284	2.014	7.76468	Venus-IWS1-IP-1_peak_8988
TGGT1_chrXII	4694451	4695182	732	4694829	238	22.1175	2.01268	20.297	Venus-IWS1-IP-1_peak_11199
TGGT1_chrVIII	371733	375870	4138	374293	206	19.3492	2.01223	17.5847	Venus-IWS1-IP-1_peak_5291
TGGT1_chrIb	1798614	1799180	567	1799003	111	11.1199	2.01135	9.57787	Venus-IWS1-IP-1_peak_4211
AAQM03000398	5933	6237	305	6107	78	8.24307	2.0112	6.82094	Venus-IWS1-IP-1_peak_154
AAQM03001450	248	530	283	401	103	10.4207	2.01102	8.90421	Venus-IWS1-IP-1_peak_1127
TGGT1_chrVIII	358619	359604	986	359419	95	9.72042	2.01064	8.23155	Venus-IWS1-IP-1_peak_5286
TGGT1_chrII	866010	867341	1332	866295	140	13.6169	2.0103	11.9944	Venus-IWS1-IP-1_peak_1417
AAQM03001360	158	939	782	610	87	9.01892	2.01018	7.56028	Venus-IWS1-IP-1_peak_1060
AAQM03000762	382	632	251	553	126	12.4032	2.01009	10.8176	Venus-IWS1-IP-1_peak_534	●	●
TGGT1_chrX	4712978	4713554	577	4713332	196	18.4333	2.00979	16.689	Venus-IWS1-IP-1_peak_8645
TGGT1_chrX	2377274	2377801	528	2377431	203	19.0148	2.0089	17.2575	Venus-IWS1-IP-1_peak_8248
TGGT1_chrVIII	1802989	1803959	971	1803277	164	15.6581	2.00866	13.9798	Venus-IWS1-IP-1_peak_5547	●	●
TGGT1_chrVIII	1363329	1363756	428	1363685	73	7.78128	2.00841	6.38295	Venus-IWS1-IP-1_peak_5483
TGGT1_chrIb	734069	734749	681	734445	241	22.2528	2.00811	20.4299	Venus-IWS1-IP-1_peak_4019
TGGT1_chrXII	6642551	6642805	255	6642628	91	9.34478	2.00806	7.87171	Venus-IWS1-IP-1_peak_11538
TGGT1_chrVIII	1416882	1418028	1147	1417402	129	12.6321	2.00802	11.0392	Venus-IWS1-IP-1_peak_5493
TGGT1_chrVIII	1133701	1134540	840	1134379	80	8.3804	2.00722	6.9516	Venus-IWS1-IP-1_peak_5451
TGGT1_chrX	4518928	4521019	2092	4520273	247	22.7221	2.0065	20.8906	Venus-IWS1-IP-1_peak_8629
TGGT1_chrVIIb	4416842	4417724	883	4417463	316	28.6055	2.00638	26.6779	Venus-IWS1-IP-1_peak_7768
TGGT1_chrVIIb	3038552	3039870	1319	3038811	277	25.2645	2.00588	23.3885	Venus-IWS1-IP-1_peak_7570
TGGT1_chrIX	3669403	3671372	1970	3669626	115	11.3911	2.00559	9.83953	Venus-IWS1-IP-1_peak_3142
TGGT1_chrIII	186889	187698	810	187301	177	16.7115	2.00543	15.0071	Venus-IWS1-IP-1_peak_1698
TGGT1_chrIX	2827383	2828202	820	2827977	215	19.9545	2.00516	18.177	Venus-IWS1-IP-1_peak_2976
TGGT1_chrX	5348095	5350260	2166	5348726	133	12.9302	2.00493	11.3281	Venus-IWS1-IP-1_peak_8784
AAQM03000468	2031	2430	400	2132	62	6.79009	2.00451	5.44913	Venus-IWS1-IP-1_peak_262
TGGT1_chrII	713008	713631	624	713436	139	13.4303	2.00397	11.8133	Venus-IWS1-IP-1_peak_1392
TGGT1_chrXI	5151208	5156384	5177	5155395	267	24.3517	2.00387	22.4914	Venus-IWS1-IP-1_peak_10049
TGGT1_chrXII	2395140	2396068	929	2395597	236	21.6972	2.00328	19.8847	Venus-IWS1-IP-1_peak_10818
TGGT1_chrVI	2351717	2352261	545	2351918	160	15.2109	2.00298	13.5442	Venus-IWS1-IP-1_peak_5031
TGGT1_chrIX	5819616	5820067	452	5819922	137	13.2356	2.00249	11.6243	Venus-IWS1-IP-1_peak_3487
TGGT1_chrXII	6378803	6381074	2272	6379599	129	12.5504	2.00248	10.9601	Venus-IWS1-IP-1_peak_11490
TGGT1_chrVIIa	351203	351708	506	351420	220	20.3132	2.00239	18.5282	Venus-IWS1-IP-1_peak_6422
TGGT1_chrIX	3647103	3647377	275	3647263	99	9.9686	2.00196	8.46954	Venus-IWS1-IP-1_peak_3135
AAQM03000434	3412	3721	310	3555	114	11.2552	2.00181	9.70842	Venus-IWS1-IP-1_peak_214
TGGT1_chrXII	4446697	4450527	3831	4447746	127	12.3604	2.0012	10.7761	Venus-IWS1-IP-1_peak_11154
TGGT1_chrXII	5252379	5254905	2527	5252973	151	14.4038	2.00079	12.7589	Venus-IWS1-IP-1_peak_11313
TGGT1_chrVIII	2397382	2398017	636	2397716	91	9.26734	2.00078	7.79779	Venus-IWS1-IP-1_peak_5660
TGGT1_chrX	825722	828109	2388	827886	182	17.0366	2.00041	15.3245	Venus-IWS1-IP-1_peak_7985
TGGT1_chrX	6813331	6816824	3494	6815738	278	25.1791	2.00037	23.3046	Venus-IWS1-IP-1_peak_9089		●
TGGT1_chrVIII	755169	757085	1917	755976	218	20.0909	2.00025	18.3105	Venus-IWS1-IP-1_peak_5364
TGGT1_chrXI	4173231	4176598	3368	4174133	173	16.2652	2.00011	14.5716	Venus-IWS1-IP-1_peak_9896

## Sheet: Table S2B
Table S2B. List of putative target genes of IWS1.
ID	annotation
TGGT1_263090	14-3-3 protein
TGGT1_319650	3' exoribonuclease family, domain 1 domain-containing protein
TGGT1_318675	3'5'-cyclic nucleotide phosphodiesterase domain-containing protein
TGGT1_214440	4'-phosphopantetheinyl transferase superfamily protein
TGGT1_219180	acetyltransferase, GNAT family protein
TGGT1_260550	acetyltransferase, GNAT family protein
TGGT1_209030	actin ACT1
TGGT1_220400	actin depolymerizing factor ADF
TGGT1_215480	Adenosine/AMP deaminase domain-containing protein
TGGT1_240960	AIG2 family protein
TGGT1_250360	alpha/beta hydrolase fold domain-containing protein
TGGT1_231640	alveolin domain containing intermediate filament IMC1
TGGT1_230210	alveolin domain containing intermediate filament IMC10
TGGT1_239770	alveolin domain containing intermediate filament IMC11
TGGT1_260540	alveolin domain containing intermediate filament IMC14
TGGT1_231630	alveolin domain containing intermediate filament IMC4
TGGT1_220270	alveolin domain containing intermediate filament IMC6
TGGT1_299020	AP2 domain transcription factor AP2III-4
TGGT1_318610	AP2 domain transcription factor AP2IV-3
TGGT1_318470	AP2 domain transcription factor AP2IV-4
TGGT1_267460	AP2 domain transcription factor AP2IX-1
TGGT1_240900	AP2 domain transcription factor AP2VI-2
TGGT1_282210	AP2 domain transcription factor AP2VIIa-8
TGGT1_269010	AP2 domain transcription factor AP2VIII-7
TGGT1_215150	AP2 domain transcription factor AP2X-9
TGGT1_309410	AP2 domain transcription factor AP2XI-1
TGGT1_250800	AP2 domain transcription factor AP2XII-8
TGGT1_300130	apical membrane antigen 1 domain-containing protein
TGGT1_270510	asparaginyl-tRNA synthetase (NOB+tRNA synthase)
TGGT1_205420	aspartate-semialdehyde dehydrogenase
TGGT1_304630	ATG C terminal domain-containing protein
TGGT1_202580	ATPase, AAA family protein
TGGT1_314250	bradyzoite rhoptry protein BRP1
TGGT1_206590	calcium-dependent protein kinase CDPK2A
TGGT1_233770B	calcium-translocating P-type ATPase, PMCA-type protein
TGGT1_356400	cAMP-dependent protein kinase
TGGT1_410590	cAMP-dependent protein kinase
TGGT1_293810	carboxyvinyl-carboxyphosphonate phosphorylmutase
TGGT1_247230	centrin
TGGT1_311720	chaperonin protein BiP
TGGT1_293770	chitinase-like protein CLP1
TGGT1_290730	CS domain-containing protein
TGGT1_279430	cwf18 pre-mRNA splicing factor protein
TGGT1_313600	DDHD domain-containing protein
TGGT1_226250	DEAD (Asp-Glu-Ala-Asp) box polypeptide DDX3X
TGGT1_241140	DEAD/DEAH box helicase domain-containing protein
TGGT1_263820	DEAD/DEAH box helicase domain-containing protein
TGGT1_297880	dense granule protein DG32
TGGT1_212410	dense granule protein GRA11
TGGT1_237800	dense granule protein GRA11
TGGT1_275850	dense granule protein GRA12
TGGT1_288650	dense granule protein GRA12
TGGT1_239740	dense granule protein GRA14
TGGT1_275470	dense granule protein GRA15
TGGT1_227620	dense granule protein GRA2
TGGT1_275440	dense granule protein GRA6
TGGT1_203310	dense granule protein GRA7
TGGT1_222170	dense-granule antigen DG32
TGGT1_270650	deoxyribose-phosphate aldolase
TGGT1_243680	dihydrodipicolinate reductase
TGGT1_261540	DNA-directed RNA polymerase I RPAC2
TGGT1_232050	DnaJ domain-containing protein
TGGT1_294330	EGF family domain-containing protein
TGGT1_321800	EGF family domain-containing protein
TGGT1_249030	endonuclease/exonuclease/phosphatase family protein
TGGT1_214320	facilitative glucose transporter GT1
TGGT1_242380	fatty acid elongase
TGGT1_292110	formate/nitrite transporter protein
TGGT1_206430	formin FRM1
TGGT1_216670	FUSE-binding protein 2 / KH-type splicing regulatory protein
TGGT1_249850	GAP40 protein
TGGT1_314240	general transcription factor IIIC polypeptide 3 GTF3C3
TGGT1_271970	glideosome-associated protein with multiple-membrane spans GAPM3
TGGT1_294200	glucose-6-phosphate 1-dehydrogenase
TGGT1_283780	glucose-6-phosphate isomerase GPI
TGGT1_249390	glutamate/leucine/phenylalanine/valine dehydrogenase family protein
TGGT1_310400	glycosyl transferase family 8 protein
TGGT1_216880	guanine nucleotide-binding protein
TGGT1_324600	heat shock protein
TGGT1_289600	heat shock protein HSP29
TGGT1_273760	heat shock protein HSP70
TGGT1_366970	HECT-domain (ubiquitin-transferase) domain protein
TGGT1_204080	histidine acid phosphatase superfamily protein
TGGT1_232270	histidine acid phosphatase superfamily protein
TGGT1_219520	histone arginine methyltransferase PRMT1
TGGT1_205750	histone deacetylase complex subunit Sin3
TGGT1_300200	histone H2AZ
TGGT1_239260	histone H4
TGGT1_210408	HMG (high mobility group) box domain-containing protein
TGGT1_232660	Hsp70 interacting protein HIP
TGGT1_310430A	Hsp90 domain-containing protein
TGGT1_214780	hydrolase, NUDIX family protein
TGGT1_314700	hypothetical protein
TGGT1_200010	hypothetical protein
TGGT1_200310	hypothetical protein
TGGT1_200360	hypothetical protein
TGGT1_201170	hypothetical protein
TGGT1_201180A	hypothetical protein
TGGT1_201240	hypothetical protein
TGGT1_201390	hypothetical protein
TGGT1_201775	hypothetical protein
TGGT1_202010	hypothetical protein
TGGT1_202050	hypothetical protein
TGGT1_202620	hypothetical protein
TGGT1_202930	hypothetical protein
TGGT1_203060	hypothetical protein
TGGT1_203600	hypothetical protein
TGGT1_203682	hypothetical protein
TGGT1_204270	hypothetical protein
TGGT1_204290	hypothetical protein
TGGT1_204300	hypothetical protein
TGGT1_205170	hypothetical protein
TGGT1_205210	hypothetical protein
TGGT1_205330	hypothetical protein
TGGT1_205370	hypothetical protein
TGGT1_205680	hypothetical protein
TGGT1_206290	hypothetical protein
TGGT1_206300	hypothetical protein
TGGT1_206340	hypothetical protein
TGGT1_207015	hypothetical protein
TGGT1_207050	hypothetical protein
TGGT1_207370	hypothetical protein
TGGT1_207800	hypothetical protein
TGGT1_207965	hypothetical protein
TGGT1_208550	hypothetical protein
TGGT1_210450	hypothetical protein
TGGT1_210770	hypothetical protein
TGGT1_212270	hypothetical protein
TGGT1_212770	hypothetical protein
TGGT1_212775	hypothetical protein
TGGT1_212780	hypothetical protein
TGGT1_212900	hypothetical protein
TGGT1_212920	hypothetical protein
TGGT1_212955	hypothetical protein
TGGT1_213050	hypothetical protein
TGGT1_214140	hypothetical protein
TGGT1_214310	hypothetical protein
TGGT1_214420	hypothetical protein
TGGT1_214430	hypothetical protein
TGGT1_214900	hypothetical protein
TGGT1_215180	hypothetical protein
TGGT1_215360	hypothetical protein
TGGT1_217370	hypothetical protein
TGGT1_217420	hypothetical protein
TGGT1_217530	hypothetical protein
TGGT1_218510	hypothetical protein
TGGT1_219125	hypothetical protein
TGGT1_219175	hypothetical protein
TGGT1_219570	hypothetical protein
TGGT1_219742	hypothetical protein
TGGT1_220110	hypothetical protein
TGGT1_220240	hypothetical protein
TGGT1_220900	hypothetical protein
TGGT1_221180	hypothetical protein
TGGT1_221390	hypothetical protein
TGGT1_221560	hypothetical protein
TGGT1_221675A	hypothetical protein
TGGT1_221895	hypothetical protein
TGGT1_221900	hypothetical protein
TGGT1_222330	hypothetical protein
TGGT1_222390	hypothetical protein
TGGT1_222400	hypothetical protein
TGGT1_223550	hypothetical protein
TGGT1_223845	hypothetical protein
TGGT1_224470	hypothetical protein
TGGT1_225105	hypothetical protein
TGGT1_225900	hypothetical protein
TGGT1_226450	hypothetical protein
TGGT1_227615	hypothetical protein
TGGT1_228760	hypothetical protein
TGGT1_229390	hypothetical protein
TGGT1_230160	hypothetical protein
TGGT1_230180	hypothetical protein
TGGT1_230205	hypothetical protein
TGGT1_230480	hypothetical protein
TGGT1_231160	hypothetical protein
TGGT1_231815	hypothetical protein
TGGT1_232000	hypothetical protein
TGGT1_232320	hypothetical protein
TGGT1_232950	hypothetical protein
TGGT1_233180	hypothetical protein
TGGT1_233220	hypothetical protein
TGGT1_233530	hypothetical protein
TGGT1_233610	hypothetical protein
TGGT1_233670	hypothetical protein
TGGT1_234380	hypothetical protein
TGGT1_234530	hypothetical protein
TGGT1_235635	hypothetical protein
TGGT1_237230	hypothetical protein
TGGT1_237530	hypothetical protein
TGGT1_237880	hypothetical protein
TGGT1_238150	hypothetical protein
TGGT1_239010	hypothetical protein
TGGT1_239780	hypothetical protein
TGGT1_239810	hypothetical protein
TGGT1_240060	hypothetical protein
TGGT1_240200	hypothetical protein
TGGT1_240950	hypothetical protein
TGGT1_241240	hypothetical protein
TGGT1_241300	hypothetical protein
TGGT1_241710	hypothetical protein
TGGT1_242570	hypothetical protein
TGGT1_243545	hypothetical protein
TGGT1_243940	hypothetical protein
TGGT1_244530	hypothetical protein
TGGT1_244715	hypothetical protein
TGGT1_245980	hypothetical protein
TGGT1_246010	hypothetical protein
TGGT1_246140	hypothetical protein
TGGT1_247030	hypothetical protein
TGGT1_247400	hypothetical protein
TGGT1_249300	hypothetical protein
TGGT1_249410	hypothetical protein
TGGT1_249510	hypothetical protein
TGGT1_249540	hypothetical protein
TGGT1_249890	hypothetical protein
TGGT1_252390	hypothetical protein
TGGT1_253020	hypothetical protein
TGGT1_253820	hypothetical protein
TGGT1_253850	hypothetical protein
TGGT1_254335	hypothetical protein
TGGT1_254680	hypothetical protein
TGGT1_254890	hypothetical protein
TGGT1_256800	hypothetical protein
TGGT1_257300	hypothetical protein
TGGT1_257670	hypothetical protein
TGGT1_258420	hypothetical protein
TGGT1_258458	hypothetical protein
TGGT1_258870A	hypothetical protein
TGGT1_259030	hypothetical protein
TGGT1_259630	hypothetical protein
TGGT1_260380	hypothetical protein
TGGT1_261300	hypothetical protein
TGGT1_264150	hypothetical protein
TGGT1_264630	hypothetical protein
TGGT1_264805	hypothetical protein
TGGT1_265790	hypothetical protein
TGGT1_265810	hypothetical protein
TGGT1_267120	hypothetical protein
TGGT1_267585	hypothetical protein
TGGT1_267670	hypothetical protein
TGGT1_267980	hypothetical protein
TGGT1_268780	hypothetical protein
TGGT1_268980	hypothetical protein
TGGT1_269320	hypothetical protein
TGGT1_269417	hypothetical protein
TGGT1_270260	hypothetical protein
TGGT1_270520	hypothetical protein
TGGT1_270680	hypothetical protein
TGGT1_270700	hypothetical protein
TGGT1_271840	hypothetical protein
TGGT1_271930	hypothetical protein
TGGT1_271935	hypothetical protein
TGGT1_272520	hypothetical protein
TGGT1_272530	hypothetical protein
TGGT1_273340	hypothetical protein
TGGT1_273650	hypothetical protein
TGGT1_273980	hypothetical protein
TGGT1_273985	hypothetical protein
TGGT1_276890	hypothetical protein
TGGT1_276930	hypothetical protein
TGGT1_277230	hypothetical protein
TGGT1_277730	hypothetical protein
TGGT1_278760	hypothetical protein
TGGT1_279420	hypothetical protein
TGGT1_281660	hypothetical protein
TGGT1_285665	hypothetical protein
TGGT1_285800	hypothetical protein
TGGT1_285950	hypothetical protein
TGGT1_286000	hypothetical protein
TGGT1_287270	hypothetical protein
TGGT1_287460	hypothetical protein
TGGT1_288000	hypothetical protein
TGGT1_289370	hypothetical protein
TGGT1_289610	hypothetical protein
TGGT1_289920	hypothetical protein
TGGT1_290000	hypothetical protein
TGGT1_291590	hypothetical protein
TGGT1_293720	hypothetical protein
TGGT1_294400	hypothetical protein
TGGT1_294410	hypothetical protein
TGGT1_294760	hypothetical protein
TGGT1_294805	hypothetical protein
TGGT1_294980	hypothetical protein
TGGT1_295420	hypothetical protein
TGGT1_295430	hypothetical protein
TGGT1_295440	hypothetical protein
TGGT1_296015	hypothetical protein
TGGT1_297890	hypothetical protein
TGGT1_297920	hypothetical protein
TGGT1_299000	hypothetical protein
TGGT1_301480A	hypothetical protein
TGGT1_301690	hypothetical protein
TGGT1_304880	hypothetical protein
TGGT1_305110	hypothetical protein
TGGT1_305498	hypothetical protein
TGGT1_305510	hypothetical protein
TGGT1_306270	hypothetical protein
TGGT1_306455	hypothetical protein
TGGT1_306500	hypothetical protein
TGGT1_308010	hypothetical protein
TGGT1_308030	hypothetical protein
TGGT1_308860	hypothetical protein
TGGT1_308970	hypothetical protein
TGGT1_309760	hypothetical protein
TGGT1_309830	hypothetical protein
TGGT1_309920	hypothetical protein
TGGT1_309990	hypothetical protein
TGGT1_310420	hypothetical protein
TGGT1_310930	hypothetical protein
TGGT1_311485	hypothetical protein
TGGT1_312560	hypothetical protein
TGGT1_312690	hypothetical protein
TGGT1_313590B	hypothetical protein
TGGT1_313840	hypothetical protein
TGGT1_315270	hypothetical protein
TGGT1_315610	hypothetical protein
TGGT1_315910	hypothetical protein
TGGT1_316130	hypothetical protein
TGGT1_316690	hypothetical protein
TGGT1_318220	hypothetical protein
TGGT1_318390	hypothetical protein
TGGT1_319520	hypothetical protein
TGGT1_319630	hypothetical protein
TGGT1_319640	hypothetical protein
TGGT1_320515	hypothetical protein
TGGT1_320525	hypothetical protein
TGGT1_321680	hypothetical protein
TGGT1_322300	hypothetical protein
TGGT1_359000	hypothetical protein
TGGT1_409260	hypothetical protein
TGGT1_409620	hypothetical protein
TGGT1_410850	hypothetical protein
TGGT1_411220	hypothetical protein
TGGT1_200320	hypoxanthine-xanthine-guanine phosphoribosyl transferase HXGPRT
TGGT1_226950	IgA-specific metalloendopeptidase
TGGT1_260820	IMC sub-compartment protein ISP1
TGGT1_228170	inner membrane complex protein IMC2A
TGGT1_266600	Kazal-type serine protease inhibitor domain-containing protein
TGGT1_267370	kinesin motor domain-containing protein
TGGT1_265820	Las1 family protein
TGGT1_254330	lipase
TGGT1_262400	lipase
TGGT1_315640	lipoyl(octanoyl) transferase
TGGT1_271820	lipoyltransferase and lipoate-protein ligase subfamily protein
TGGT1_272430	MAC/Perforin domain-containing protein
TGGT1_240450	Maf family protein
TGGT1_205760	membrane protein
TGGT1_294830	methyltransferase domain-containing protein
TGGT1_291890	microneme protein MIC1
TGGT1_250710	microneme protein MIC10
TGGT1_267680	microneme protein MIC12
TGGT1_201780	microneme protein MIC2
TGGT1_319560	microneme protein MIC3
TGGT1_208030	microneme protein MIC4
TGGT1_277080	microneme protein MIC5
TGGT1_218520	microneme protein MIC6
TGGT1_245485	microneme protein MIC9
TGGT1_240930	MoaC family protein
TGGT1_223060	MORN repeat-containing protein
TGGT1_318160	MSP (Major sperm protein) domain-containing protein
TGGT1_219270	multi-pass transmembrane protein
TGGT1_255190	myosin C
TGGT1_269730	myosin-light-chain kinase
TGGT1_260440	nuclear factor NF3
TGGT1_243960	nuclear transport factor 2 (ntf2) domain-containing protein
TGGT1_259640	nucleoporin autopeptidase
TGGT1_247220	nudix -type motif 9 isoform a family protein
TGGT1_202310	O-sialoglycoprotein endopeptidase
TGGT1_258780	OTU family cysteine protease
TGGT1_229930	p25-alpha family protein
TGGT1_209180	PAN domain-containing protein
TGGT1_247360	PAP2 superfamily protein
TGGT1_206330	PHD-finger domain-containing protein
TGGT1_235550	PHD-finger domain-containing protein
TGGT1_366480	phosphofructokinase
TGGT1_318230	phosphoglycerate kinase PGKI
TGGT1_254690	phospholipase/carboxylesterase
TGGT1_258410	photosensitized INA-labeled protein PHIL1
TGGT1_280380	poly(ADP-ribose) glycohydrolase
TGGT1_236010	prenylcysteine oxidase
TGGT1_293690	profilin PRF
TGGT1_247460	proliferating cell nuclear antigen PCNA1
TGGT1_201630A	protein phosphatase 2C domain-containing protein
TGGT1_220610	protein phosphatase 2C domain-containing protein
TGGT1_244450	protein phosphatase 2C domain-containing protein
TGGT1_276920	protein phosphatase 2C domain-containing protein
TGGT1_230380	protein translocation complex, SEC61 gamma subunit
TGGT1_252640	P-type ATPase PMA1
TGGT1_260600	Pumilio-family RNA binding repeat-containing protein
TGGT1_271888	putative 3-ketoacyl-CoA reductase
TGGT1_249900	putative adenine nucleotide translocator
TGGT1_279450	putative adenylosuccinate synthetase
TGGT1_224110	putative adhesion regulating molecule region protein
TGGT1_217890	putative alkyl hydroperoxide reductase/ Thiol specific antioxidant/ Mal allergen
TGGT1_224460	putative aminopeptidase n
TGGT1_204400	putative ATPase synthase subunit alpha
TGGT1_221620	putative beta-tubulin
TGGT1_201380	putative chorismate synthase
TGGT1_219750	putative cytochrome c
TGGT1_293390	putative cytochrome C-type heme lyase
TGGT1_214970	putative DNA replication licensing factor
TGGT1_262480	putative dynein light chain roadblock-type 2
TGGT1_294800A	putative elongation factor 1-alpha (EF-1-ALPHA)
TGGT1_235540	putative eukaryotic initiation factor-2 beta
TGGT1_250770	putative eukaryotic initiation factor-4A
TGGT1_210760	putative glutamine amidotransferase
TGGT1_281490	putative glutamine amidotransferase subunit pdxt
TGGT1_251680	putative histamine-releasing factor
TGGT1_288740	putative L-asparaginase
TGGT1_208730	putative microneme protein
TGGT1_221190	putative mrna cleavage factor family protein
TGGT1_247470	putative nucleolar protein
TGGT1_224850	putative polyadenylate binding protein
TGGT1_318660	putative PP2C
TGGT1_243950	putative prohibitin
TGGT1_279390	putative proliferation-associated protein 2G4
TGGT1_276940	putative ribosome associated membrane protein RAMP4
TGGT1_251690	putative seryl-tRNA synthetase, cytoplasmic
TGGT1_306450	putative short chain dehydrogenase family protein
TGGT1_409570	putative toxoplasma gondii family A protein
TGGT1_363940	putative transmembrane protein
TGGT1_410370	putative transmembrane protein
TGGT1_411410	putative transmembrane protein
TGGT1_262960	putative U1 snRNP-associated protein Usp106
TGGT1_208570	putative ubiquitin conjugating enzyme E2
TGGT1_280770	regulator of chromosome condensation (RCC1) repeat-containing protein
TGGT1_200290	rhomboid protease ROM1
TGGT1_212910	rhomboid protease ROM3
TGGT1_269885A	rhoptry metalloprotease toxolysin TLN1
TGGT1_295125	rhoptry protein ROP4
TGGT1_308090	rhoptry protein ROP5
TGGT1_215775	rhoptry protein ROP8
TGGT1_243730	rhoptry protein ROP9
TGGT1_289530	ribosomal protein RPL19
TGGT1_250810	ribosomal protein RPL35
TGGT1_300190	ribosomal protein RPL37A
TGGT1_245460	ribosomal protein RPS8
TGGT1_205410	RNA pseudouridine synthase superfamily protein
TGGT1_223855	RNA recognition motif-containing protein
TGGT1_262620	RNA recognition motif-containing protein
TGGT1_409850	SAG-related sequence protein SRS47A
TGGT1_360840	SAG-related sequence protein SRS48E
TGGT1_362620	SAG-related sequence protein SRS48E
TGGT1_222370	SAG-related sequence SRS13
TGGT1_254060	SAG-related sequence SRS14A
TGGT1_320250	SAG-related sequence SRS15A
TGGT1_319360	SAG-related sequence SRS17A
TGGT1_238440	SAG-related sequence SRS22A
TGGT1_238460	SAG-related sequence SRS22B
TGGT1_238490	SAG-related sequence SRS22E
TGGT1_233450	SAG-related sequence SRS29A
TGGT1_233460	SAG-related sequence SRS29B
TGGT1_271050	SAG-related sequence SRS34A
TGGT1_281930	SAG-related sequence SRS39
TGGT1_264660	SAG-related sequence SRS44
TGGT1_315390	SAG-related sequence SRS53C
TGGT1_309330	SAG-related sequence SRS55F
TGGT1_219348	SAG-related sequence SRS55M
TGGT1_308020	SAG-related sequence SRS57
TGGT1_239890	SCP family extracellular subfamily protein
TGGT1_297650	Ser/Thr phosphatase family protein
TGGT1_246130	serpin (serine proteinase inhibitor) superfamily protein
TGGT1_297940	single-strand binding protein
TGGT1_319850	splicing factor U2AF family SnRNP auxilary factor large subunit, RRM domain-containing protein
TGGT1_293900	sporozoite protein with an altered thrombospondin repeat SPATR
TGGT1_204050	subtilisin SUB1
TGGT1_240240	subtilisin SUB5
TGGT1_316310	superoxide dismutase
TGGT1_212880	surface antigen repeat-containing protein
TGGT1_261560	Tat binding protein 1(TBP-1)-interacting protein TBPIP
TGGT1_246120	tetratricopeptide repeat-containing protein
TGGT1_286260	tetratricopeptide repeat-containing protein
TGGT1_300260	threonyl-tRNA synthetase family protein
TGGT1_255370	TIC20 protein
TGGT1_278300	Toxoplasma gondii family A protein
TGGT1_278370	Toxoplasma gondii family A protein
TGGT1_278380	Toxoplasma gondii family A protein
TGGT1_278390	Toxoplasma gondii family A protein
TGGT1_359820	toxoplasma gondii family A protein
TGGT1_307045	Toxoplasma gondii family B protein
TGGT1_220080	Toxoplasma gondii family C protein
TGGT1_300990	Toxoplasma gondii family C protein
TGGT1_307260	Toxoplasma gondii family C protein
TGGT1_321170	Toxoplasma gondii family C protein
TGGT1_240330A	Toxoplasma gondii family E protein
TGGT1_318130A	Toxoplasma gondii family E protein
TGGT1_313810	transcription initiation factor TFIID complex subunit TAF8
TGGT1_318650	transhydrogenase
TGGT1_294670	translation initiation factor 3 subunit
TGGT1_215490	transporter, major facilitator family protein
TGGT1_216820	transporter, major facilitator family protein
TGGT1_226020	transporter, major facilitator family protein
TGGT1_257530	transporter, major facilitator family protein
TGGT1_305120	transporter, solute:sodium symporter (SSS) family protein
TGGT1_311390	tRNA (guanine(9)-N(1))-methyltransferase
TGGT1_309110	tRNA methyl transferase
TGGT1_288360	tryptophanyl-tRNA synthetase (TrpRS2)
TGGT1_231400A	tubulin/FtsZ family, GTPase domain-containing protein
TGGT1_247790	VRR-NUC domain-containing protein
TGGT1_281920	V-type ATPase, D subunit protein
TGGT1_357130	WD domain, G-beta repeat protein
TGGT1_243240	WD domain, G-beta repeat-containing protein
TGGT1_281480	WD domain, G-beta repeat-containing protein
TGGT1_293700	WD domain, G-beta repeat-containing protein
TGGT1_204070	YT521-B family protein
TGGT1_228990	zinc finger (CCCH type) motif-containing protein
TGGT1_311100	zinc finger (CCCH type) motif-containing protein
TGGT1_261990	zinc finger, C3HC4 type (RING finger) domain-containing protein
TGGT1_277740	zinc finger, C3HC4 type (RING finger) domain-containing protein
